# Supplementary material for: Genome-Wide CRISPR Screen Identifies KEAP1 Perturbation as a Vulnerability of ARID1A-Deficient Cells
Source: Cancers (Basel). 2024 Aug 24;16(17):2949. doi: 10.3390/cancers16172949 (PMC11394604; doi:10.3390/cancers16172949)
Supplement: Supplementary file 1 [file cancers-16-02949-s001.zip]

Archive with 10 entries (10 files):
- Supplemental Figure S1_Final.pdf
- Supplemental Figure S2_final-2.pdf
- Supplemental Figure S3_final.pdf
- Supplemental Figure S4_final.pdf
- Supplemental Figure S5_final (raw blot images).pdf
- Supplemental_Table_S1_TKOv3.xlsx
- Supplemental_Table_S2.xlsx
- Supplemental_Table_S3.xlsx
- Supplemental_Table_S4_reagents.xlsx
- Supplemental_Table_S5_Raw_data.xlsx
