# Supplementary material for: Genome-Wide CRISPR Screen Identifies KEAP1 Perturbation as a Vulnerability of ARID1A-Deficient Cells
Source: Cancers (Basel). 2024 Aug 24;16(17):2949. doi: 10.3390/cancers16172949 (PMC11394604; doi:10.3390/cancers16172949)
Supplement: Supplementary file 1 [file cancers-16-02949-s001.zip › Supplemental_Table_S1_TKOv3.xlsx]

## Sheet: 1.1 Replicate 1 norm RC
ARID1A-WT				ARID1A-KO
SEQ_ID	T14_A	T0_A		SEQ_ID	T14_A	T0_A
TAGAAGCCATTTCTCCCTCA	430.79	261.83		TAGAAGCCATTTCTCCCTCA	314.25	219.3
AGGGAGAAATGGCTTCTAGA	87.28	100.5		AGGGAGAAATGGCTTCTAGA	107.34	74.84
TGAACTGCAAATCTCAACGA	71.8	95.21		TGAACTGCAAATCTCAACGA	68.54	87.02
GCAGCATACAATGGCACCGA	50.68	93.89		GCAGCATACAATGGCACCGA	142.25	71.36
TGTGAAGGACAAGAAGACAC	68.98	88.6		TGTGAAGGACAAGAAGACAC	160.36	74.84
ACGGGAGGTAACGTTGGCAA	302.68	194.39		ACGGGAGGTAACGTTGGCAA	329.77	139.24
ATGTGAAGGAGCCAATAGGA	198.5	197.03		ATGTGAAGGAGCCAATAGGA	146.13	135.75
AAAGTAACACAGTCATGCCA	43.64	99.18		AAAGTAACACAGTCATGCCA	95.7	116.61
GAAGTGGTTCTCCTTGCTTG	208.35	175.88		GAAGTGGTTCTCCTTGCTTG	243.12	187.97
GATTGAATGAACCACAAGCA	101.36	137.53		GATTGAATGAACCACAAGCA	248.3	181.01
TGAAGAGTAACACAGTCCAA	114.03	194.39		TGAAGAGTAACACAGTCCAA	91.82	191.45
GATAGTCCAAGAGTCTGCAA	125.29	130.91		GATAGTCCAAGAGTCTGCAA	118.98	153.16
TATGAACGACTGGCTGGCCA	184.42	138.85		TATGAACGACTGGCTGGCCA	230.19	123.57
TGAAGAGATAGACTTCTCCA	150.63	117.69		TGAAGAGATAGACTTCTCCA	118.98	116.61
GGAGTGGAAAGAGACTCTGA	84.47	103.14		GGAGTGGAAAGAGACTCTGA	166.82	149.68
ACACCGGAGCAACATTCACG	187.24	202.32		ACACCGGAGCAACATTCACG	96.99	201.89
GCTGTAGAAGATAGATAACG	211.17	163.97		GCTGTAGAAGATAGATAACG	214.67	156.64
TGAAGAGTATAGATCCCTGA	215.39	173.23		TGAAGAGTATAGATCCCTGA	94.4	184.49
AAATTACTAGGGACAGCCAC	274.52	226.13		AAATTACTAGGGACAGCCAC	289.68	201.89
GATTCTAAGGAACTTTCAGC	94.32	88.6		GATTCTAAGGAACTTTCAGC	78.89	78.32
AAGATCATCATTAAGGACGG	146.41	220.84		AAGATCATCATTAAGGACGG	365.98	252.36
AAGATTACTTACCACCAAGG	130.93	140.17		AAGATTACTTACCACCAAGG	134.49	149.68
AGAAAGAGCACCAATAAGCG	308.31	247.28		AGAAAGAGCACCAATAAGCG	684.11	196.67
AATGCAGATCAGCAGCACTA	108.4	67.44		AATGCAGATCAGCAGCACTA	27.16	57.43
GAAATAGGCTGAAGACGCAG	61.94	113.72		GAAATAGGCTGAAGACGCAG	125.44	114.87
GACAGGATAACCAATCCCAC	56.31	93.89		GACAGGATAACCAATCCCAC	29.74	59.18
AGACTGACTTACCCAACCTG	191.46	380.84		AGACTGACTTACCCAACCTG	103.46	393.34
GCAGGGTCCAAGTACCGCTG	114.03	97.86		GCAGGGTCCAAGTACCGCTG	80.18	134.01
GCTCAGCAGCGACAACTTCG	130.93	150.75		GCTCAGCAGCGACAACTTCG	138.37	135.75
AATGCAAAGACTGTGAGGAG	43.64	185.13		AATGCAAAGACTGTGAGGAG	29.74	174.04
GAAGAAACGGTTCTGCAGGA	109.81	75.38		GAAGAAACGGTTCTGCAGGA	203.03	107.91
AATGTCTCCAATCACACCTG	235.1	165.3		AATGTCTCCAATCACACCTG	133.2	167.08
AATGGAATTCCACTGCTCCA	126.7	120.34		AATGGAATTCCACTGCTCCA	188.81	149.68
ATGGCGCTGATTGTTTGCCT	104.18	124.3		ATGGCGCTGATTGTTTGCCT	223.73	128.79
TGGAAGAAATGGCAAATCTG	278.74	218.19		TGGAAGAAATGGCAAATCTG	184.93	238.44
GCATGTTCAACACAGCAAGA	94.32	54.22		GCATGTTCAACACAGCAAGA	76.3	73.1
CAATTTCAGAGATACCACCA	225.25	249.93		CAATTTCAGAGATACCACCA	283.21	264.55
TGAAGACCTGAAGCGAGAGA	228.06	177.2		TGAAGACCTGAAGCGAGAGA	76.3	224.52
AGGAAACTGTAGTAATCCCA	85.88	92.57		AGGAAACTGTAGTAATCCCA	90.53	80.06
TGATGAAGATAACAGAGGCC	292.82	167.94		TGATGAAGATAACAGAGGCC	178.46	134.01
AAACCCATTGCATTTGCTCG	423.75	198.36		AAACCCATTGCATTTGCTCG	271.58	257.59
TCTTTGCCTGTGAATACCGG	85.88	156.04		TCTTTGCCTGTGAATACCGG	54.32	177.53
AGAACAGAGGCTGGACCCAT	195.68	202.32		AGAACAGAGGCTGGACCCAT	398.31	283.69
TGAACTGAACAACCTGTCCA	325.2	144.14		TGAACTGAACAACCTGTCCA	235.37	184.49
CTGCCATCGACCTCCACCCG	405.45	349.11		CTGCCATCGACCTCCACCCG	407.36	362.01
ACACCAGAGAAGATCAAAGG	142.19	138.85		ACACCAGAGAAGATCAAAGG	96.99	100.95
AGCAAACAAACAGCCAGTGG	211.17	218.19		AGCAAACAAACAGCCAGTGG	245.71	261.07
TCCAGCAAACAAACAGCCAG	260.44	146.78		TCCAGCAAACAAACAGCCAG	212.09	160.12
TGGCGGCTGGTGCACAGCGC	178.79	152.07		TGGCGGCTGGTGCACAGCGC	126.74	120.09
GCAAGGTACAGCCTCACCAC	128.11	158.68		GCAAGGTACAGCCTCACCAC	239.24	181.01
AAGGTACAGCCTCACCACCG	137.96	174.55		AAGGTACAGCCTCACCACCG	235.37	175.78
ACAGATGGAGCACTCCAGGG	73.21	105.79		ACAGATGGAGCACTCCAGGG	181.05	125.31
TATCTCGCTTAAGATGGCAG	188.65	175.88		TATCTCGCTTAAGATGGCAG	193.98	140.98
ATAGACCAGCTCCTCATCGA	105.58	119.01		ATAGACCAGCTCCTCATCGA	113.8	139.24
TGGACCGCTGAACTTGGCAA	201.32	149.43		TGGACCGCTGAACTTGGCAA	137.08	132.27
CCAGTGACAACATCGTGCGA	427.97	298.86		CCAGTGACAACATCGTGCGA	409.95	323.72
GAGATAGATGACCATGCCGT	249.18	212.9		GAGATAGATGACCATGCCGT	219.85	268.03
GTACCAGAGGCGCCACACGG	133.74	185.13		GTACCAGAGGCGCCACACGG	168.12	200.15
GTGTGGGTGAGCCTGGCCAG	122.48	104.47		GTGTGGGTGAGCCTGGCCAG	109.92	106.17
GGACTGAGCGCACGGAGCGG	95.73	121.66		GGACTGAGCGCACGGAGCGG	77.59	128.79
ACTCACAGTAGATCTCCACC	302.68	292.24		ACTCACAGTAGATCTCCACC	364.69	243.66
AGATAGACAGCCCTCTGAGC	211.17	129.59		AGATAGACAGCCCTCTGAGC	183.64	134.01
TGGAATTCGAACCCAAACAA	106.99	108.43		TGGAATTCGAACCCAAACAA	129.32	121.83
AATATGACATGCTTGAGCCA	242.14	189.1		AATATGACATGCTTGAGCCA	130.61	215.82
TTGAGACCAAGACTCTGAGA	52.09	111.08		TTGAGACCAAGACTCTGAGA	138.37	78.32
ACAGTGGCTATTCTGGAATG	237.92	264.47		ACAGTGGCTATTCTGGAATG	411.24	243.66
AAATGGTGACCAGTACTCTA	108.4	145.46		AAATGGTGACCAGTACTCTA	56.9	165.34
ACTACACTGCAACTCACCAT	112.62	173.23		ACTACACTGCAACTCACCAT	121.56	153.16
ATCCCAGGGCAAGTCCACCA	349.13	154.72		ATCCCAGGGCAAGTCCACCA	356.93	137.5
TGTTCGGCAAGATCTCGGGC	160.49	173.23		TGTTCGGCAAGATCTCGGGC	140.96	134.01
GTTAGAGCGGAAGTTCTGGC	118.26	60.83		GTTAGAGCGGAAGTTCTGGC	54.32	99.21
AAACAAGAAGCAGTCTCTCA	101.36	92.57		AAACAAGAAGCAGTCTCTCA	134.49	123.57
AGAGGGAATGACTGTGTCCG	221.02	167.94		AGAGGGAATGACTGTGTCCG	204.33	174.04
AGGAGGCAGCATACATCCAA	164.71	124.3		AGGAGGCAGCATACATCCAA	46.56	73.1
TGGTTTACACTCATATACCG	18.3	39.67		TGGTTTACACTCATATACCG	93.11	38.29
TTTACACTCATATACCGTGG	164.71	161.33		TTTACACTCATATACCGTGG	73.71	160.12
CAAATGGATCACCAACCACA	184.42	109.76		CAAATGGATCACCAACCACA	164.24	153.16
GCTTACCAACCTTATCACTG	136.56	121.66		GCTTACCAACCTTATCACTG	143.55	116.61
TGAAGAGCAGGCCTTACAGC	137.96	122.98		TGAAGAGCAGGCCTTACAGC	99.58	128.79
AGACAAAGAGCTGGCACCAA	166.12	339.85		AGACAAAGAGCTGGCACCAA	227.61	304.58
GATGAGAATGAACACCACCG	122.48	92.57		GATGAGAATGAACACCACCG	169.41	109.65
GGCGAGGAGACTGAACACGG	119.66	58.18		GGCGAGGAGACTGAACACGG	116.39	83.54
GTGGTAGAGCGGCAGCACGG	143.6	111.08		GTGGTAGAGCGGCAGCACGG	84.06	118.35
GTTCCGCAAGAACATTTCCA	236.51	99.18		GTTCCGCAAGAACATTTCCA	129.32	90.5
TGGCTGATGAAATCGGGCTG	215.39	116.37		TGGCTGATGAAATCGGGCTG	294.85	102.69
TCAATTGCAGACTTTGTCAG	415.3	220.84		TCAATTGCAGACTTTGTCAG	447.45	229.74
GGAGGGTTCCGTTCCCACAG	78.84	68.76		GGAGGGTTCCGTTCCCACAG	37.5	67.88
CCAGTTTGAGATCATTGCCA	398.41	247.28		CCAGTTTGAGATCATTGCCA	490.13	332.42
ACAGCGCCAAGCTTCAGCAG	235.1	140.17		ACAGCGCCAAGCTTCAGCAG	148.72	121.83
GACCACACAGACTTGCGCCT	121.07	89.92		GACCACACAGACTTGCGCCT	310.37	123.57
TGTGATCAACACACAAGCTG	167.53	95.21		TGTGATCAACACACAAGCTG	160.36	104.43
CCACGAGAAGGCCAGCCAGG	137.96	244.64		CCACGAGAAGGCCAGCCAGG	373.74	219.3
AATGTCGGGAGCCTCAGTGA	225.25	210.26		AATGTCGGGAGCCTCAGTGA	237.95	219.3
GTAGGAATAGTCGAAGCTGA	156.27	116.37		GTAGGAATAGTCGAAGCTGA	164.24	127.05
TGTGTACAATGACATTGGCA	191.46	166.62		TGTGTACAATGACATTGGCA	266.4	160.12
AACAATCGTAAACACAGCGT	43.64	66.12		AACAATCGTAAACACAGCGT	49.14	78.32
TTTGTCCCAGAAACATGCCT	71.8	89.92		TTTGTCCCAGAAACATGCCT	53.02	73.1
GGAGACAATAGCACAGACGG	225.25	174.55		GGAGACAATAGCACAGACGG	160.36	181.01
GCATCGGGTAGCAATCAGCG	205.54	128.27		GCATCGGGTAGCAATCAGCG	95.7	137.5
GAAGAGGAAGGTCAATGCGA	39.42	81.99		GAAGAGGAAGGTCAATGCGA	147.43	76.58
ATGGAATTGCACCAAACCAT	61.94	111.08		ATGGAATTGCACCAAACCAT	25.86	160.12
GAACTTAGGCACGCTTGCCA	12.67	132.24		GAACTTAGGCACGCTTGCCA	12.93	99.21
GGTGGAAGAGGTGCATGCAA	9.85	13.22		GGTGGAAGAGGTGCATGCAA	7.76	13.92
TTTGACCAACCACAACCTGT	80.24	121.66		TTTGACCAACCACAACCTGT	67.25	90.5
GCGAGTCACTCACTGGGCCA	54.9	120.34		GCGAGTCACTCACTGGGCCA	96.99	121.83
CGCCGCTTACCACAAAGCCG	12.67	115.05		CGCCGCTTACCACAAAGCCG	23.28	111.39
ACCAGGAGGATGATCCGCCG	14.08	121.66		ACCAGGAGGATGATCCGCCG	37.5	59.18
GGTGACATCATCATTGACGG	109.81	145.46		GGTGACATCATCATTGACGG	170.7	153.16
CACCTCGCTGTCTCGGCCGG	92.91	112.4		CACCTCGCTGTCTCGGCCGG	124.15	144.46
ACTCACCTCGCTGTCTCGGC	77.43	99.18		ACTCACCTCGCTGTCTCGGC	106.04	93.98
TATCAGCAGAGAGACCTCCT	74.61	101.82		TATCAGCAGAGAGACCTCCT	142.25	92.24
AGAGTTGTGCCACCGTCCAG	118.26	165.3		AGAGTTGTGCCACCGTCCAG	209.5	168.82
GATGTAGATGAAACAGACAG	140.78	88.6		GATGTAGATGAAACAGACAG	107.34	123.57
CAGCCGCGAACAGCACGGCG	123.89	66.12		CAGCCGCGAACAGCACGGCG	54.32	78.32
CTGTAGAAACTTCACTGCCG	126.7	128.27		CTGTAGAAACTTCACTGCCG	126.74	142.72
TATGGCTGAGATATGAGGTG	154.86	195.71		TATGGCTGAGATATGAGGTG	125.44	193.19
TAGGTCCCGCAGGCTCCCGA	81.65	186.45		TAGGTCCCGCAGGCTCCCGA	130.61	205.37
GTGCAGAGGGAGGACCGCCG	147.82	96.53		GTGCAGAGGGAGGACCGCCG	72.42	69.62
TAGACGCTGCAGTCGTCCAG	88.69	165.3		TAGACGCTGCAGTCGTCCAG	199.16	140.98
TACACTCAGGGTCAAGGCAG	152.04	211.58		TACACTCAGGGTCAAGGCAG	102.16	274.99
GCTGAGGGTATCCTCGGAGG	60.54	62.15		GCTGAGGGTATCCTCGGAGG	50.44	67.88
CGATGAGGAAGACCACGCGG	47.87	93.89		CGATGAGGAAGACCACGCGG	58.19	118.35
TGTGCAGGGATTGTCCGGCG	183.01	152.07		TGTGCAGGGATTGTCCGGCG	116.39	193.19
AGGCGAGGTGGACAGCACCA	253.4	194.39		AGGCGAGGTGGACAGCACCA	151.31	231.48
TGTAGCGCAGCAGCACGCGC	67.57	121.66		TGTAGCGCAGCAGCACGCGC	46.56	87.02
GAAGACCAAAGACTTTGCCA	74.61	146.78		GAAGACCAAAGACTTTGCCA	46.56	116.61
TCTCCACAGGTAATATCCGG	7.04	6.61		TCTCCACAGGTAATATCCGG	6.47	13.92
AGAGGGAAGCCATATTGCGT	190.05	178.52		AGAGGGAAGCCATATTGCGT	239.24	158.38
GTTGTCATACACACATACAG	88.69	39.67		GTTGTCATACACACATACAG	72.42	43.51
GTGACACCTAGAACACCAGG	33.79	108.43		GTGACACCTAGAACACCAGG	71.13	88.76
TTCTACCTCATCCATACCCA	87.28	115.05		TTCTACCTCATCCATACCCA	63.37	81.8
TTTGGACGACCTCAGGGAGA	247.77	169.26		TTTGGACGACCTCAGGGAGA	191.4	128.79
TGAGGACTTAATGAAGGCAG	194.28	191.74		TGAGGACTTAATGAAGGCAG	283.21	187.97
CTTGCGCAGACCCTCCGCGA	237.92	173.23		CTTGCGCAGACCCTCCGCGA	222.43	130.53
TCAGCTGGCCAGCTACCCAT	230.88	133.56		TCAGCTGGCCAGCTACCCAT	111.22	149.68
AAGGAGGTATCCGCTCGCTT	164.71	138.85		AAGGAGGTATCCGCTCGCTT	72.42	104.43
TGTTGATGGGACAATGACAG	184.42	194.39		TGTTGATGGGACAATGACAG	62.07	153.16
TCAATCTCTAGAGGAAGCGA	46.46	107.11		TCAATCTCTAGAGGAAGCGA	112.51	88.76
TGCTGGAAGGACGCAAAGGA	256.22	182.49		TGCTGGAAGGACGCAAAGGA	89.23	146.2
AAATTTGAACCTCTGACCGG	156.27	178.52		AAATTTGAACCTCTGACCGG	144.84	104.43
AAGATGCGGCTGCTGGACGG	260.44	210.26		AAGATGCGGCTGCTGGACGG	234.07	231.48
ACAAGGATCTAGGATGCCTG	178.79	170.59		ACAAGGATCTAGGATGCCTG	318.13	158.38
CATAGCCTTCCAGTAAACAG	156.27	126.95		CATAGCCTTCCAGTAAACAG	113.8	116.61
ATAGACATTGAAGTGGAGGG	209.76	212.9		ATAGACATTGAAGTGGAGGG	122.86	210.59
TACGCAAGGAGTCTCTGCAG	61.94	141.49		TACGCAAGGAGTCTCTGCAG	63.37	177.53
AAGGTCACTGATGGAAACAG	160.49	146.78		AAGGTCACTGATGGAAACAG	254.76	146.2
ACGAGAGTCTCTCTCCACAA	90.1	101.82		ACGAGAGTCTCTCTCCACAA	33.62	100.95
GGAGCCATGATACAATGTGA	90.1	72.73		GGAGCCATGATACAATGTGA	49.14	67.88
CGAGCTCAAGACCTACCACG	29.56	269.76		CGAGCTCAAGACCTACCACG	68.54	214.07
GGCCAGACAGGGATGTGCGG	30.97	99.18		GGCCAGACAGGGATGTGCGG	10.35	114.87
TAGGACCTAGATGTGAAGGC	42.23	187.78		TAGGACCTAGATGTGAAGGC	94.4	153.16
GATCCCGAAGTATTGACCGG	49.27	130.91		GATCCCGAAGTATTGACCGG	20.69	123.57
TAAACTGGTGAATGTCAAGG	166.12	165.3		TAAACTGGTGAATGTCAAGG	139.67	174.04
AGAGACTTGAATGTTGGCAG	274.52	191.74		AGAGACTTGAATGTTGGCAG	160.36	194.93
AAGCCACAGACAGGTGGCCA	114.03	72.73		AAGCCACAGACAGGTGGCCA	60.78	55.69
AGAGCCGAAAGGGTGCACGC	146.41	85.95		AGAGCCGAAAGGGTGCACGC	71.13	53.95
CAAGAAAGAAGGCGAATGGA	195.68	234.06		CAAGAAAGAAGGCGAATGGA	184.93	236.7
GAAAGTACCTGAGATTCATG	156.27	133.56		GAAAGTACCTGAGATTCATG	104.75	123.57
GATGTCGAATTCTAACCCAG	61.94	104.47		GATGTCGAATTCTAACCCAG	137.08	144.46
ACAAGGCAAACCGTTAAGAA	81.65	83.31		ACAAGGCAAACCGTTAAGAA	116.39	97.46
TAACTGGAGAACTCACAGGA	137.96	91.24		TAACTGGAGAACTCACAGGA	219.85	76.58
GCAGAACTTTCTGGCCACCA	264.67	142.82		GCAGAACTTTCTGGCCACCA	85.35	172.3
ATCCACCAAGAACTTCTCAC	35.19	74.05		ATCCACCAAGAACTTCTCAC	25.86	92.24
AACACGTTCAAATACGGCCA	150.63	150.75		AACACGTTCAAATACGGCCA	214.67	175.78
AAATCAGGAGACTGCCGCGC	240.73	122.98		AAATCAGGAGACTGCCGCGC	179.76	214.07
GGGAATGTGTATCATGCCAA	54.9	71.41		GGGAATGTGTATCATGCCAA	94.4	95.72
GACTAACTTGTAGTATTCCG	74.61	64.8		GACTAACTTGTAGTATTCCG	87.94	60.92
GCACTTGGAAATTTCAAGAG	88.69	116.37		GCACTTGGAAATTTCAAGAG	59.49	106.17
AGAGGCACGAGAGCATCCCA	71.8	132.24		AGAGGCACGAGAGCATCCCA	131.91	107.91
TCAGGCTGAAGTCGCCAAGA	132.33	149.43		TCAGGCTGAAGTCGCCAAGA	159.07	142.72
ATTCGAAGATTCCTTTGGAG	38.01	162.65		ATTCGAAGATTCCTTTGGAG	102.16	156.64
CCAGCAACAGACATTCACAA	97.14	92.57		CCAGCAACAGACATTCACAA	77.59	69.62
GTGCTGATACCTCATTACCA	122.48	107.11		GTGCTGATACCTCATTACCA	222.43	74.84
GGAGGCGTGAATCAGGAGGA	7.04	6.61		GGAGGCGTGAATCAGGAGGA	6.47	8.7
GCTTTAGATGGCCTCACCTG	356.17	203.64		GCTTTAGATGGCCTCACCTG	157.77	210.59
GACTCCACTTTCCTTCTCCA	83.06	88.6		GACTCCACTTTCCTTCTCCA	56.9	97.46
AGTAAGCAAGTCTTTAACCC	70.39	169.26		AGTAAGCAAGTCTTTAACCC	25.86	191.45
GGACCCAAGGAAGTTTGCCA	47.87	177.2		GGACCCAAGGAAGTTTGCCA	99.58	212.33
ATTGGAGGAGGTGCAGAAGG	135.15	183.81		ATTGGAGGAGGTGCAGAAGG	193.98	207.11
GAAATTGGAGGAGGTGCAGA	167.53	113.72		GAAATTGGAGGAGGTGCAGA	181.05	161.86
TCAGTTCTCACCGTTCGTCA	115.44	89.92		TCAGTTCTCACCGTTCGTCA	103.46	123.57
AAACACCAGAATCCCATCCA	305.49	264.47		AAACACCAGAATCCCATCCA	231.49	254.1
CAGCCTGGTTCCAATCACAG	97.14	100.5		CAGCCTGGTTCCAATCACAG	77.59	102.69
AACCAGGCTGCATGCTGCTG	104.18	125.63		AACCAGGCTGCATGCTGCTG	91.82	83.54
TTAGCCAGGAAAGTGATGGG	309.72	268.44		TTAGCCAGGAAAGTGATGGG	331.06	207.11
AGAACCAAGATCCAATTCCC	123.89	83.31		AGAACCAAGATCCAATTCCC	116.39	114.87
GTTGAGTTGAGCCGACTCCA	180.2	160.01		GTTGAGTTGAGCCGACTCCA	56.9	172.3
CTGCTGGAAAGGGTCCCGGG	173.16	175.88		CTGCTGGAAAGGGTCCCGGG	166.82	174.04
GAACTGAGAGGCGCATACCC	114.03	165.3		GAACTGAGAGGCGCATACCC	135.79	191.45
GTGACAGCACGGGTTCCAGG	126.7	144.14		GTGACAGCACGGGTTCCAGG	191.4	149.68
TCACGAAGTACAGTTCCCGG	119.66	132.24		TCACGAAGTACAGTTCCCGG	82.77	127.05
GTTGACGGCGTACATCAGTG	406.85	202.32		GTTGACGGCGTACATCAGTG	267.7	274.99
ACAGACTCATCATCTCCCAC	36.6	95.21		ACAGACTCATCATCTCCCAC	40.09	139.24
GAAGGTTCCCAATCTCTCGG	16.89	120.34		GAAGGTTCCCAATCTCTCGG	7.76	90.5
GAGTCGAGGGTACTTCTTGA	30.97	72.73		GAGTCGAGGGTACTTCTTGA	27.16	90.5
GAGGAAGGAGGTCATGCAGG	61.94	132.24		GAGGAAGGAGGTCATGCAGG	42.68	172.3
TGGTGCAGTAACCACAGCCG	178.79	152.07		TGGTGCAGTAACCACAGCCG	274.16	125.31
GGAGGCGATGAAGGGCGCGG	25.34	76.7		GGAGGCGATGAAGGGCGCGG	29.74	123.57
TGAAGTGGAAACGCTGGCGC	143.6	111.08		TGAAGTGGAAACGCTGGCGC	183.64	104.43
TTTGCCACAAAGGAGCGCGA	23.93	76.7		TTTGCCACAAAGGAGCGCGA	56.9	64.4
CTGGGACTGCCACTTTCCTG	325.2	282.99		CTGGGACTGCCACTTTCCTG	267.7	240.18
GGTAGGGCACCTCTGCCAGG	90.1	109.76		GGTAGGGCACCTCTGCCAGG	108.63	109.65
GCAGGGAACAGATTGCAAGT	215.39	166.62		GCAGGGAACAGATTGCAAGT	280.63	147.94
GATCGGGAGAGCGCAGGCGA	115.44	120.34		GATCGGGAGAGCGCAGGCGA	42.68	128.79
ACCAGCTTAATACTCTGAGG	74.61	116.37		ACCAGCTTAATACTCTGAGG	140.96	111.39
AGCGACCTGAGTCAGCACGT	108.4	84.63		AGCGACCTGAGTCAGCACGT	146.13	95.72
GAGGCAGACCTACATCCGGA	106.99	78.02		GAGGCAGACCTACATCCGGA	68.54	102.69
ACAGCTCCGGAGGTGGCCGC	187.24	150.75		ACAGCTCCGGAGGTGGCCGC	148.72	135.75
TCAGGTGGTGTTAACAGCAG	118.26	162.65		TCAGGTGGTGTTAACAGCAG	98.28	170.56
GACAGTCCAAGCTATATCGA	140.78	161.33		GACAGTCCAAGCTATATCGA	37.5	127.05
CATGTGTTTGATGATCTCAG	264.67	182.49		CATGTGTTTGATGATCTCAG	182.34	167.08
TCCTGGCTGAGGGTCGACGG	142.19	149.43		TCCTGGCTGAGGGTCGACGG	235.37	130.53
ATTCTGGCCAGGCTGCACTG	35.19	271.09		ATTCTGGCCAGGCTGCACTG	7.76	261.07
TCGAGCATCACACTGTACAA	23.93	150.75		TCGAGCATCACACTGTACAA	54.32	146.2
CTACAATGAGACAATGACAG	18.3	191.74		CTACAATGAGACAATGACAG	59.49	221.04
GTAGAGATTGATGCTCACAT	7.04	109.76		GTAGAGATTGATGCTCACAT	7.76	123.57
ATGTCCTCGACCGAGAGCGC	88.69	122.98		ATGTCCTCGACCGAGAGCGC	122.86	120.09
GCTTCATCAAAGTTCTCCAG	30.97	68.76		GCTTCATCAAAGTTCTCCAG	71.13	83.54
GTAGGAGCCACAGGACCCGA	188.65	141.49		GTAGGAGCCACAGGACCCGA	131.91	121.83
AAGGGTCACGAAGAACTCGG	77.43	63.47		AAGGGTCACGAAGAACTCGG	45.26	48.73
GCTTTACTCACCGTCAGCCG	84.47	56.86		GCTTTACTCACCGTCAGCCG	54.32	57.43
CCGGCCATAAAGCTTGCTGA	177.38	166.62		CCGGCCATAAAGCTTGCTGA	532.8	130.53
ACTCACGAGCCATCTTCCGG	212.58	257.86		ACTCACGAGCCATCTTCCGG	205.62	273.25
GAAGGCCAACTCCCGCAAAG	181.61	129.59		GAAGGCCAACTCCCGCAAAG	118.98	114.87
GGAACCAGACCTACCTCCAG	185.83	162.65		GGAACCAGACCTACCTCCAG	89.23	163.6
GGGAGCCGAGACTGACCCGC	36.6	50.25		GGGAGCCGAGACTGACCCGC	49.14	106.17
GAAGCCTAAACTCACCGCCA	132.33	121.66		GAAGCCTAAACTCACCGCCA	103.46	121.83
AATCTGGTGCATGATCACCA	152.04	121.66		AATCTGGTGCATGATCACCA	87.94	93.98
GTTCCAGGAAAGCCACCCGC	112.62	141.49		GTTCCAGGAAAGCCACCCGC	135.79	140.98
TGAGGACCAGGACCACACTA	204.13	93.89		TGAGGACCAGGACCACACTA	60.78	123.57
AAGGATACAGCCCACTAGGG	115.44	84.63		AAGGATACAGCCCACTAGGG	87.94	100.95
CAATAACCACATCATGGCGG	114.03	79.34		CAATAACCACATCATGGCGG	117.68	120.09
GTGGGTGAAGGCCTTGGCCA	118.26	149.43		GTGGGTGAAGGCCTTGGCCA	100.87	158.38
GTTGGGAAGGGTCTCCTGGG	149.23	150.75		GTTGGGAAGGGTCTCCTGGG	165.53	142.72
TCTCAGCAGCCGCTCCACGA	14.08	13.22		TCTCAGCAGCCGCTCCACGA	12.93	8.7
GCTGAGGCTGCCTAGCCGGG	63.35	47.61		GCTGAGGCTGCCTAGCCGGG	19.4	26.11
TCATGAGGATGGCTATTCAG	261.85	191.74		TCATGAGGATGGCTATTCAG	125.44	156.64
ATGAGAAACACTTACTGCCC	319.57	216.87		ATGAGAAACACTTACTGCCC	169.41	217.56
TTAGCTGGCAGTGCTGAAGA	198.5	190.42		TTAGCTGGCAGTGCTGAAGA	258.64	142.72
GAACAAGGTCATAATCACTG	136.56	83.31		GAACAAGGTCATAATCACTG	24.57	59.18
GGAATGGTGAGGATTAGAAG	42.23	140.17		GGAATGGTGAGGATTAGAAG	161.65	106.17
AAGATGCGGAGTCATTAAGC	59.13	87.28		AAGATGCGGAGTCATTAAGC	95.7	92.24
TGCAGGATCATTCACCAGGA	267.48	163.97		TGCAGGATCATTCACCAGGA	182.34	175.78
AAGACGGCAAATATGGGAAG	305.49	187.78		AAGACGGCAAATATGGGAAG	236.66	255.85
AACATGAGAAATCGTGGCCA	109.81	156.04		AACATGAGAAATCGTGGCCA	193.98	189.71
GATCGGGCAGACTGCAGCGG	201.32	203.64		GATCGGGCAGACTGCAGCGG	340.12	189.71
TCAGCGGGTCACCATCTCTG	208.35	204.97		TCAGCGGGTCACCATCTCTG	118.98	154.9
TCATAGGTCCGGGTCTCCAG	201.32	163.97		TCATAGGTCCGGGTCTCCAG	175.88	189.71
GGGAGGGACTCACAAAGTCA	66.17	100.5		GGGAGGGACTCACAAAGTCA	111.22	137.5
AGCACTTCTCACAGTTCCTG	222.43	210.26		AGCACTTCTCACAGTTCCTG	152.6	102.69
ACAGCCACCCTTGTGTACAG	116.85	138.85		ACAGCCACCCTTGTGTACAG	128.03	154.9
TACACAAGGGTGGCTGTCTG	308.31	244.64		TACACAAGGGTGGCTGTCTG	181.05	308.06
TATGGACAGCCGTATGCAGC	246.36	193.07		TATGGACAGCCGTATGCAGC	363.39	243.66
GCATTTCAGGGAGTGCCTGC	212.58	129.59		GCATTTCAGGGAGTGCCTGC	108.63	139.24
GAAGCAGCCATGGTTTCTTG	74.61	108.43		GAAGCAGCCATGGTTTCTTG	76.3	151.42
AGTATTTGAGCCCAGCTGCC	137.96	162.65		AGTATTTGAGCCCAGCTGCC	186.22	228
CCAGGTTATGGATAACCACA	104.18	91.24		CCAGGTTATGGATAACCACA	91.82	69.62
TATGGATAACCACATGGAGC	143.6	133.56		TATGGATAACCACATGGAGC	77.59	137.5
ACAGTCTGACCAGCTCCATG	240.73	255.22		ACAGTCTGACCAGCTCCATG	283.21	290.65
TCAACAACAAGATGGCCCAG	129.52	239.35		TCAACAACAAGATGGCCCAG	322.01	264.55
GAAATTCTCATGGTTTGCCG	129.52	89.92		GAAATTCTCATGGTTTGCCG	99.58	118.35
GGAGAAACGGTACACGTGCG	195.68	87.28		GGAGAAACGGTACACGTGCG	204.33	85.28
GAGGAGAAACGGTACACGTG	130.93	122.98		GAGGAGAAACGGTACACGTG	138.37	116.61
AAGTGCTGAACCATGTCCTA	354.77	222.16		AAGTGCTGAACCATGTCCTA	492.71	175.78
GAAGAGGACCGCCTTGGAGG	104.18	132.24		GAAGAGGACCGCCTTGGAGG	84.06	146.2
TATGGAAAGGCCGCTCCCTA	208.35	156.04		TATGGAAAGGCCGCTCCCTA	131.91	205.37
CTTGCAGAAGCTGTTCGAGA	342.1	178.52		CTTGCAGAAGCTGTTCGAGA	172	191.45
GGCGAGCAGGAGTATCACCG	195.68	66.12		GGCGAGCAGGAGTATCACCG	19.4	52.21
CCTGGTACAAGACATAATGG	140.78	169.26		CCTGGTACAAGACATAATGG	266.4	240.18
GTAGAACAAGAGGCCTCCGA	150.63	117.69		GTAGAACAAGAGGCCTCCGA	133.2	128.79
TCAGAGAGCGGATTCTCCCT	190.05	158.68		TCAGAGAGCGGATTCTCCCT	192.69	170.56
TGACGCGATGCCGCTGCCCG	205.54	206.29		TGACGCGATGCCGCTGCCCG	175.88	163.6
TGAACTGTAGCTGTCAGTGG	136.56	293.57		TGAACTGTAGCTGTCAGTGG	187.52	311.54
GAAGCAGCAAACCAACTCCA	49.27	79.34		GAAGCAGCAAACCAACTCCA	18.11	76.58
ACACATCACAGCCCAGACAG	160.49	372.91		ACACATCACAGCCCAGACAG	232.78	252.36
TGACCTCTGAGTCTTTGCGC	36.6	115.05		TGACCTCTGAGTCTTTGCGC	107.34	167.08
AGTATGCTGACACAGACAAG	74.61	129.59		AGTATGCTGACACAGACAAG	98.28	139.24
GAGGAGGACTTCCGGATCCA	81.65	95.21		GAGGAGGACTTCCGGATCCA	95.7	125.31
TGGCTTGGAAGTCACTGCCA	63.35	166.62		TGGCTTGGAAGTCACTGCCA	42.68	182.75
AAGCCAGCCACACTCCCATG	335.06	326.63		AAGCCAGCCACACTCCCATG	340.12	231.48
GCGTTATGGGAAGATCCAGG	77.43	174.55		GCGTTATGGGAAGATCCAGG	60.78	142.72
CATGGAGTCAGGGAGTCCCG	50.68	148.11		CATGGAGTCAGGGAGTCCCG	41.38	120.09
GCCGCGCGTTACCTTCCGCG	49.27	63.47		GCCGCGCGTTACCTTCCGCG	65.95	66.14
GGACACCAGTCTCTTCAGCG	114.03	104.47		GGACACCAGTCTCTTCAGCG	250.88	85.28
GGAGAAGATGGCGCTAAAGG	70.39	146.78		GGAGAAGATGGCGCTAAAGG	89.23	118.35
CGTGAGGCTCCTCTGCCAGG	150.63	261.83		CGTGAGGCTCCTCTGCCAGG	205.62	255.85
AGAGAGGGAGCTTGAGGCGA	178.79	169.26		AGAGAGGGAGCTTGAGGCGA	146.13	167.08
AGGCGGCAAGCAGAAGGCGG	225.25	197.03		AGGCGGCAAGCAGAAGGCGG	128.03	194.93
ACACACCGATGCTGCCGCGG	168.94	178.52		ACACACCGATGCTGCCGCGG	545.74	182.75
GGACATTCACTCCAGGGCAG	153.45	160.01		GGACATTCACTCCAGGGCAG	225.02	208.85
GATGACCCTGTGCCTCCTCG	145	129.59		GATGACCCTGTGCCTCCTCG	133.2	160.12
GAAATACCATCGGAAGACGA	30.97	66.12		GAAATACCATCGGAAGACGA	73.71	69.62
ACCATCGGAAGACGATGGGA	11.26	35.7		ACCATCGGAAGACGATGGGA	28.45	31.33
TGGGACGGTGCTGCTCTCCA	39.42	197.03		TGGGACGGTGCTGCTCTCCA	67.25	132.27
TGTGTGTCTCCTCCTACCGC	275.93	331.91		TGTGTGTCTCCTCCTACCGC	232.78	320.24
GATGGCCAAGGGCGAGGCGT	19.71	44.96		GATGGCCAAGGGCGAGGCGT	20.69	43.51
GTGACAGAGATCCTCCGCGT	371.66	286.95		GTGACAGAGATCCTCCGCGT	263.82	309.8
AACGGAAGAAGCACGTGCCA	142.19	128.27		AACGGAAGAAGCACGTGCCA	62.07	153.16
TAATAGTGTTGGGTCTCCCA	129.52	218.19		TAATAGTGTTGGGTCTCCCA	32.33	208.85
GTGAAGGCCAAACGCTCCCG	95.73	136.2		GTGAAGGCCAAACGCTCCCG	146.13	114.87
AGCGGAAAGACCGATAGCGG	152.04	149.43		AGCGGAAAGACCGATAGCGG	122.86	184.49
AGTGGATGAGATTTCACCCG	152.04	133.56		AGTGGATGAGATTTCACCCG	87.94	93.98
AGGGCAGCAAGAGGAACCCA	133.74	169.26		AGGGCAGCAAGAGGAACCCA	150.01	139.24
GACAGAAGAGTCTACCATCA	94.32	181.16		GACAGAAGAGTCTACCATCA	275.45	149.68
TAGTTACCACAGCAGCCACT	156.27	156.04		TAGTTACCACAGCAGCCACT	130.61	135.75
AATCCAACCAATTTGCTCTG	216.8	170.59		AATCCAACCAATTTGCTCTG	355.63	170.56
AAGAGGCATCATGCTGAAGA	56.31	72.73		AAGAGGCATCATGCTGAAGA	168.12	74.84
GAAACACGATGGCATCACGG	40.83	88.6		GAAACACGATGGCATCACGG	142.25	66.14
TCTGATTCTAGACACACCAC	315.35	142.82		TCTGATTCTAGACACACCAC	68.54	170.56
GCTCATCTGACAGGGTCCCG	97.14	146.78		GCTCATCTGACAGGGTCCCG	50.44	179.27
TGTGCACAGGACTCCAACAA	112.62	166.62		TGTGCACAGGACTCCAACAA	239.24	172.3
AGTCAGACACAGTTACTAGG	80.24	140.17		AGTCAGACACAGTTACTAGG	37.5	116.61
TGACTGTGCTGTGATCACAG	240.73	126.95		TGACTGTGCTGTGATCACAG	212.09	128.79
TGTGAGCGGGATGTCCAGTG	299.86	261.83		TGTGAGCGGGATGTCCAGTG	428.05	229.74
GAAGGCGAGGAGTGCCACCC	85.88	97.86		GAAGGCGAGGAGTGCCACCC	55.61	87.02
AGCAGTAGAAACCGCCCAGG	185.83	156.04		AGCAGTAGAAACCGCCCAGG	192.69	121.83
GAACCGGAGCACCAGCTCGA	112.62	104.47		GAACCGGAGCACCAGCTCGA	16.81	95.72
GACACTGCCAGAGTTCCGGG	50.68	64.8		GACACTGCCAGAGTTCCGGG	45.26	48.73
GCTGATGAGGATCTTCCCGT	99.95	119.01		GCTGATGAGGATCTTCCCGT	58.19	111.39
GAAAGAAATGGAGGTTGCGC	112.62	92.57		GAAAGAAATGGAGGTTGCGC	212.09	116.61
GTAGAAAGTGTCCTTGCCAG	173.16	154.72		GTAGAAAGTGTCCTTGCCAG	115.1	168.82
TGACGAAGTCGTACTCGCAG	77.43	141.49		TGACGAAGTCGTACTCGCAG	102.16	153.16
GTGGGCGCCCACCTACCTCA	104.18	87.28		GTGGGCGCCCACCTACCTCA	135.79	127.05
AAGTTGTCCAGACACTCCAA	156.27	119.01		AAGTTGTCCAGACACTCCAA	150.01	109.65
TTACCAACCGGATGACACGG	157.67	152.07		TTACCAACCGGATGACACGG	55.61	116.61
AGATGAAGGCTACATCAAGG	157.67	67.44		AGATGAAGGCTACATCAAGG	34.92	109.65
TGAGCTGGGAGAAGAAGCGA	98.55	100.5		TGAGCTGGGAGAAGAAGCGA	98.28	123.57
GCCCATCCACTGCTTACCCA	97.14	162.65		GCCCATCCACTGCTTACCCA	142.25	147.94
CTGGACCACGGACTCCACGG	116.85	126.95		CTGGACCACGGACTCCACGG	157.77	165.34
TAAGACCTATGGCAACGTGC	132.33	83.31		TAAGACCTATGGCAACGTGC	36.21	87.02
GCGGAACCAGCCCTCGCGGA	129.52	141.49		GCGGAACCAGCCCTCGCGGA	184.93	116.61
GATGGTCAAGACACCGGCGA	137.96	108.43		GATGGTCAAGACACCGGCGA	106.04	85.28
GAAGGGATCGGAGAAGCTGG	39.42	97.86		GAAGGGATCGGAGAAGCTGG	40.09	123.57
GCAGCAGTCCTGCTCGCCCG	57.72	50.25		GCAGCAGTCCTGCTCGCCCG	25.86	67.88
GCTGCCGCCCGACATGACCG	84.47	132.24		GCTGCCGCCCGACATGACCG	104.75	121.83
AAACACATTGCCCAGCGTGA	84.47	150.75		AAACACATTGCCCAGCGTGA	93.11	107.91
TACAAAGAGCAGGATGGCCA	185.83	137.53		TACAAAGAGCAGGATGGCCA	172	118.35
TATTGTCTGAGTGGTAACGG	195.68	224.8		TATTGTCTGAGTGGTAACGG	336.24	231.48
GGCACGAGTGATTGGACCAG	78.84	108.43		GGCACGAGTGATTGGACCAG	122.86	121.83
AGAGGCCAAGGATCCAGCAG	259.04	255.22		AGAGGCCAAGGATCCAGCAG	108.63	254.1
ATGGTTTCTTCTAACTCCGG	119.66	173.23		ATGGTTTCTTCTAACTCCGG	268.99	161.86
GGAATCGAAACCTTCTCCAG	188.65	161.33		GGAATCGAAACCTTCTCCAG	102.16	123.57
GGAGGCCTCAACCATTCCTG	73.21	76.7		GGAGGCCTCAACCATTCCTG	133.2	107.91
GCTGGGTGCAGACGTGACGC	84.47	129.59		GCTGGGTGCAGACGTGACGC	164.24	146.2
ATTCAGGCAACGCCTCGCGT	357.58	194.39		ATTCAGGCAACGCCTCGCGT	249.59	200.15
AGGGAGAGGTTTCTGAGCAT	108.4	169.26		AGGGAGAGGTTTCTGAGCAT	268.99	196.67
CATCCGAGTCTGCAGGCCGG	168.94	241.99		CATCCGAGTCTGCAGGCCGG	120.27	214.07
AGCAGAGTAATGCAGTACCA	153.45	231.41		AGCAGAGTAATGCAGTACCA	93.11	140.98
AGGGAGACAGGTTGCTTCAG	83.06	182.49		AGGGAGACAGGTTGCTTCAG	43.97	261.07
TCAGCGTGTAGTCGTCCCGG	35.19	27.77		TCAGCGTGTAGTCGTCCCGG	19.4	31.33
ACCAGCGCAACCAAATCCGA	35.19	60.83		ACCAGCGCAACCAAATCCGA	67.25	73.1
TCCAGAAGACTTGTTTGCCA	446.27	208.93		TCCAGAAGACTTGTTTGCCA	250.88	201.89
GTAAAGCCGGGTCTATATGG	119.66	189.1		GTAAAGCCGGGTCTATATGG	125.44	214.07
AAATTACAAGGGCTGAAGGA	153.45	134.88		AAATTACAAGGGCTGAAGGA	164.24	154.9
GGGCTGAAGGAAGGAAACTG	205.54	113.72		GGGCTGAAGGAAGGAAACTG	318.13	116.61
TGAGTGGGCATCGATCAACA	91.51	120.34		TGAGTGGGCATCGATCAACA	99.58	100.95
ACAGATATCAAAGTGCTGGA	52.09	70.09		ACAGATATCAAAGTGCTGGA	72.42	80.06
CAAGCAATATATGCCCACAG	74.61	103.14		CAAGCAATATATGCCCACAG	53.02	102.69
TTCCGTGTAATCTTCACAGG	114.03	167.94		TTCCGTGTAATCTTCACAGG	96.99	109.65
TGATGCAGTACACTTTGGGA	202.72	267.12		TGATGCAGTACACTTTGGGA	231.49	337.65
ATCCACATTGGTCAGAACGA	101.36	142.82		ATCCACATTGGTCAGAACGA	170.7	193.19
AATCACCTACCAATTTCCCA	68.98	81.99		AATCACCTACCAATTTCCCA	25.86	114.87
GGAGTTGAAGCAGTCGGCGT	198.5	140.17		GGAGTTGAAGCAGTCGGCGT	139.67	165.34
GGATATGGGAGCAACCACCA	140.78	113.72		GGATATGGGAGCAACCACCA	71.13	121.83
TAGAAGAATCCACCATAGGG	123.89	149.43		TAGAAGAATCCACCATAGGG	58.19	127.05
GTTAGCAGAAGCCTTTCAGA	222.43	204.97		GTTAGCAGAAGCCTTTCAGA	315.54	240.18
GAAGCCTGAAGACTCTGTGA	106.99	117.69		GAAGCCTGAAGACTCTGTGA	208.21	111.39
GAGGAGAATAAGCTTTGTCA	152.04	152.07		GAGGAGAATAAGCTTTGTCA	118.98	128.79
AGTCACATCATTCCATTCGA	106.99	107.11		AGTCACATCATTCCATTCGA	59.49	45.25
GAGGGCTCCCACGAGAGCCA	136.56	67.44		GAGGGCTCCCACGAGAGCCA	65.95	64.4
GATCAACAAGCCCAGGCTGA	192.87	152.07		GATCAACAAGCCCAGGCTGA	209.5	149.68
TTGTTCCCAATCAAATTCGG	98.55	67.44		TTGTTCCCAATCAAATTCGG	46.56	67.88
GAGGTTTAAGCCAATACAGA	73.21	95.21		GAGGTTTAAGCCAATACAGA	130.61	99.21
CAAAGGACACTTACTATCCC	364.62	231.41		CAAAGGACACTTACTATCCC	228.9	252.36
TCTCTGGGTTGTATGCACCA	7.04	9.26		TCTCTGGGTTGTATGCACCA	10.35	10.44
TCACAGATTGATGACCCACA	261.85	212.9		TCACAGATTGATGACCCACA	170.7	179.27
AGGCAAAGGCAAATATCAGG	242.14	84.63		AGGCAAAGGCAAATATCAGG	38.8	83.54
CTTGTGCTGAAACACCACGA	154.86	136.2		CTTGTGCTGAAACACCACGA	95.7	153.16
AGATGTGGAAGCTGTTGCTG	268.89	240.67		AGATGTGGAAGCTGTTGCTG	174.58	203.63
ACAAAGACTTCACTTTGCTG	35.19	117.69		ACAAAGACTTCACTTTGCTG	51.73	134.01
GTGGTACTGAGTTCATACCG	7.04	62.15		GTGGTACTGAGTTCATACCG	6.47	78.32
TCTGGCACACAAGCTGTCAG	14.08	175.88		TCTGGCACACAAGCTGTCAG	9.05	149.68
GCAGCGCCCACTCAGGCTGG	197.09	204.97		GCAGCGCCCACTCAGGCTGG	184.93	179.27
GTTGACCATGCTGTCCCGGG	38.01	93.89		GTTGACCATGCTGTCCCGGG	16.81	130.53
GGCGGCGGAAAGTACCACCC	42.23	67.44		GGCGGCGGAAAGTACCACCC	49.14	26.11
GAAGAGGTGGTACAGGGACA	135.15	150.75		GAAGAGGTGGTACAGGGACA	131.91	177.53
TCGTTATGGACTGATCCCTG	66.17	312.08		TCGTTATGGACTGATCCCTG	305.2	304.58
AGAGGGACCCATCTCAGCAA	119.66	125.63		AGAGGGACCCATCTCAGCAA	192.69	106.17
TCACTCAGATCCTCCAGCCA	305.49	235.38		TCACTCAGATCCTCCAGCCA	276.75	236.7
TGCAGCTTTCATCCATCCCA	122.48	115.05		TGCAGCTTTCATCCATCCCA	102.16	93.98
GCAGCTTTCATCCATCCCAG	181.61	97.86		GCAGCTTTCATCCATCCCAG	124.15	134.01
GATGGCGCACATGACAACCA	92.91	108.43		GATGGCGCACATGACAACCA	112.51	99.21
TGGCGCACATGACAACCAGG	167.53	120.34		TGGCGCACATGACAACCAGG	182.34	130.53
CAAGTATCGGTCCACAGCGA	168.94	199.68		CAAGTATCGGTCCACAGCGA	232.78	210.59
AGGCTGACAACAATGGCCAA	38.01	22.48		AGGCTGACAACAATGGCCAA	16.81	26.11
TCCCAACGCCTCCTGAACCA	360.4	312.08		TCCCAACGCCTCCTGAACCA	336.24	327.2
TTAACGACTTACAGGACCTG	237.92	171.91		TTAACGACTTACAGGACCTG	187.52	214.07
TAACGACTTACAGGACCTGA	106.99	80.66		TAACGACTTACAGGACCTGA	104.75	97.46
GCCAGAATTTAGCAAGACAG	242.14	142.82		GCCAGAATTTAGCAAGACAG	125.44	146.2
AAGAAGCGGAGCCTTTCCAA	150.63	119.01		AAGAAGCGGAGCCTTTCCAA	93.11	76.58
GCCAGGCTGGGTGACACCCA	76.02	95.21		GCCAGGCTGGGTGACACCCA	160.36	62.66
GAACAGCTGGAGATCTCTGG	123.89	128.27		GAACAGCTGGAGATCTCTGG	76.3	146.2
GACAAATGGGCGCATGACGA	161.9	150.75		GACAAATGGGCGCATGACGA	100.87	196.67
TGACGGCGCGGCTACCATGG	319.57	204.97		TGACGGCGCGGCTACCATGG	296.15	208.85
TAAAGAGGCGTATACTGCCT	11.26	15.87		TAAAGAGGCGTATACTGCCT	9.05	33.07
ATTGGGAGACATACATGCAT	16.89	144.14		ATTGGGAGACATACATGCAT	41.38	142.72
ACAGTGACCTACTGTTGCCG	84.47	201		ACAGTGACCTACTGTTGCCG	76.3	217.56
ACTACGACGGGAGCAGCAGG	406.85	286.95		ACTACGACGGGAGCAGCAGG	240.54	281.95
GCGCAACGGGCTCCTCAACG	222.43	211.58		GCGCAACGGGCTCCTCAACG	174.58	212.33
TCAGAGAGCTGATAAACGCA	121.07	157.36		TCAGAGAGCTGATAAACGCA	178.46	114.87
GGAGAGGGACTGGGTCAGCG	149.23	115.05		GGAGAGGGACTGGGTCAGCG	175.88	76.58
GAGGGAAGAGCAGTCGTAGA	98.55	167.94		GAGGGAAGAGCAGTCGTAGA	350.46	186.23
GTGCGTCATGATCTTCACCG	114.03	56.86		GTGCGTCATGATCTTCACCG	81.47	107.91
GACATGGAGACTTCAGGCGG	156.27	154.72		GACATGGAGACTTCAGGCGG	178.46	135.75
AAGTGTGCACAGCTCCGCAA	174.57	120.34		AAGTGTGCACAGCTCCGCAA	46.56	120.09
TGAAGGAGAGCTTGAAGCAA	129.52	193.07		TGAAGGAGAGCTTGAAGCAA	287.09	226.26
GAAGCAGTGCAAGAACATGC	18.3	58.18		GAAGCAGTGCAAGAACATGC	42.68	71.36
GGAGCGCATGCTGTCCCAGC	54.9	84.63		GGAGCGCATGCTGTCCCAGC	73.71	52.21
ATTGGCCCAAGAGAAACCAG	171.75	163.97		ATTGGCCCAAGAGAAACCAG	199.16	153.16
TGAGAGCCACACTTACCACC	202.72	150.75		TGAGAGCCACACTTACCACC	178.46	154.9
GCTGCCGGCTCACCAAACCA	215.39	193.07		GCTGCCGGCTCACCAAACCA	126.74	142.72
TATATGCCATCTCATCAGCA	164.71	103.14		TATATGCCATCTCATCAGCA	95.7	160.12
GTAGACAAGATCAGTCCGGG	101.36	111.08		GTAGACAAGATCAGTCCGGG	85.35	196.67
GCTGTGAAATGGATGAACAA	154.86	91.24		GCTGTGAAATGGATGAACAA	172	93.98
CACAGCAGAAATTAATGCCG	116.85	117.69		CACAGCAGAAATTAATGCCG	96.99	132.27
AGCCAGTAGAACATATGCAG	7.04	6.61		AGCCAGTAGAACATATGCAG	6.47	8.7
TGAGAATCAGACAGGCACGA	145	117.69		TGAGAATCAGACAGGCACGA	42.68	139.24
GCTGTGTGAGAATTTGGCAG	109.81	133.56		GCTGTGTGAGAATTTGGCAG	129.32	125.31
TGGCCGTCTTGCCATGGCAG	85.88	182.49		TGGCCGTCTTGCCATGGCAG	42.68	194.93
AGAGACTCTGTCCTTACCTA	92.91	183.81		AGAGACTCTGTCCTTACCTA	116.39	175.78
GAGCCGGAATGAGGAAACCA	59.13	125.63		GAGCCGGAATGAGGAAACCA	50.44	120.09
ATTACAGAGCACGGTGACCT	208.35	173.23		ATTACAGAGCACGGTGACCT	504.35	238.44
CTTAACAGTACAGAAGCCGT	204.13	215.55		CTTAACAGTACAGAAGCCGT	151.31	181.01
TGAAGATGGCAATGTTCAGT	163.3	198.36		TGAAGATGGCAATGTTCAGT	334.94	214.07
GAATGAAGCCCAAACTGCCA	106.99	121.66		GAATGAAGCCCAAACTGCCA	124.15	111.39
GGAACCGCACGTCGGCCCAG	192.87	101.82		GGAACCGCACGTCGGCCCAG	109.92	88.76
GCAAAGAGGTGCTGACCCTG	254.81	166.62		GCAAAGAGGTGCTGACCCTG	125.44	187.97
TGGGAAGTAGCCCACAAAGC	164.71	136.2		TGGGAAGTAGCCCACAAAGC	253.47	100.95
CCTGGAGTTAAGTATGGCGC	146.41	115.05		CCTGGAGTTAAGTATGGCGC	129.32	120.09
AGTGCGGGAGGTGTTTGAGA	85.88	140.17		AGTGCGGGAGGTGTTTGAGA	201.74	158.38
GCTGGCCAAGATGAAGCAGG	142.19	96.53		GCTGGCCAAGATGAAGCAGG	239.24	67.88
GATGACATCAGTGTCCGGGT	88.69	115.05		GATGACATCAGTGTCCGGGT	161.65	99.21
CAGCAAGGATCAGTTTCCGG	177.38	189.1		CAGCAAGGATCAGTTTCCGG	219.85	194.93
GCGGCGTGGCCACCAAGTGG	221.02	146.78		GCGGCGTGGCCACCAAGTGG	140.96	147.94
TGTGAAGACCAGCAGGACTG	218.21	169.26		TGTGAAGACCAGCAGGACTG	219.85	149.68
GTACCTAGGGAGCCTAGCCG	99.95	89.92		GTACCTAGGGAGCCTAGCCG	69.83	76.58
AAACCGGGTGCGCTCGGCCG	23.93	50.25		AAACCGGGTGCGCTCGGCCG	33.62	60.92
GGTCGAGCGGAACTGGAGCA	152.04	138.85		GGTCGAGCGGAACTGGAGCA	143.55	181.01
GTGAGCCGCAATCACCTCGC	74.61	107.11		GTGAGCCGCAATCACCTCGC	108.63	87.02
GCGGGCAAAGCCCTCCTGCG	8.45	7.93		GCGGGCAAAGCCCTCCTGCG	9.05	12.18
TCGGGATGGAGCTGCAGCAG	150.63	186.45		TCGGGATGGAGCTGCAGCAG	147.43	193.19
CAGTGCCTCACTCACACCGG	209.76	228.77		CAGTGCCTCACTCACACCGG	270.28	210.59
TGTAGGCAAGGGCACTGCCC	43.64	108.43		TGTAGGCAAGGGCACTGCCC	133.2	114.87
TAGGCGAACATCACAGCCAG	149.23	117.69		TAGGCGAACATCACAGCCAG	156.48	128.79
GTTCGCCTACGCCATCCAGG	153.45	157.36		GTTCGCCTACGCCATCCAGG	217.26	106.17
TACGGAGCTGAGCCACCCGA	311.12	235.38		TACGGAGCTGAGCCACCCGA	289.68	174.04
AATCGGGCCCAAGCCAACCA	192.87	204.97		AATCGGGCCCAAGCCAACCA	159.07	189.71
CATGACAGCCAACATTATGG	261.85	202.32		CATGACAGCCAACATTATGG	150.01	184.49
AAATGCATAAGAGAAGCCGA	184.42	111.08		AAATGCATAAGAGAAGCCGA	190.1	109.65
AATGCGGCAGGAGCAGGGCG	106.99	145.46		AATGCGGCAGGAGCAGGGCG	157.77	128.79
GAAGCAACCAGCCTCCAAGG	67.57	104.47		GAAGCAACCAGCCTCCAAGG	78.89	118.35
TGGAAGGTCTTACATTCCAA	102.77	80.66		TGGAAGGTCTTACATTCCAA	50.44	73.1
AAAGAATCAGCCCTGATGCA	178.79	198.36		AAAGAATCAGCCCTGATGCA	253.47	196.67
GAAGTGGCGGATGACAGCCA	49.27	70.09		GAAGTGGCGGATGACAGCCA	146.13	83.54
GTGCAGTCCAAGCTGGGCCG	21.12	112.4		GTGCAGTCCAAGCTGGGCCG	124.15	81.8
AGTGTATCGACTGTGCCTCG	95.73	107.11		AGTGTATCGACTGTGCCTCG	231.49	87.02
GCACCTCCAGGACTTACCCT	285.78	255.22		GCACCTCCAGGACTTACCCT	319.42	215.82
TGCAGCAAGGGTCTCCGCAG	147.82	204.97		TGCAGCAAGGGTCTCCGCAG	160.36	189.71
CTGGTACTTCTCCATCCCTG	290.01	260.51		CTGGTACTTCTCCATCCCTG	244.42	266.29
AAATGGCCTACACTGACACA	149.23	146.78		AAATGGCCTACACTGACACA	257.35	174.04
AAGACGAGGATCCAACCAGG	140.78	130.91		AAGACGAGGATCCAACCAGG	90.53	146.2
CATGTGAATACCCTTCACTC	76.02	52.89		CATGTGAATACCCTTCACTC	60.78	53.95
TGAATCAGCAGCCTTCAGCC	233.69	140.17		TGAATCAGCAGCCTTCAGCC	148.72	102.69
GAGTAGACACAATTTGACAG	132.33	156.04		GAGTAGACACAATTTGACAG	120.27	128.79
ATGAGAGAGATGCTATATCG	164.71	158.68		ATGAGAGAGATGCTATATCG	166.82	140.98
ATTTCTAGATGACTTTGCCC	164.71	235.38		ATTTCTAGATGACTTTGCCC	162.95	189.71
GTCAACAGGACATACTGCTG	109.81	170.59		GTCAACAGGACATACTGCTG	204.33	149.68
CATGAGGAACACCAGTCCAA	84.47	206.29		CATGAGGAACACCAGTCCAA	221.14	151.42
GAAGGAGAAACCTCATGCTG	95.73	145.46		GAAGGAGAAACCTCATGCTG	96.99	201.89
TTTGGATAGCAACTGCTCCA	99.95	111.08		TTTGGATAGCAACTGCTCCA	179.76	127.05
AAGGCTTATATTGCCACCCA	180.2	202.32		AAGGCTTATATTGCCACCCA	377.62	181.01
TTAGGGAGTTTATGGACCCA	259.04	232.74		TTAGGGAGTTTATGGACCCA	384.08	255.85
GTAGCTGGAATCCTCATCAG	142.19	158.68		GTAGCTGGAATCCTCATCAG	254.76	165.34
CGGGAGTTCATCCAGGGCCA	399.82	269.76		CGGGAGTTCATCCAGGGCCA	329.77	198.41
GCCCTGGATGAACTCCCGGA	88.69	112.4		GCCCTGGATGAACTCCCGGA	191.4	73.1
ACTGGTCACCCAACATCCGA	101.36	108.43		ACTGGTCACCCAACATCCGA	84.06	88.76
TACACAGCATAGGTTCCGGC	54.9	67.44		TACACAGCATAGGTTCCGGC	72.42	64.4
GAAATTCTGAAACAGGAAGG	98.55	107.11		GAAATTCTGAAACAGGAAGG	55.61	151.42
TATGCATCTTGGCACATCCA	174.57	171.91		TATGCATCTTGGCACATCCA	168.12	154.9
GAGAAGAGGGTACTCACCTG	38.01	142.82		GAGAAGAGGGTACTCACCTG	86.65	121.83
GATGCCGTACCTTGGCTCCG	108.4	70.09		GATGCCGTACCTTGGCTCCG	32.33	64.4
GCTCCAGAAGTCCACTGCGA	108.4	132.24		GCTCCAGAAGTCCACTGCGA	58.19	111.39
TAAGCAATGGATCCAAGCCC	43.64	162.65		TAAGCAATGGATCCAAGCCC	46.56	200.15
GAATGAGCTGGACAATCTGG	23.93	84.63		GAATGAGCTGGACAATCTGG	18.11	128.79
GGGATTCAAACACAACACCT	49.27	42.32		GGGATTCAAACACAACACCT	40.09	71.36
AGTGAGGAAGTTGACAGCAA	180.2	194.39		AGTGAGGAAGTTGACAGCAA	159.07	205.37
CAGACCTTAAGCCTCCACAG	294.23	272.41		CAGACCTTAAGCCTCCACAG	338.82	241.92
GCTGCAAGGAAACACCCTGC	133.74	154.72		GCTGCAAGGAAACACCCTGC	77.59	149.68
TCAGTCAGGAGTTCTCACGC	349.13	271.09		TCAGTCAGGAGTTCTCACGC	175.88	254.1
GTTCCATGTACTCCACAAGG	40.83	67.44		GTTCCATGTACTCCACAAGG	23.28	67.88
GCGGGAGGCACTCAGAACTG	61.94	50.25		GCGGGAGGCACTCAGAACTG	31.04	71.36
GGAGAGTGGATCGTCTGGAG	159.08	140.17		GGAGAGTGGATCGTCTGGAG	270.28	106.17
GCTGCCCTGTGCCTACCCAG	88.69	136.2		GCTGCCCTGTGCCTACCCAG	25.86	135.75
GAGCAAGGACACTTTCACAT	95.73	79.34		GAGCAAGGACACTTTCACAT	206.91	76.58
GTGTCGGAACCTCAAGGCGA	209.76	169.26		GTGTCGGAACCTCAAGGCGA	99.58	165.34
TCGGGAAACCTCCATCTGGA	50.68	42.32		TCGGGAAACCTCCATCTGGA	86.65	85.28
CAATAACTACAACTGCGAGG	98.55	115.05		CAATAACTACAACTGCGAGG	111.22	125.31
GGCCATGAGGCACTCACCAG	85.88	126.95		GGCCATGAGGCACTCACCAG	47.85	87.02
ACAGTGATGGGCCTGGCCGG	157.67	169.26		ACAGTGATGGGCCTGGCCGG	153.89	168.82
GCAGGCCTGGTTGTCGCCTG	99.95	100.5		GCAGGCCTGGTTGTCGCCTG	36.21	80.06
GCCGGGCTTCTACAACGACG	119.66	85.95		GCCGGGCTTCTACAACGACG	34.92	78.32
ACTATGGCAAATGCAAACCG	130.93	91.24		ACTATGGCAAATGCAAACCG	81.47	81.8
CAAAGAGGCAACATGAACTG	358.99	265.8		CAAAGAGGCAACATGAACTG	395.72	288.91
TGCTAAGTTAATCTGTCCAG	150.63	212.9		TGCTAAGTTAATCTGTCCAG	292.27	243.66
GCTCAGCGTGCCCATCCCGG	311.12	226.13		GCTCAGCGTGCCCATCCCGG	201.74	196.67
AAGAACATGCAACTCACAGC	76.02	150.75		AAGAACATGCAACTCACAGC	385.38	172.3
TATGATTGAACACGCACAGA	104.18	129.59		TATGATTGAACACGCACAGA	187.52	140.98
CCTGAGCTACCTGACAGCCC	83.06	165.3		CCTGAGCTACCTGACAGCCC	93.11	168.82
TCACCGCTTCCCGCACACCA	91.51	149.43		TCACCGCTTCCCGCACACCA	63.37	170.56
CAAAGGAAAGCGACTCCCTG	506.81	252.57		CAAAGGAAAGCGACTCCCTG	412.54	247.14
CTGGTGAAGATGGAAGCCGG	157.67	234.06		CTGGTGAAGATGGAAGCCGG	296.15	226.26
TCACTACCAGACCTTGGAGC	123.89	137.53		TCACTACCAGACCTTGGAGC	170.7	144.46
GAGGTATAGAAGTTTCCTGG	98.55	124.3		GAGGTATAGAAGTTTCCTGG	137.08	140.98
GCGATTGCAGACGAACCAGG	112.62	156.04		GCGATTGCAGACGAACCAGG	181.05	146.2
ACAGTAAGACCTATACCCAC	181.61	115.05		ACAGTAAGACCTATACCCAC	153.89	123.57
ACATGCAGAAGTCGTTTCAG	419.52	166.62		ACATGCAGAAGTCGTTTCAG	297.44	182.75
AGGTGGACAGAGTCTCCAGA	108.4	128.27		AGGTGGACAGAGTCTCCAGA	85.35	151.42
AGACTCGGATGATGTACCTA	285.78	197.03		AGACTCGGATGATGTACCTA	219.85	163.6
CAATACATGAGGACAGGCGA	199.91	232.74		CAATACATGAGGACAGGCGA	293.56	217.56
ACTGGGCCTCACCTCTATGG	206.95	166.62		ACTGGGCCTCACCTCTATGG	115.1	182.75
AATGACTGAGTACAAACTGG	181.61	109.76		AATGACTGAGTACAAACTGG	64.66	120.09
ATGAAATGAAACCGTGCCCT	260.44	215.55		ATGAAATGAAACCGTGCCCT	228.9	243.66
TAACATGGTCACCTTCCAGC	73.21	132.24		TAACATGGTCACCTTCCAGC	67.25	113.13
GATGTCAGACTATTGCCTCA	235.1	195.71		GATGTCAGACTATTGCCTCA	212.09	154.9
TTGAAGTATCATCGGACCGA	74.61	169.26		TTGAAGTATCATCGGACCGA	183.64	193.19
GATGAGGAAAGCAGTTCAGG	140.78	130.91		GATGAGGAAAGCAGTTCAGG	68.54	144.46
AGAGGATGCATCCGATATGA	130.93	162.65		AGAGGATGCATCCGATATGA	131.91	116.61
GCGGGTAGCAGCTATGCGGG	12.67	14.55		GCGGGTAGCAGCTATGCGGG	16.81	29.59
GTCTGTCAGGATCTTCTCGA	115.44	47.61		GTCTGTCAGGATCTTCTCGA	38.8	71.36
GAAAGTGGAATCGCCTCCCA	114.03	109.76		GAAAGTGGAATCGCCTCCCA	108.63	163.6
TCTGACTGTCACTATCAGGA	68.98	104.47		TCTGACTGTCACTATCAGGA	54.32	76.58
GTTTCAGGAATAATGCCACA	168.94	100.5		GTTTCAGGAATAATGCCACA	117.68	137.5
AATGCTCAGGTTCATGGTGA	122.48	170.59		AATGCTCAGGTTCATGGTGA	164.24	191.45
TAGACACAAACCTTTGGCAA	240.73	179.84		TAGACACAAACCTTTGGCAA	157.77	149.68
ACAATATCCAGCACAGATGG	367.44	241.99		ACAATATCCAGCACAGATGG	283.21	268.03
GTGCTGGATATTGTATGACA	154.86	133.56		GTGCTGGATATTGTATGACA	151.31	113.13
AATAGGGAGCAACATGGAGT	160.49	178.52		AATAGGGAGCAACATGGAGT	148.72	167.08
AAATAGGGAGCAACATGGAG	63.35	111.08		AAATAGGGAGCAACATGGAG	135.79	128.79
AGTTTCGTATCGCACAGCAG	157.67	198.36		AGTTTCGTATCGCACAGCAG	311.66	170.56
GGTCCAACCTACATGCCCAA	56.31	78.02		GGTCCAACCTACATGCCCAA	55.61	83.54
CAGCAGCAAATATCACCAGG	178.79	179.84		CAGCAGCAAATATCACCAGG	232.78	184.49
ACCCACATAGAAATACTCTG	76.02	52.89		ACCCACATAGAAATACTCTG	103.46	60.92
GATTGGCCGCGACTGCCGCG	147.82	104.47		GATTGGCCGCGACTGCCGCG	75.01	67.88
TAGCCCGTTGTTCCTCCCAG	252	195.71		TAGCCCGTTGTTCCTCCCAG	223.73	288.91
AAAGTCCAGGTTCTCTATGG	140.78	167.94		AAAGTCCAGGTTCTCTATGG	147.43	120.09
AATGCCCACGATCACGAAGG	136.56	117.69		AATGCCCACGATCACGAAGG	175.88	149.68
ATGGCAAGCAGGCTGCCTGG	183.01	170.59		ATGGCAAGCAGGCTGCCTGG	98.28	149.68
AGTGCTTTGAGTCAATGCCC	184.42	75.38		AGTGCTTTGAGTCAATGCCC	95.7	87.02
GCAGACCCGCAACATTACTG	146.41	146.78		GCAGACCCGCAACATTACTG	99.58	226.26
TCAGAGAGCAATGTCCCTGC	373.07	199.68		TCAGAGAGCAATGTCCCTGC	140.96	200.15
TAAAGGCCATAGCGAGAAGG	104.18	157.36		TAAAGGCCATAGCGAGAAGG	166.82	149.68
GACGGCCGAGCACTTCCAGG	129.52	83.31		GACGGCCGAGCACTTCCAGG	99.58	114.87
GTAGAATCATTTCCCAACAG	99.95	97.86		GTAGAATCATTTCCCAACAG	81.47	128.79
GAAGAGGAGGGCATCCACAA	168.94	109.76		GAAGAGGAGGGCATCCACAA	121.56	111.39
GGACCACCAATGCTGCTCGC	156.27	125.63		GGACCACCAATGCTGCTCGC	129.32	132.27
CATGGCCCGGGACTGGCCAG	195.68	100.5		CATGGCCCGGGACTGGCCAG	85.35	80.06
TGGCTGGAGCCACTCACCAG	180.2	218.19		TGGCTGGAGCCACTCACCAG	175.88	135.75
TGGATCACTCTTCTCTGCAA	46.46	84.63		TGGATCACTCTTCTCTGCAA	102.16	92.24
TCAGCTAATTGAAGACCCAG	137.96	113.72		TCAGCTAATTGAAGACCCAG	168.12	106.17
TCTCGGAAAGACTTACCACT	12.67	17.19		TCTCGGAAAGACTTACCACT	7.76	8.7
GAGATAGGAGATGTAGCAGA	244.96	128.27		GAGATAGGAGATGTAGCAGA	287.09	135.75
CAATTTGCGGAGCTCGGCGA	249.18	136.2		CAATTTGCGGAGCTCGGCGA	140.96	127.05
CGTGTCGGACCTGGAGCCGG	159.08	282.99		CGTGTCGGACCTGGAGCCGG	288.39	217.56
CCTGGGCGGCACGGACACCA	237.92	218.19		CCTGGGCGGCACGGACACCA	115.1	207.11
ATGAGGACGCGGAGCCGCGG	129.52	157.36		ATGAGGACGCGGAGCCGCGG	156.48	142.72
GGAGGAGGCGTTCCAGGCGG	122.48	122.98		GGAGGAGGCGTTCCAGGCGG	102.16	137.5
TCAGCTCTACGTGGCCACGG	226.66	134.88		TCAGCTCTACGTGGCCACGG	168.12	111.39
GAATGGAGGGATGTCGCTGG	145	163.97		GAATGGAGGGATGTCGCTGG	140.96	154.9
TCATTCCTGAATCACCTCGT	137.96	154.72		TCATTCCTGAATCACCTCGT	85.35	147.94
AGCCATGAAATACCTTACTG	163.3	181.16		AGCCATGAAATACCTTACTG	197.86	182.75
GAGGCGCCAGCAGATTTCCC	73.21	74.05		GAGGCGCCAGCAGATTTCCC	76.3	78.32
GTACCGCCAGTGCTGCTCCC	192.87	182.49		GTACCGCCAGTGCTGCTCCC	292.27	170.56
CCTGGTCCAAGAAAGCCCGG	209.76	142.82		CCTGGTCCAAGAAAGCCCGG	183.64	81.8
CGTGTGGGCGCGCTTTGCCG	145	259.18		CGTGTGGGCGCGCTTTGCCG	187.52	264.55
GTAGTCGCAGAGTTGCCAGG	7.04	6.61		GTAGTCGCAGAGTTGCCAGG	6.47	12.18
GACGCACAAGCAGAGCCTGG	7.04	6.61		GACGCACAAGCAGAGCCTGG	6.47	8.7
GCTGGAGAAGCACGCGACGC	77.43	85.95		GCTGGAGAAGCACGCGACGC	33.62	116.61
CGGCTGATAGCACCACACCC	116.85	244.64		CGGCTGATAGCACCACACCC	47.85	187.97
AATGCGGAGGAAGTTGTGGT	233.69	182.49		AATGCGGAGGAAGTTGTGGT	382.79	191.45
AAATCTGGAGACCTAGTCTG	130.93	273.73		AAATCTGGAGACCTAGTCTG	223.73	240.18
ATCGTAGCCAATGTGCCGGA	83.06	112.4		ATCGTAGCCAATGTGCCGGA	359.51	99.21
ACAACCTGTATCCCAAGCAG	181.61	144.14		ACAACCTGTATCCCAAGCAG	100.87	121.83
AATGCTCTGGTATCATGCAT	183.01	113.72		AATGCTCTGGTATCATGCAT	116.39	147.94
GCACAAGTTAGTGTGGGAGA	202.72	136.2		GCACAAGTTAGTGTGGGAGA	162.95	123.57
GCAGGACTCCGTCTACTGGA	101.36	76.7		GCAGGACTCCGTCTACTGGA	50.44	90.5
AGAGGCAACCAGCGTCGCTG	83.06	112.4		AGAGGCAACCAGCGTCGCTG	37.5	83.54
GCAGGCCTGCACCAGCTCGG	166.12	134.88		GCAGGCCTGCACCAGCTCGG	153.89	120.09
AGAGAGCGTGGGCCAGCCCG	263.26	207.61		AGAGAGCGTGGGCCAGCCCG	99.58	161.86
TGGTTGCTGGGAGCGACGCG	16.89	47.61		TGGTTGCTGGGAGCGACGCG	53.02	41.77
GCTGGACTCAGCCTTCTCGA	91.51	55.54		GCTGGACTCAGCCTTCTCGA	43.97	45.25
AGAGAGCAGCATCTCCGTGG	68.98	109.76		AGAGAGCAGCATCTCCGTGG	60.78	69.62
GAAGATCTACCACCTCCGCC	142.19	96.53		GAAGATCTACCACCTCCGCC	84.06	128.79
ATGACCCGAAAGCGTTCCGA	76.02	145.46		ATGACCCGAAAGCGTTCCGA	155.19	161.86
TGGAGGCGATGAGTGGAAGG	159.08	148.11		TGGAGGCGATGAGTGGAAGG	359.51	120.09
GTGGTGGACCTCAAGGCCGA	45.05	117.69		GTGGTGGACCTCAAGGCCGA	103.46	121.83
AGAAGAGCGATGCCAAGTGG	157.67	243.32		AGAAGAGCGATGCCAAGTGG	230.19	207.11
TACATCTGGTTTCAGCACGG	175.97	115.05		TACATCTGGTTTCAGCACGG	225.02	142.72
TTTGTTGGCCACATCTACGG	152.04	96.53		TTTGTTGGCCACATCTACGG	86.65	144.46
TTTCCTGAGGCAGTGAGCCA	478.65	267.12		TTTCCTGAGGCAGTGAGCCA	152.6	308.06
ACTGCCTCAGGAAACCAACC	118.26	107.11		ACTGCCTCAGGAAACCAACC	124.15	92.24
AGTTGGATCCAACCTTGAGC	106.99	81.99		AGTTGGATCCAACCTTGAGC	63.37	69.62
GTGCCACAAAGACCATCAAG	135.15	175.88		GTGCCACAAAGACCATCAAG	147.43	127.05
TGGGAACGATGACCAGGTGG	288.6	326.63		TGGGAACGATGACCAGGTGG	215.97	250.62
ACACGGTGTCCAGGAGGCGG	240.73	165.3		ACACGGTGTCCAGGAGGCGG	225.02	224.52
TGGTGAACTTGTGTGCCCGA	115.44	104.47		TGGTGAACTTGTGTGCCCGA	358.22	93.98
GGAGGCTCTCCACCTTCCAG	130.93	122.98		GGAGGCTCTCCACCTTCCAG	64.66	121.83
GCTGGTGGACCTTGTAGCCG	45.05	42.32		GCTGGTGGACCTTGTAGCCG	69.83	57.43
CAACACGAAGTAGTCAGCCG	95.73	111.08		CAACACGAAGTAGTCAGCCG	143.55	116.61
CAGGAACCAGGCCTCCTCCG	94.32	149.43		CAGGAACCAGGCCTCCTCCG	72.42	160.12
GGATAAAGAGCACCGCCCAG	173.16	108.43		GGATAAAGAGCACCGCCCAG	51.73	128.79
TATACTGATTCAGCTCCGGG	122.48	171.91		TATACTGATTCAGCTCCGGG	142.25	144.46
TGTGCTCTGCGAGTTCCTGG	111.22	197.03		TGTGCTCTGCGAGTTCCTGG	41.38	252.36
CAAGACCTCAACTTTGGCCA	291.41	277.7		CAAGACCTCAACTTTGGCCA	258.64	233.22
GCGGACTGCCAACGACGCCG	61.94	31.74		GCGGACTGCCAACGACGCCG	16.81	17.4
GAGCCCGGGACACTGAGAGG	95.73	128.27		GAGCCCGGGACACTGAGAGG	77.59	146.2
ATGAGGCGAGCTGTGCACCA	299.86	280.34		ATGAGGCGAGCTGTGCACCA	267.7	228
TGTCTGCCTGGACCAAACAG	337.87	165.3		TGTCTGCCTGGACCAAACAG	217.26	196.67
TAACCTTCAGCTCTAAACAG	225.25	161.33		TAACCTTCAGCTCTAAACAG	250.88	158.38
GAACAGCTGACCCTGATCTG	218.21	182.49		GAACAGCTGACCCTGATCTG	153.89	140.98
TGAAGGGAAACCCTTAGAAC	111.22	67.44		TGAAGGGAAACCCTTAGAAC	58.19	66.14
GAGCTGGTGGCACATCCCAC	123.89	130.91		GAGCTGGTGGCACATCCCAC	186.22	116.61
CTTAAGACCGGCGTCCGCGA	116.85	238.03		CTTAAGACCGGCGTCCGCGA	144.84	236.7
AGTCCTCATGCAATAAGCAA	94.32	89.92		AGTCCTCATGCAATAAGCAA	131.91	95.72
GCTGGTGTGGAAGTATTCCA	39.42	51.57		GCTGGTGTGGAAGTATTCCA	49.14	85.28
AGCTTCACGGCCCTCACCCA	175.97	268.44		AGCTTCACGGCCCTCACCCA	139.67	245.4
AGTGAAACACGCCTGAGTGT	159.08	149.43		AGTGAAACACGCCTGAGTGT	135.79	132.27
ATTCAGCCCAGTCAGAACAA	133.74	105.79		ATTCAGCCCAGTCAGAACAA	152.6	111.39
GAGAAAGCAGGCCAGTGCCG	83.06	83.31		GAGAAAGCAGGCCAGTGCCG	71.13	67.88
TCAGTAGTGGACATCCGAGG	102.77	216.87		TCAGTAGTGGACATCCGAGG	201.74	241.92
GACAGGTTGAGGCTGCACCA	257.63	124.3		GACAGGTTGAGGCTGCACCA	262.52	100.95
GCTGGTGGAGGATTCCTCCA	38.01	48.93		GCTGGTGGAGGATTCCTCCA	87.94	50.47
TGGGCATCCCAAGTTGACCA	87.28	84.63		TGGGCATCCCAAGTTGACCA	247	81.8
TTGGGATGCCCAGACCACTG	114.03	169.26		TTGGGATGCCCAGACCACTG	297.44	214.07
ACACCGCAAGGTCTCTGAGC	73.21	97.86		ACACCGCAAGGTCTCTGAGC	91.82	87.02
GAGCAGGATGAAATGTTCAG	87.28	95.21		GAGCAGGATGAAATGTTCAG	109.92	121.83
GAACAAGGCCATGTCCAGCG	232.29	134.88		GAACAAGGCCATGTCCAGCG	181.05	135.75
AACGAAACATCACCAGCCGA	174.57	157.36		AACGAAACATCACCAGCCGA	209.5	137.5
TGCAGGGCAAGGCCCGGCTG	49.27	76.7		TGCAGGGCAAGGCCCGGCTG	58.19	62.66
CTGGAAGATGCCGGACACGG	213.99	173.23		CTGGAAGATGCCGGACACGG	124.15	154.9
AGGATACCACCTCTGAACCT	237.92	169.26		AGGATACCACCTCTGAACCT	117.68	184.49
GCGTCCGCTTGTCCACCCGG	163.3	167.94		GCGTCCGCTTGTCCACCCGG	213.38	175.78
AACCTTGTAGGAATACGTGG	102.77	105.79		AACCTTGTAGGAATACGTGG	51.73	144.46
GGTATCCAAAGCATCTACTA	73.21	68.76		GGTATCCAAAGCATCTACTA	64.66	73.1
CATGGCTGAACTTTGTCCGG	170.34	226.13		CATGGCTGAACTTTGTCCGG	222.43	177.53
TTCAAATTCACCATTGCCCA	208.35	146.78		TTCAAATTCACCATTGCCCA	134.49	175.78
CAGGATGGTGAAGTTGGCCC	332.24	230.09		CAGGATGGTGAAGTTGGCCC	153.89	261.07
AGCCACAGCCCACACGCCCA	177.38	252.57		AGCCACAGCCCACACGCCCA	274.16	210.59
GTGTCCGTGAGGCTGACCCG	59.13	99.18		GTGTCCGTGAGGCTGACCCG	75.01	107.91
GCAGGAGTCAAGATGCCCGA	104.18	99.18		GCAGGAGTCAAGATGCCCGA	162.95	111.39
ACTGAAGTTGTACCTATCCA	204.13	154.72		ACTGAAGTTGTACCTATCCA	164.24	146.2
TTGGAAAGTTGCCTCGTCCG	267.48	165.3		TTGGAAAGTTGCCTCGTCCG	193.98	114.87
TTTGCACGGACACTGACCGC	271.71	240.67		TTTGCACGGACACTGACCGC	187.52	221.04
CCAGAAGAAATCAGAGGCGG	66.17	56.86		CCAGAAGAAATCAGAGGCGG	16.81	57.43
GGTGGAGGCTGTCCACATGG	42.23	76.7		GGTGGAGGCTGTCCACATGG	51.73	88.76
GACCAGCGAATACAATCACC	221.02	99.18		GACCAGCGAATACAATCACC	116.39	109.65
GAGAAACCTGGTGCTCCAGA	90.1	92.57		GAGAAACCTGGTGCTCCAGA	111.22	71.36
GTGGATACACTACCAAGCTG	139.37	109.76		GTGGATACACTACCAAGCTG	144.84	167.08
GATGGGCTACACTTAGCTGT	122.48	130.91		GATGGGCTACACTTAGCTGT	96.99	109.65
AAGGTCCCACCATTTCACCA	91.51	150.75		AAGGTCCCACCATTTCACCA	81.47	135.75
AGAGGATGGTGCCTTTGAGA	108.4	199.68		AGAGGATGGTGCCTTTGAGA	58.19	219.3
TCTGCAAGATGAAATCCAGC	21.12	71.41		TCTGCAAGATGAAATCCAGC	14.23	62.66
GGGAGGCTTCAACTACGCAG	60.54	72.73		GGGAGGCTTCAACTACGCAG	59.49	53.95
CAGGCCACAGTAGTTCACGG	187.24	202.32		CAGGCCACAGTAGTTCACGG	206.91	182.75
GTGCAGTAGGAACCCAGCCA	80.24	115.05		GTGCAGTAGGAACCCAGCCA	58.19	87.02
GAGGCCCATATTCCTAGCGA	98.55	133.56		GAGGCCCATATTCCTAGCGA	214.67	153.16
GAAGAAGAACTTCCTGCTGC	166.12	154.72		GAAGAAGAACTTCCTGCTGC	144.84	149.68
AAAGGGAAAGGATCAGCCTG	263.26	177.2		AAAGGGAAAGGATCAGCCTG	200.45	207.11
GCTTCTTACCAGCTCCTCGG	104.18	104.47		GCTTCTTACCAGCTCCTCGG	137.08	121.83
AGGAGGATGAGATTCTTCCA	132.33	133.56		AGGAGGATGAGATTCTTCCA	89.23	130.53
TCTCATCCAAGCCCTTACCG	8.45	6.61		TCTCATCCAAGCCCTTACCG	6.47	8.7
AACTGTGCAGCTATGAGCGA	104.18	154.72		AACTGTGCAGCTATGAGCGA	150.01	177.53
AAGACCCACCTTATTATCCA	95.73	125.63		AAGACCCACCTTATTATCCA	98.28	179.27
TTTGCCATTGGAGTCTGCAC	111.22	113.72		TTTGCCATTGGAGTCTGCAC	157.77	95.72
TATCACAAACAAGTTCGCCA	92.91	68.76		TATCACAAACAAGTTCGCCA	85.35	64.4
GATGGAGGTGCCCTCGGGCG	77.43	97.86		GATGGAGGTGCCCTCGGGCG	122.86	81.8
TGAGCCGAATGAAGAAGCGG	128.11	153.39		TGAGCCGAATGAAGAAGCGG	306.49	172.3
AAGGAGGAAGCTCACGGTGG	149.23	161.33		AAGGAGGAAGCTCACGGTGG	111.22	144.46
GAGGAAGCTCACGGTGGTGG	147.82	160.01		GAGGAAGCTCACGGTGGTGG	107.34	172.3
GACCGGATCAGCTCCTCCAG	152.04	170.59		GACCGGATCAGCTCCTCCAG	181.05	201.89
GTGCCCACGGATGCCCTCGG	180.2	166.62		GTGCCCACGGATGCCCTCGG	103.46	163.6
AGGTGTCTGGAAGTCCCGGG	81.65	97.86		AGGTGTCTGGAAGTCCCGGG	140.96	118.35
CCAAGTCCGAGGCTGAACCG	184.42	238.03		CCAAGTCCGAGGCTGAACCG	245.71	245.4
TGGGCTCCTGAGCTTCATGG	101.36	138.85		TGGGCTCCTGAGCTTCATGG	144.84	187.97
GTTGCACTTAAACCTCCCGT	106.99	138.85		GTTGCACTTAAACCTCCCGT	113.8	184.49
ATTGCCAGCCACCATCCACT	318.16	170.59		ATTGCCAGCCACCATCCACT	152.6	184.49
TCAGCAGTACTACATAGCAA	178.79	109.76		TCAGCAGTACTACATAGCAA	161.65	118.35
TATCATGGAACCGCTTCCAG	171.75	120.34		TATCATGGAACCGCTTCCAG	150.01	146.2
CGGAGACACGGAGGACGCGG	53.5	40.99		CGGAGACACGGAGGACGCGG	36.21	62.66
TGTGACAGACTTCACCTCGG	78.84	141.49		TGTGACAGACTTCACCTCGG	161.65	146.2
GGAGGATCAAGTCCAGCACA	126.7	101.82		GGAGGATCAAGTCCAGCACA	91.82	127.05
TGTCCAGGATGCTCTGCCGA	326.61	261.83		TGTCCAGGATGCTCTGCCGA	327.18	276.73
TGCGGAAAGCGCGTGAGCGC	39.42	64.8		TGCGGAAAGCGCGTGAGCGC	19.4	53.95
AGAAGAGGAAGGGCAGCCCG	101.36	193.07		AGAAGAGGAAGGGCAGCCCG	104.75	167.08
GACCGAGAAGGTGTGGCCCG	43.64	75.38		GACCGAGAAGGTGTGGCCCG	98.28	69.62
GGAGCTCTTGGACATGCCAG	122.48	152.07		GGAGCTCTTGGACATGCCAG	111.22	167.08
CACCAGGTGCACCAACCCAG	101.36	170.59		CACCAGGTGCACCAACCCAG	93.11	191.45
AGCAGATGACAGCATCACGC	50.68	64.8		AGCAGATGACAGCATCACGC	96.99	88.76
ACACCAGAACCACAATCCAA	60.54	113.72		ACACCAGAACCACAATCCAA	122.86	106.17
ATTGTCATTGCAGCTCCCGA	302.68	199.68		ATTGTCATTGCAGCTCCCGA	142.25	182.75
GCTGTGAAGCACAATGTCCA	128.11	169.26		GCTGTGAAGCACAATGTCCA	205.62	189.71
GAAGGGCGACGCCAAGCCGG	12.67	11.9		GAAGGGCGACGCCAAGCCGG	14.23	38.29
TCAGAGGATCGTCCGCCTGT	350.54	210.26		TCAGAGGATCGTCCGCCTGT	336.24	241.92
GAGGATCGTCCGCCTGTTGG	180.2	219.51		GAGGATCGTCCGCCTGTTGG	169.41	201.89
ACCAAGCTGACTGTACTTGA	70.39	71.41		ACCAAGCTGACTGTACTTGA	96.99	71.36
AGTACATCAGGGTTAAAGGA	128.11	97.86		AGTACATCAGGGTTAAAGGA	152.6	83.54
TTTGGATGGCCATGACGGGC	84.47	111.08		TTTGGATGGCCATGACGGGC	148.72	90.5
ACAGAGGATCATCCGCCTCT	98.55	93.89		ACAGAGGATCATCCGCCTCT	90.53	88.76
GATCATCCGCCTCTTGGTGA	206.95	238.03		GATCATCCGCCTCTTGGTGA	293.56	163.6
AACATAGACTGGGTTAACAG	50.68	50.25		AACATAGACTGGGTTAACAG	67.25	48.73
GTGGCCACTAAGGAGACCGA	52.09	67.44		GTGGCCACTAAGGAGACCGA	54.32	53.95
TCTGGAGAAGCACGCAGACA	143.6	157.36		TCTGGAGAAGCACGCAGACA	195.28	175.78
GCTGGAGACCAAGTATCCGG	74.61	85.95		GCTGGAGACCAAGTATCCGG	77.59	53.95
AATGCGCTGGTGCTGCAGGA	160.49	87.28		AATGCGCTGGTGCTGCAGGA	32.33	87.02
TCTCGTCGTCGTCCTCCCGG	7.04	9.26		TCTCGTCGTCGTCCTCCCGG	23.28	10.44
GCAGTGCCCGACATCTGCAC	147.82	83.31		GCAGTGCCCGACATCTGCAC	45.26	85.28
GGAGATGGGCTCCAACCCAC	38.01	58.18		GGAGATGGGCTCCAACCCAC	80.18	87.02
AAAGCAGAACCTTAGCAAAG	101.36	75.38		AAAGCAGAACCTTAGCAAAG	68.54	69.62
GATGACATCAGCGGTCACCT	166.12	85.95		GATGACATCAGCGGTCACCT	81.47	106.17
TGAAGGACGGCAAATGGGAG	195.68	207.61		TGAAGGACGGCAAATGGGAG	239.24	146.2
GCCCAGGCCAAGAATTCCCA	126.7	105.79		GCCCAGGCCAAGAATTCCCA	100.87	95.72
AGGAGACACACACTTTCGGG	137.96	117.69		AGGAGACACACACTTTCGGG	174.58	109.65
GGAGAGGTAAAGGGAAGCCT	99.95	76.7		GGAGAGGTAAAGGGAAGCCT	28.45	66.14
TGTGGGACGAGCATTACCAC	277.34	222.16		TGTGGGACGAGCATTACCAC	173.29	240.18
GGAAGCAGGAAAGTATACAG	87.28	83.31		GGAAGCAGGAAAGTATACAG	84.06	134.01
CTCCGACCACGGCAACCCAG	83.06	146.78		CTCCGACCACGGCAACCCAG	71.13	123.57
TGGCCTGCACGACCCACAGA	202.72	142.82		TGGCCTGCACGACCCACAGA	131.91	165.34
AACTCAGGATAGATGCCAGG	104.18	191.74		AACTCAGGATAGATGCCAGG	155.19	121.83
GAGGAACTGGTCTGATGCCG	137.96	91.24		GAGGAACTGGTCTGATGCCG	144.84	88.76
GTGATGGATACTCACCACCC	64.76	60.83		GTGATGGATACTCACCACCC	165.53	85.28
GACACAACCCAAATTGACGA	26.75	55.54		GACACAACCCAAATTGACGA	67.25	33.07
CCTGAGAAATGCAATACCCG	123.89	220.84		CCTGAGAAATGCAATACCCG	289.68	184.49
TAAGCACATAACCTAGTCCT	273.11	187.78		TAAGCACATAACCTAGTCCT	192.69	187.97
ATGAGCAGACCAGGTAGCAG	205.54	208.93		ATGAGCAGACCAGGTAGCAG	566.43	215.82
AAATAAGAGACACATGGCTG	259.04	292.24		AAATAAGAGACACATGGCTG	162.95	262.81
AAGTTCTGCTTACTCACCCA	230.88	187.78		AAGTTCTGCTTACTCACCCA	144.84	172.3
CTTCTCTTGCATGTGCCCAG	177.38	154.72		CTTCTCTTGCATGTGCCCAG	204.33	179.27
TTGATGACTGCCCTAACCAC	137.96	120.34		TTGATGACTGCCCTAACCAC	89.23	97.46
GAGGCCTTTCTCCTTACCGA	39.42	87.28		GAGGCCTTTCTCCTTACCGA	19.4	57.43
CTGTGGTGACATCAATACCA	87.28	181.16		CTGTGGTGACATCAATACCA	41.38	139.24
AGAGCCCGAGTACATGGAGG	88.69	153.39		AGAGCCCGAGTACATGGAGG	248.3	146.2
GCAGCGCCCACAGCAGAGCG	143.6	125.63		GCAGCGCCCACAGCAGAGCG	177.17	93.98
TGTGCGGCGGTCAGTGGCCA	223.84	219.51		TGTGCGGCGGTCAGTGGCCA	217.26	174.04
GGGACCCAGAGCCCTCAGGG	73.21	84.63		GGGACCCAGAGCCCTCAGGG	75.01	118.35
GCCCAGGGTGACCTTCTCTG	99.95	122.98		GCCCAGGGTGACCTTCTCTG	76.3	168.82
GTTTCGGGAAACCAACAAGG	83.06	50.25		GTTTCGGGAAACCAACAAGG	93.11	71.36
GGCGCTACGAGCCTTCCCAC	68.98	63.47		GGCGCTACGAGCCTTCCCAC	60.78	45.25
ACCTCGAGAACAAGTCACGC	33.79	76.7		ACCTCGAGAACAAGTCACGC	107.34	67.88
GGCCGGGCCACAGGTAACGA	29.56	68.76		GGCCGGGCCACAGGTAACGA	43.97	67.88
TCGGGCCAGAGAGTAGGCAG	125.29	223.48		TCGGGCCAGAGAGTAGGCAG	146.13	198.41
GCCCGACTACTACCTGGACG	111.22	81.99		GCCCGACTACTACCTGGACG	89.23	109.65
ACCTCGAGAACAGCTCACGC	94.32	134.88		ACCTCGAGAACAGCTCACGC	98.28	128.79
CCTCTCCAGGACGTCACCGG	226.66	218.19		CCTCTCCAGGACGTCACCGG	161.65	276.73
TCGGTGCTCAGCCATTGCGG	128.11	199.68		TCGGTGCTCAGCCATTGCGG	166.82	147.94
AGCCCAGAGCTCCAGTCCGA	187.24	183.81		AGCCCAGAGCTCCAGTCCGA	139.67	182.75
GGCATTTACACCCTACGCCC	35.19	27.77		GGCATTTACACCCTACGCCC	12.93	45.25
GGAGTCACACACGGTGTCCG	78.84	63.47		GGAGTCACACACGGTGTCCG	94.4	78.32
GGAAACTCAAGCCTGCACTC	56.31	96.53		GGAAACTCAAGCCTGCACTC	65.95	107.91
TGAGAAGTGCAACTGAGAGC	76.02	85.95		TGAGAAGTGCAACTGAGAGC	55.61	111.39
GAAAGCACTACTTCAAGCCC	130.93	161.33		GAAAGCACTACTTCAAGCCC	59.49	125.31
ATGTCGATTGCACTTTACTG	163.3	316.05		ATGTCGATTGCACTTTACTG	195.28	271.51
GGACTGTGCCGAGACCGCAG	47.87	170.59		GGACTGTGCCGAGACCGCAG	40.09	81.8
CGAGGTGGAGGAAGCCACCG	111.22	132.24		CGAGGTGGAGGAAGCCACCG	241.83	107.91
TCCTCCAGGAATGTCTGCAG	139.37	191.74		TCCTCCAGGAATGTCTGCAG	183.64	167.08
TAGGGCGACCATTGACGAGG	271.71	327.95		TAGGGCGACCATTGACGAGG	347.87	280.21
GACGCACTCCTCGAACTCCA	38.01	55.54		GACGCACTCCTCGAACTCCA	33.62	59.18
GGTGAACCTGACCGGCTCCA	97.14	162.65		GGTGAACCTGACCGGCTCCA	89.23	130.53
ACACCGGCAGCTCATCACGC	170.34	191.74		ACACCGGCAGCTCATCACGC	89.23	222.78
TGTGCCGAGGAGGTGCTGGG	181.61	154.72		TGTGCCGAGGAGGTGCTGGG	186.22	163.6
GAGGAATAAGCCGTGGGCTG	67.57	108.43		GAGGAATAAGCCGTGGGCTG	131.91	109.65
GAAGAAAGTCCACGAGACCG	23.93	103.14		GAAGAAAGTCCACGAGACCG	25.86	120.09
GCAGTCTTTGATCATCTGGG	7.04	125.63		GCAGTCTTTGATCATCTGGG	33.62	121.83
AGTCCAGGAAGTCTGTTAGG	221.02	236.7		AGTCCAGGAAGTCTGTTAGG	265.11	210.59
CGGCGGCTCCCACTCACCCA	9.85	310.76		CGGCGGCTCCCACTCACCCA	49.14	301.1
AGGACGTGGTCTCCAAGCTG	259.04	193.07		AGGACGTGGTCTCCAAGCTG	58.19	184.49
GTAGGAGTCGGCGCAGAGCG	254.81	133.56		GTAGGAGTCGGCGCAGAGCG	263.82	142.72
CACACGCGAGGTCTTCCTGG	184.42	174.55		CACACGCGAGGTCTTCCTGG	121.56	172.3
CATCTGCACGGCCTGCTCCG	161.9	121.66		CATCTGCACGGCCTGCTCCG	191.4	74.84
TTCATGGAGAGCCTGACCCT	175.97	212.9		TTCATGGAGAGCCTGACCCT	390.55	222.78
GATGTGTTGGGACTTGAGGA	163.3	236.7		GATGTGTTGGGACTTGAGGA	93.11	191.45
GGAGGTGTACCAGACGGCCA	198.5	116.37		GGAGGTGTACCAGACGGCCA	102.16	201.89
TATCAAAGAGGTCGTAGCCC	185.83	177.2		TATCAAAGAGGTCGTAGCCC	192.69	215.82
GGTGCAGGACGTCCTGCACC	36.6	22.48		GGTGCAGGACGTCCTGCACC	14.23	33.07
GGCGGGCAGCACCAGTCCGA	19.71	55.54		GGCGGGCAGCACCAGTCCGA	68.54	46.99
GTACAACCTGACCTTCCACG	49.27	99.18		GTACAACCTGACCTTCCACG	85.35	118.35
GTGCTCGCGGCAGTGCCAGG	178.79	208.93		GTGCTCGCGGCAGTGCCAGG	205.62	210.59
CCAAGAGTAGCACTAGCCAG	263.26	301.5		CCAAGAGTAGCACTAGCCAG	345.29	280.21
GCCAAGAGTAGCACTAGCCA	92.91	125.63		GCCAAGAGTAGCACTAGCCA	195.28	83.54
TAGAAGATGATGCCTCGCCG	136.56	189.1		TAGAAGATGATGCCTCGCCG	130.61	160.12
AAGCGTCGGAGGTGCAGCGG	132.33	163.97		AAGCGTCGGAGGTGCAGCGG	170.7	184.49
GGAAGCACAAACGCCGGCGG	67.57	111.08		GGAAGCACAAACGCCGGCGG	87.94	111.39
AAGCTCGCTGCTGAGGGCGG	237.92	232.74		AAGCTCGCTGCTGAGGGCGG	200.45	295.88
AGTCCATGGTCAGTCACCGG	154.86	197.03		AGTCCATGGTCAGTCACCGG	184.93	247.14
GGCATCGTGTACTACCACGG	94.32	117.69		GGCATCGTGTACTACCACGG	157.77	104.43
ACAAACGAGAGCATATGCCA	90.1	104.47		ACAAACGAGAGCATATGCCA	111.22	92.24
TCACCCAACTGCCAGAACCA	161.9	177.2		TCACCCAACTGCCAGAACCA	272.87	156.64
TCTGCGGTGACAGTTTCGGA	106.99	173.23		TCTGCGGTGACAGTTTCGGA	203.03	161.86
TATTCAACGAAAGTGCTCAC	171.75	63.47		TATTCAACGAAAGTGCTCAC	64.66	81.8
GACCAGACCAGATCTCCAGG	80.24	87.28		GACCAGACCAGATCTCCAGG	55.61	78.32
GGAATGGACAGAAGTTGCTG	128.11	150.75		GGAATGGACAGAAGTTGCTG	126.74	175.78
GCAGAGACAGCTCACACCCA	145	222.16		GCAGAGACAGCTCACACCCA	111.22	215.82
TCTGCTGAGAGACCGGGCCT	206.95	133.56		TCTGCTGAGAGACCGGGCCT	160.36	107.91
GAACAGCAGGGAACTGTCCA	139.37	121.66		GAACAGCAGGGAACTGTCCA	131.91	116.61
AAGGTCTAGGATCACCATCA	263.26	113.72		AAGGTCTAGGATCACCATCA	147.43	139.24
TAAGAATGGACAGCTCCCAC	209.76	314.72		TAAGAATGGACAGCTCCCAC	407.36	268.03
GATAATCTTGGTCTCCGCCA	133.74	187.78		GATAATCTTGGTCTCCGCCA	184.93	144.46
CGAGAAGGAGGTGCTGGCGG	54.9	79.34		CGAGAAGGAGGTGCTGGCGG	69.83	106.17
GTCCGCCTGGAGGTCACCGA	54.9	133.56		GTCCGCCTGGAGGTCACCGA	64.66	132.27
GTTGCCGTCGTCGAAGGCCG	133.74	89.92		GTTGCCGTCGTCGAAGGCCG	93.11	123.57
TAACACGAGGGTCTCGAGAG	137.96	128.27		TAACACGAGGGTCTCGAGAG	50.44	57.43
CTGACAGCCCTCTAACACGA	142.19	97.86		CTGACAGCCCTCTAACACGA	162.95	85.28
TCTGACAGCCCTCTAACACG	253.4	171.91		TCTGACAGCCCTCTAACACG	213.38	156.64
GATTCGGGATGGCAGCGCCA	36.6	74.05		GATTCGGGATGGCAGCGCCA	24.57	85.28
ATGAGCCACAGTTAGGGCAA	108.4	174.55		ATGAGCCACAGTTAGGGCAA	237.95	175.78
CTTGCCCTAACTGTGGCTCA	328.02	238.03		CTTGCCCTAACTGTGGCTCA	210.79	231.48
TCAAGTTCGAGAAAGACCTG	90.1	231.41		TCAAGTTCGAGAAAGACCTG	175.88	250.62
AGAAGACGCGGTTCCTGCGG	115.44	263.15		AGAAGACGCGGTTCCTGCGG	125.44	182.75
ACGTGCTGAAGATCCGCCGG	128.11	203.64		ACGTGCTGAAGATCCGCCGG	152.6	215.82
GCCGTGAGCCAGCTCTCCAG	42.23	144.14		GCCGTGAGCCAGCTCTCCAG	55.61	134.01
GAGGCAAAGGCCCAAGCCCG	115.44	60.83		GAGGCAAAGGCCCAAGCCCG	45.26	104.43
GCACGAAGACGTCGGTGCGA	163.3	134.88		GCACGAAGACGTCGGTGCGA	138.37	144.46
AGGAGGAAGCCTTACCTCCA	209.76	78.02		AGGAGGAAGCCTTACCTCCA	199.16	116.61
AGGCAGGAGGCAGTTCTCCA	205.54	186.45		AGGCAGGAGGCAGTTCTCCA	192.69	172.3
AATACAGCAACAGTCCTCAG	146.41	154.72		AATACAGCAACAGTCCTCAG	120.27	106.17
AGAGTGGTGCAGTACCACTG	125.29	119.01		AGAGTGGTGCAGTACCACTG	80.18	60.92
GGTCATAACGACCATCTCCA	153.45	119.01		GGTCATAACGACCATCTCCA	81.47	111.39
CATAACGACCATCTCCAAGG	77.43	115.05		CATAACGACCATCTCCAAGG	124.15	69.62
AAACAGCAGATAACTGTCCA	197.09	142.82		AAACAGCAGATAACTGTCCA	215.97	156.64
AGCTACTGCATCCTTCCCGG	71.8	121.66		AGCTACTGCATCCTTCCCGG	109.92	137.5
ACTAAATTCCCAATGAGCGC	39.42	64.8		ACTAAATTCCCAATGAGCGC	143.55	74.84
TCACCGCGCAGCTCTGGCTG	97.14	255.22		TCACCGCGCAGCTCTGGCTG	139.67	229.74
GAGGGCATGGGCCTACCGTG	111.22	99.18		GAGGGCATGGGCCTACCGTG	68.54	74.84
GCGAGGGCATGGGCCTACCG	118.26	66.12		GCGAGGGCATGGGCCTACCG	67.25	92.24
GATGGAGCTGGACTCCGAAG	23.93	55.54		GATGGAGCTGGACTCCGAAG	75.01	36.55
AGGAGGAACAGGAACTGCGG	212.58	165.3		AGGAGGAACAGGAACTGCGG	174.58	194.93
CACCAGCAGGAAGGCTGCGG	98.55	85.95		CACCAGCAGGAAGGCTGCGG	33.62	64.4
GAGAACAGCGCGCGGCACCG	168.94	91.24		GAGAACAGCGCGCGGCACCG	104.75	102.69
GCCGAGGCGAGCACCAGCAG	174.57	142.82		GCCGAGGCGAGCACCAGCAG	72.42	102.69
GGACGAGCAACTCTGCGCCT	76.02	104.47		GGACGAGCAACTCTGCGCCT	73.71	93.98
ACCCGAGCTGTGCTGGCCGA	68.98	113.72		ACCCGAGCTGTGCTGGCCGA	236.66	121.83
TGTGGGTGTCACCCATGCGC	53.5	64.8		TGTGGGTGTCACCCATGCGC	15.52	71.36
GCAGCTGCCAGGGAACGCCA	39.42	70.09		GCAGCTGCCAGGGAACGCCA	51.73	69.62
CACGTGGTAGCCGAGCGCCG	129.52	120.34		CACGTGGTAGCCGAGCGCCG	208.21	130.53
GCTGGAGATGATGGCCGCAA	102.77	138.85		GCTGGAGATGATGGCCGCAA	487.54	146.2
AATCCAGTGCTCCCTGCCCA	319.57	300.18		AATCCAGTGCTCCCTGCCCA	270.28	372.46
AACGCATCCAAACTGCCCAA	142.19	142.82		AACGCATCCAAACTGCCCAA	164.24	128.79
CCTGGCTAACAACAACCTGG	60.54	71.41		CCTGGCTAACAACAACCTGG	121.56	93.98
GCATCTGCAGGCCATGTCAA	235.1	234.06		GCATCTGCAGGCCATGTCAA	168.12	168.82
ATTCAGGGCGTCCTTTGACA	73.21	162.65		ATTCAGGGCGTCCTTTGACA	188.81	147.94
GGTCTGATGGTGCTTCTGCA	228.06	116.37		GGTCTGATGGTGCTTCTGCA	108.63	113.13
GCAGTTGAGAACTTTCCGAG	80.24	165.3		GCAGTTGAGAACTTTCCGAG	90.53	182.75
TCGGGCACCCTCCCTCTCCG	130.93	119.01		TCGGGCACCCTCCCTCTCCG	152.6	125.31
GAGACTACAGGTTTGGAAGG	164.71	202.32		GAGACTACAGGTTTGGAAGG	86.65	224.52
AAGCGCCACAGCCTCAAACG	197.09	158.68		AAGCGCCACAGCCTCAAACG	168.12	222.78
ATGCCGGAAGATCGCACAGC	133.74	167.94		ATGCCGGAAGATCGCACAGC	184.93	118.35
GGCCACCGAGACCCTGGCTG	129.52	142.82		GGCCACCGAGACCCTGGCTG	69.83	123.57
TGTGCTGCGAGGACTTCCGG	295.64	186.45		TGTGCTGCGAGGACTTCCGG	253.47	219.3
GTGGCAACAGTTAATACCGG	68.98	72.73		GTGGCAACAGTTAATACCGG	43.97	90.5
AGCATCGGGACGCCAAGCGG	191.46	241.99		AGCATCGGGACGCCAAGCGG	179.76	196.67
TTGGCCCATGTGGTACAGGA	143.6	104.47		TTGGCCCATGTGGTACAGGA	78.89	83.54
AGTACCGACAGAAGATGCGC	130.93	58.18		AGTACCGACAGAAGATGCGC	109.92	83.54
GAGGGTCTCGCCTTGGACTC	78.84	64.8		GAGGGTCTCGCCTTGGACTC	63.37	64.4
ATGAGGTGAGGGTCTCGCCT	87.28	47.61		ATGAGGTGAGGGTCTCGCCT	146.13	123.57
GTTGCTTCAGTAGAATCCCA	33.79	62.15		GTTGCTTCAGTAGAATCCCA	31.04	88.76
GAAGTGCTATCATCTCTGGA	67.57	104.47		GAAGTGCTATCATCTCTGGA	85.35	114.87
TGGAAACCAAATTTAGCCGT	216.8	272.41		TGGAAACCAAATTTAGCCGT	252.18	236.7
GCGGCGCTGGATCTTCCACA	63.35	121.66		GCGGCGCTGGATCTTCCACA	86.65	107.91
TGAGAAGAGGAACAGAGCTC	98.55	144.14		TGAGAAGAGGAACAGAGCTC	159.07	158.38
TCATCAGGAGCACTTCGAGG	188.65	145.46		TCATCAGGAGCACTTCGAGG	99.58	165.34
TGAGTGCCTGACCTTCCGGG	102.77	182.49		TGAGTGCCTGACCTTCCGGG	102.16	186.23
AATGGAGGTGACCGACCTGG	136.56	166.62		AATGGAGGTGACCGACCTGG	76.3	121.83
TGGTGATCCCAACTTTACCG	177.38	156.04		TGGTGATCCCAACTTTACCG	131.91	165.34
GAAGCGTGTCTTCATAGCGC	49.27	87.28		GAAGCGTGTCTTCATAGCGC	68.54	76.58
TCGGCTTTGAGCTTCCTCAG	297.05	245.96		TCGGCTTTGAGCTTCCTCAG	281.92	224.52
CCTTTGAAGGATGTTCCCAG	408.26	230.09		CCTTTGAAGGATGTTCCCAG	200.45	147.94
GATCTGCTGCCAATTACCAG	122.48	137.53		GATCTGCTGCCAATTACCAG	84.06	158.38
TAAGACCACAGAAGATAAGG	71.8	76.7		TAAGACCACAGAAGATAAGG	125.44	85.28
AATGCCATCGATTGGAACCC	183.01	181.16		AATGCCATCGATTGGAACCC	106.04	179.27
AGTACCTTTGCCCTCAGGCG	190.05	248.61		AGTACCTTTGCCCTCAGGCG	111.22	168.82
GGGCCAGTTGACCTTCAACG	121.07	146.78		GGGCCAGTTGACCTTCAACG	124.15	121.83
AAGGAGCAGCGAGGCCACCG	212.58	142.82		AAGGAGCAGCGAGGCCACCG	77.59	167.08
GCGGAGAAAGTGACTAGCGG	105.58	150.75		GCGGAGAAAGTGACTAGCGG	150.01	149.68
GAGGCAGAAACTGAGCCGCA	104.18	70.09		GAGGCAGAAACTGAGCCGCA	28.45	87.02
GACATTCGCCCACAACCCGG	125.29	87.28		GACATTCGCCCACAACCCGG	73.71	99.21
TGGAGACTATGCGAGCGCAG	154.86	156.04		TGGAGACTATGCGAGCGCAG	146.13	151.42
TGACATAGCAGACATAAGGA	116.85	120.34		TGACATAGCAGACATAAGGA	234.07	73.1
TCATCAGTGATTCTTCGGGA	181.61	214.22		TCATCAGTGATTCTTCGGGA	217.26	241.92
CTACTACCAGGGCAACAGGG	97.14	99.18		CTACTACCAGGGCAACAGGG	59.49	102.69
GGACGTGCTAGATCTTCACG	7.04	6.61		GGACGTGCTAGATCTTCACG	6.47	8.7
TGAAACATACAAGGAAGCCC	11.26	112.4		TGAAACATACAAGGAAGCCC	16.81	76.58
TATGGAGGGACTCAATGGCC	143.6	162.65		TATGGAGGGACTCAATGGCC	148.72	135.75
GACGCAGCAGAAGTCCAGAC	105.58	83.31		GACGCAGCAGAAGTCCAGAC	41.38	100.95
AAGAGAGCAAGCATACTGGG	130.93	171.91		AAGAGAGCAAGCATACTGGG	192.69	193.19
TCGCCTGTGACAATGTCCTG	318.16	342.49		TCGCCTGTGACAATGTCCTG	362.1	283.69
CAGAGGCCTAGTTTGTCCAG	290.01	227.45		CAGAGGCCTAGTTTGTCCAG	209.5	196.67
CAGGGCTTGAGTCGTAGCCA	146.41	201		CAGGGCTTGAGTCGTAGCCA	234.07	215.82
TCACCTGTCAGGAACACCAG	197.09	119.01		TCACCTGTCAGGAACACCAG	120.27	146.2
GTGGCCCTGGGAATAGGCGT	233.69	150.75		GTGGCCCTGGGAATAGGCGT	71.13	156.64
ATGGGCCTTCAGGCGACCGG	61.94	108.43		ATGGGCCTTCAGGCGACCGG	75.01	106.17
GATGAGATGAATTTCCCAGT	174.57	126.95		GATGAGATGAATTTCCCAGT	301.32	154.9
GGGTCGGGCAGATTTCCTGG	109.81	121.66		GGGTCGGGCAGATTTCCTGG	73.71	139.24
ATTATCCAACACGTCCAGGA	111.22	129.59		ATTATCCAACACGTCCAGGA	122.86	107.91
GAGCCACGGAGCTGACGCGG	36.6	29.09		GAGCCACGGAGCTGACGCGG	19.4	29.59
GGATGAAGACCCGTGCTCGG	68.98	115.05		GGATGAAGACCCGTGCTCGG	169.41	127.05
GAAGCACGAGCTCCTGGCCA	139.37	136.2		GAAGCACGAGCTCCTGGCCA	122.86	90.5
AGTGCGCTTCCTCAAACCGC	166.12	150.75		AGTGCGCTTCCTCAAACCGC	134.49	212.33
GGAGAGCATTTACCGGCAGG	146.41	140.17		GGAGAGCATTTACCGGCAGG	223.73	170.56
AGATGACCAATTGACCACAA	45.05	70.09		AGATGACCAATTGACCACAA	186.22	76.58
GACCCAAGAGAACTGGCCCT	101.36	153.39		GACCCAAGAGAACTGGCCCT	109.92	149.68
TGGGCACGTGGAACTTGAGG	88.69	100.5		TGGGCACGTGGAACTTGAGG	131.91	88.76
AGACTGTCTTGCTAACCCGA	94.32	124.3		AGACTGTCTTGCTAACCCGA	183.64	121.83
CTGGAGCGGAAGCCTAGCGG	18.3	84.63		CTGGAGCGGAAGCCTAGCGG	49.14	55.69
GAGCGCAGTTGCTAACAGGA	26.75	101.82		GAGCGCAGTTGCTAACAGGA	7.76	100.95
TTATACAGATGGCAAGACCA	50.68	243.32		TTATACAGATGGCAAGACCA	73.71	247.14
TTGGTAGTATAGATGTACCG	22.52	122.98		TTGGTAGTATAGATGTACCG	41.38	97.46
AGAGTAATTGCCCATGACAC	60.54	208.93		AGAGTAATTGCCCATGACAC	71.13	262.81
AGTGGACTGCTACTTAGAAA	39.42	83.31		AGTGGACTGCTACTTAGAAA	103.46	102.69
GATGCTGCACTCCAACCCTG	156.27	206.29		GATGCTGCACTCCAACCCTG	232.78	208.85
ACAGCAGTTGTATTGTGCCG	121.07	137.53		ACAGCAGTTGTATTGTGCCG	144.84	168.82
ACAGTCAGCTACATGACCGA	74.61	89.92		ACAGTCAGCTACATGACCGA	33.62	85.28
GACAGGGAACTACACAGTGA	101.36	158.68		GACAGGGAACTACACAGTGA	231.49	187.97
CAAGTCACACCGTTGCACAG	185.83	125.63		CAAGTCACACCGTTGCACAG	111.22	106.17
ATTGTGGACATCCAGTCTGG	83.06	169.26		ATTGTGGACATCCAGTCTGG	93.11	158.38
AATTGCCAGCAGGATGGCCA	275.93	137.53		AATTGCCAGCAGGATGGCCA	99.58	208.85
GAGAAGGCTGGCCTTCAAGA	150.63	107.11		GAGAAGGCTGGCCTTCAAGA	162.95	85.28
TTCACGAGATAGCAGAGCCG	101.36	173.23		TTCACGAGATAGCAGAGCCG	77.59	135.75
CAAAGTCAAGAACTGCCCAA	242.14	208.93		CAAAGTCAAGAACTGCCCAA	125.44	165.34
GGTGTCAAGTGGATCAGCCA	64.76	100.5		GGTGTCAAGTGGATCAGCCA	131.91	118.35
GAAGCGGCCGGCGACAAGCG	56.31	67.44		GAAGCGGCCGGCGACAAGCG	72.42	85.28
TGTCGCCGGCCGCTTCATCG	84.47	148.11		TGTCGCCGGCCGCTTCATCG	116.39	100.95
AGTGGACCATCTCATTGATG	147.82	137.53		AGTGGACCATCTCATTGATG	95.7	146.2
ATTGGTGCTCTCCCTCAGGG	249.18	161.33		ATTGGTGCTCTCCCTCAGGG	228.9	196.67
TTCAGACCAGCGGATAACAG	95.73	125.63		TTCAGACCAGCGGATAACAG	138.37	111.39
GCCAAGGCTGCACGCTCCGA	133.74	208.93		GCCAAGGCTGCACGCTCCGA	109.92	191.45
GTCGCTGGTGGTGTTTCCCA	71.8	100.5		GTCGCTGGTGGTGTTTCCCA	18.11	97.46
TTGGCCTGAAGCCTAAACAC	39.42	97.86		TTGGCCTGAAGCCTAAACAC	138.37	106.17
TCGAGACTATAAGAACCCAG	98.55	120.34		TCGAGACTATAAGAACCCAG	108.63	97.46
TCACCAGGGAAGCTTTCCAG	68.98	115.05		TCACCAGGGAAGCTTTCCAG	76.3	121.83
GAAAGGACTGATGACATCGG	36.6	66.12		GAAAGGACTGATGACATCGG	19.4	34.81
AGGAGCAGGACTTACGGCAG	216.8	245.96		AGGAGCAGGACTTACGGCAG	203.03	191.45
GCTGCATAAGACCTTGTCAG	233.69	153.39		GCTGCATAAGACCTTGTCAG	209.5	156.64
TCTGCAATGCTGACATGCCA	108.4	115.05		TCTGCAATGCTGACATGCCA	86.65	142.72
AGTTGGAGACCACCTGACTG	253.4	171.91		AGTTGGAGACCACCTGACTG	290.97	224.52
GCCGCACAGGCCCTTCGAGG	9.85	6.61		GCCGCACAGGCCCTTCGAGG	6.47	8.7
ATTCCAGTAACCCTAAAGTG	275.93	201		ATTCCAGTAACCCTAAAGTG	276.75	175.78
TCTCCAATCAGGGTAAACAG	7.04	7.93		TCTCCAATCAGGGTAAACAG	6.47	8.7
ACACTGGGAGAGAATCCCGA	95.73	117.69		ACACTGGGAGAGAATCCCGA	159.07	127.05
ACTTCCAGGGATATTCACAG	259.04	144.14		ACTTCCAGGGATATTCACAG	106.04	111.39
TGCGCGCCTGGAGAGCCGGA	139.37	156.04		TGCGCGCCTGGAGAGCCGGA	124.15	120.09
CGTCACAAAGTAGTTCTCGG	298.45	231.41		CGTCACAAAGTAGTTCTCGG	208.21	201.89
GATGATCGAACAGAGAGCTG	226.66	111.08		GATGATCGAACAGAGAGCTG	121.56	111.39
ACCAACCTTCAACCCACAGG	85.88	165.3		ACCAACCTTCAACCCACAGG	121.56	165.34
ACAGTCACCAATCTAGCTGG	408.26	230.09		ACAGTCACCAATCTAGCTGG	314.25	240.18
GTGCAGGCAGTACGCCAGCG	88.69	116.37		GTGCAGGCAGTACGCCAGCG	128.03	64.4
AATGAAGCCCACCTCCATGG	95.73	166.62		AATGAAGCCCACCTCCATGG	204.33	212.33
TGGCTCTTACGAGTACCCGG	109.81	126.95		TGGCTCTTACGAGTACCCGG	192.69	172.3
GGAGAAGCGCAAGCTACGGG	54.9	72.73		GGAGAAGCGCAAGCTACGGG	58.19	102.69
AGTACACAAGCACTCGACCG	208.35	212.9		AGTACACAAGCACTCGACCG	300.03	236.7
TGGGCGACTGGAGTTTCCTG	185.83	253.89		TGGGCGACTGGAGTTTCCTG	148.72	262.81
AGAGGAGGGAGCCGAACCCG	154.86	107.11		AGAGGAGGGAGCCGAACCCG	99.58	134.01
AGCAGAGAGGCTGACCACGG	187.24	223.48		AGCAGAGAGGCTGACCACGG	75.01	191.45
GGAGAAGGTGGCCGTGCCAG	177.38	120.34		GGAGAAGGTGGCCGTGCCAG	116.39	125.31
CATGTCCATCAAGCACGCGA	21.12	52.89		CATGTCCATCAAGCACGCGA	37.5	67.88
GATCCAGCACACGGAAGACA	8.45	124.3		GATCCAGCACACGGAAGACA	18.11	66.14
GGACATCCAGGACAACCACG	12.67	126.95		GGACATCCAGGACAACCACG	45.26	111.39
AGAGAGAGTGTATGACCAGG	9.85	186.45		AGAGAGAGTGTATGACCAGG	20.69	99.21
ACCAGGGATGGCAAGCCCTT	202.72	113.72		ACCAGGGATGGCAAGCCCTT	182.34	113.13
AGACTGGCGGAACTGAGCGG	239.33	244.64		AGACTGGCGGAACTGAGCGG	143.55	288.91
ACTGCTAGAAGAGAAGACTC	26.75	103.14		ACTGCTAGAAGAGAAGACTC	37.5	114.87
CTGGTGCGAGGCTGCCACAG	178.79	199.68		CTGGTGCGAGGCTGCCACAG	126.74	221.04
AAGGACATTTCCATCCTCTG	122.48	186.45		AAGGACATTTCCATCCTCTG	103.46	165.34
GCACTTGAAGCTCCAACTCA	77.43	157.36		GCACTTGAAGCTCCAACTCA	86.65	189.71
ACGAAAGTGCAGAAGAAGGA	97.14	158.68		ACGAAAGTGCAGAAGAAGGA	434.52	184.49
TGTTACGAAAGTGCAGAAGA	159.08	141.49		TGTTACGAAAGTGCAGAAGA	280.63	161.86
TCTTTGGTAACAGAACGGCC	177.38	104.47		TCTTTGGTAACAGAACGGCC	126.74	137.5
TCTTGGGCAACAGGACAGCC	102.77	105.79		TCTTGGGCAACAGGACAGCC	135.79	102.69
AGAGCTCAACAAGTTACTCG	30.97	72.73		AGAGCTCAACAAGTTACTCG	29.74	66.14
CGGCTAGTTGCAGATGGCGA	233.69	260.51		CGGCTAGTTGCAGATGGCGA	103.46	233.22
GACCGCGGAAATTCTGGAGC	159.08	91.24		GACCGCGGAAATTCTGGAGC	84.06	102.69
GAGCTTCGCAACGAGAGCGG	109.81	97.86		GAGCTTCGCAACGAGAGCGG	86.65	120.09
AAGTGAGTCTCACTGCCAGG	70.39	133.56		AAGTGAGTCTCACTGCCAGG	256.06	102.69
GAGAGCTCACCACAGCCACG	195.68	117.69		GAGAGCTCACCACAGCCACG	103.46	147.94
GTTCTCTCTCCACTGGGCGG	206.95	153.39		GTTCTCTCTCCACTGGGCGG	195.28	221.04
TCACCTCTAGGAAGAAACGG	161.9	92.57		TCACCTCTAGGAAGAAACGG	138.37	92.24
TCTGGCCCAGGAGAAACGAG	77.43	115.05		TCTGGCCCAGGAGAAACGAG	86.65	135.75
AGAGGAAAGTGCCGTAACCC	232.29	245.96		AGAGGAAAGTGCCGTAACCC	126.74	186.23
AAAGCATGCGGCCAAGAAGG	192.87	122.98		AAAGCATGCGGCCAAGAAGG	203.03	172.3
ACATCCTCACCCATTCCCAC	53.5	78.02		ACATCCTCACCCATTCCCAC	62.07	114.87
GACTCCAAGGGTGAGCGCCA	26.75	99.18		GACTCCAAGGGTGAGCGCCA	42.68	139.24
AGGTTAGTGAACCGCTGCTG	49.27	210.26		AGGTTAGTGAACCGCTGCTG	67.25	207.11
GGAGATCGGCCCGGCAGCCA	29.56	112.4		GGAGATCGGCCCGGCAGCCA	40.09	88.76
TAGGGACCCAGAAGTAACGG	159.08	137.53		TAGGGACCCAGAAGTAACGG	191.4	137.5
TAATCGTCCAATGTTGACCA	218.21	227.45		TAATCGTCCAATGTTGACCA	324.6	231.48
AGGGTCACCTTCCAGCCCTG	105.58	179.84		AGGGTCACCTTCCAGCCCTG	124.15	189.71
ATAGGGCATTATTACCTGGG	219.62	161.33		ATAGGGCATTATTACCTGGG	170.7	205.37
CTGCTTTCAAGACTCACCAA	118.26	161.33		CTGCTTTCAAGACTCACCAA	133.2	160.12
GCACAGATGGGCATTTCCAG	104.18	160.01		GCACAGATGGGCATTTCCAG	139.67	142.72
GAACGATGTCATCCTGCCGC	257.63	220.84		GAACGATGTCATCCTGCCGC	151.31	142.72
CTAGCGCGAGATCTCCTAGA	74.61	91.24		CTAGCGCGAGATCTCCTAGA	144.84	140.98
ACAATCGGAGATTCTACAGA	33.79	85.95		ACAATCGGAGATTCTACAGA	53.02	74.84
TCGTTATCAGCTCTCATCAG	230.88	194.39		TCGTTATCAGCTCTCATCAG	89.23	174.04
ATGGAGGAACCTCTGTCCGA	67.57	157.36		ATGGAGGAACCTCTGTCCGA	106.04	134.01
TTAGTGGACATATCAGGCCA	150.63	149.43		TTAGTGGACATATCAGGCCA	102.16	177.53
AGAAGAACAATTCCGCCAAG	271.71	197.03		AGAAGAACAATTCCGCCAAG	208.21	140.98
ACCCAGCCGACCTTCTCGGG	114.03	129.59		ACCCAGCCGACCTTCTCGGG	69.83	104.43
AGATAGGATCTCCTCCAGGG	150.63	141.49		AGATAGGATCTCCTCCAGGG	138.37	128.79
GAATCCGGCGGAGACCGAGG	45.05	130.91		GAATCCGGCGGAGACCGAGG	85.35	139.24
AAACGAGATGCTGAAGACGA	84.47	154.72		AAACGAGATGCTGAAGACGA	157.77	132.27
AATGAAGCTGGTCCACCGGA	181.61	104.47		AATGAAGCTGGTCCACCGGA	107.34	137.5
TCAGGAGGATAATGAAGCGC	147.82	166.62		TCAGGAGGATAATGAAGCGC	337.53	210.59
GAGTCATCTCACCTCCTCCG	81.65	80.66		GAGTCATCTCACCTCCTCCG	41.38	64.4
AATCACCTCCAGCAGGAGGG	49.27	80.66		AATCACCTCCAGCAGGAGGG	100.87	64.4
TGCCAGGCTGGTCATATCCG	243.55	183.81		TGCCAGGCTGGTCATATCCG	263.82	259.33
CAGTGAAGCCACATTTGCAG	145	183.81		CAGTGAAGCCACATTTGCAG	134.49	111.39
TAGAAGGTCCCAGATTTCAA	195.68	122.98		TAGAAGGTCCCAGATTTCAA	107.34	106.17
GCTGCGCTGAATACTTCGGA	57.72	99.18		GCTGCGCTGAATACTTCGGA	82.77	73.1
GCAGGCTGGCCTCATACCAG	63.35	133.56		GCAGGCTGGCCTCATACCAG	82.77	139.24
CAAGATGAACCAGACCACAG	194.28	134.88		CAAGATGAACCAGACCACAG	113.8	111.39
TGAACCAGACCACAGAGGCC	225.25	171.91		TGAACCAGACCACAGAGGCC	221.14	149.68
CATGTACTCACCATAACTGG	157.67	174.55		CATGTACTCACCATAACTGG	146.13	233.22
TCATGTACTCACCATAACTG	78.84	154.72		TCATGTACTCACCATAACTG	96.99	121.83
AAAGGCACACGACAGGAGGA	194.28	158.68		AAAGGCACACGACAGGAGGA	107.34	189.71
GAACAAAGGCACACGACAGG	159.08	170.59		GAACAAAGGCACACGACAGG	98.28	92.24
GAATAGGAAGAAACGCTAGA	159.08	80.66		GAATAGGAAGAAACGCTAGA	128.03	87.02
GAGACCAGTCTAAACACCCA	97.14	103.14		GAGACCAGTCTAAACACCCA	87.94	69.62
CCTCTCACAGACCTACTCAA	129.52	97.86		CCTCTCACAGACCTACTCAA	121.56	88.76
AAGCAGCTGAATCACTGTGG	183.01	212.9		AAGCAGCTGAATCACTGTGG	413.83	158.38
AAAGCTATGAAAGGTGCCGG	83.06	136.2		AAAGCTATGAAAGGTGCCGG	71.13	189.71
GTGCCGGCGGATCTACAACA	39.42	142.82		GTGCCGGCGGATCTACAACA	143.55	168.82
GAAAGAATCGGGCAGATCCG	40.83	111.08		GAAAGAATCGGGCAGATCCG	49.14	130.53
AATCGGGCAGATCCGTGGCA	115.44	181.16		AATCGGGCAGATCCGTGGCA	103.46	161.86
GGGTTTCTCAGAGCCTACGG	115.44	95.21		GGGTTTCTCAGAGCCTACGG	59.49	123.57
ACAATACCTGAGGTGTAGGG	73.21	163.97		ACAATACCTGAGGTGTAGGG	126.74	144.46
CATCGGCAATGCCAACATGG	115.44	167.94		CATCGGCAATGCCAACATGG	111.22	118.35
CCTAAGAAGGAGCTAAAGGA	15.49	101.82		CCTAAGAAGGAGCTAAAGGA	23.28	172.3
ACAAACAACCGAATAAGCAG	63.35	80.66		ACAAACAACCGAATAAGCAG	67.25	106.17
GCAGTTGTCAACTATGAGGG	94.32	124.3		GCAGTTGTCAACTATGAGGG	131.91	165.34
AGACATGGAACTCTCAGATG	119.66	166.62		AGACATGGAACTCTCAGATG	184.93	167.08
GTTTGGCAAAGCCAATGCTG	49.27	97.86		GTTTGGCAAAGCCAATGCTG	18.11	121.83
AAGCCTGTAAACCTTGGAGC	61.94	103.14		AAGCCTGTAAACCTTGGAGC	65.95	172.3
GAGGTCAGAATCTGTCTCCA	78.84	79.34		GAGGTCAGAATCTGTCTCCA	75.01	97.46
GCAGCAGCTGAACAATTCCT	63.35	113.72		GCAGCAGCTGAACAATTCCT	38.8	106.17
CTGCTGCTCGACCCTTCCGG	36.6	202.32		CTGCTGCTCGACCCTTCCGG	46.56	208.85
AGCCAAATAGGTCAAGACCA	246.36	320.01		AGCCAAATAGGTCAAGACCA	474.61	294.14
AGGCCAGAGCACTTTCAAGA	181.61	121.66		AGGCCAGAGCACTTTCAAGA	210.79	167.08
AAAGGGAGGGCCATGCTGAG	146.41	160.01		AAAGGGAGGGCCATGCTGAG	190.1	140.98
TCTGGAGAAGGCCGCCCAGG	235.1	171.91		TCTGGAGAAGGCCGCCCAGG	203.03	174.04
GATCCAAGCAGAGCTGAGGG	94.32	109.76		GATCCAAGCAGAGCTGAGGG	77.59	114.87
GGAGACCCAGGAGATTCGAG	133.74	109.76		GGAGACCCAGGAGATTCGAG	148.72	92.24
GAAGAAGCCACCTTCTCCTA	116.85	89.92		GAAGAAGCCACCTTCTCCTA	175.88	116.61
GGACATAGAAGCGGAAGCCA	218.21	181.16		GGACATAGAAGCGGAAGCCA	112.51	167.08
AAGGAAGGGCTGCGCGGCCG	108.4	145.46		AAGGAAGGGCTGCGCGGCCG	93.11	174.04
GGGTATCTGCGCCTTTCCGC	80.24	72.73		GGGTATCTGCGCCTTTCCGC	72.42	90.5
AAGCCAACTGCCCTTCGCTC	45.05	83.31		AAGCCAACTGCCCTTCGCTC	89.23	113.13
GTACGCATATCCCTACGCTC	43.64	111.08		GTACGCATATCCCTACGCTC	62.07	76.58
CATGTAGAGGACCTAGAAGG	142.19	158.68		CATGTAGAGGACCTAGAAGG	230.19	168.82
AGGCGCTGGAGACCTTACGA	163.3	156.04		AGGCGCTGGAGACCTTACGA	65.95	132.27
TCTGGCGTGAGGGTGGACGG	40.83	71.41		TCTGGCGTGAGGGTGGACGG	46.56	59.18
GCTTCCGCCAATCACCGCGC	83.06	79.34		GCTTCCGCCAATCACCGCGC	150.01	69.62
AAGCTTGCTGGTGACGAGCG	187.24	193.07		AAGCTTGCTGGTGACGAGCG	208.21	140.98
ACGAGCGAGGACTTTCTCTG	119.66	145.46		ACGAGCGAGGACTTTCTCTG	156.48	149.68
TCCTCGCCGGTCTCCTCCGC	199.91	160.01		TCCTCGCCGGTCTCCTCCGC	199.16	174.04
AGAAGAAGAGAACCCTGCGG	98.55	179.84		AGAAGAAGAGAACCCTGCGG	227.61	137.5
AAGATAGTGTACTAGAGCGG	105.58	158.68		AAGATAGTGTACTAGAGCGG	98.28	163.6
ACATGGATAGAGCTACTCAC	94.32	119.01		ACATGGATAGAGCTACTCAC	206.91	100.95
ATATCATCAGGCCTGCGAGG	190.05	189.1		ATATCATCAGGCCTGCGAGG	311.66	205.37
TCTTGCTTATTTCAGTGCGA	308.31	140.17		TCTTGCTTATTTCAGTGCGA	199.16	144.46
ACCGGGAGGCTGGTAATCTG	190.05	150.75		ACCGGGAGGCTGGTAATCTG	156.48	175.78
CCAGTTGCAGAGGACTCCCA	228.06	216.87		CCAGTTGCAGAGGACTCCCA	204.33	245.4
AGTCCTCTGCAACTGGGCAG	143.6	202.32		AGTCCTCTGCAACTGGGCAG	212.09	259.33
TGGCCACTGCCCAGTTGCAG	99.95	198.36		TGGCCACTGCCCAGTTGCAG	170.7	186.23
TATGGAAACAAAGGCTGCAA	87.28	100.5		TATGGAAACAAAGGCTGCAA	151.31	81.8
TACCTACCATGTCTCCCAGG	133.74	160.01		TACCTACCATGTCTCCCAGG	124.15	140.98
GAGATGCCAGTGGTGATCCA	190.05	95.21		GAGATGCCAGTGGTGATCCA	259.94	85.28
GTTGCATAAAGATCCTACCC	190.05	126.95		GTTGCATAAAGATCCTACCC	210.79	156.64
GGCAAGGCAGCTAAATGCAG	54.9	79.34		GGCAAGGCAGCTAAATGCAG	21.98	93.98
GTGTCTGAGAATGATGGCTG	156.27	210.26		GTGTCTGAGAATGATGGCTG	283.21	142.72
ACTGGCTATGAACCACCTGG	88.69	130.91		ACTGGCTATGAACCACCTGG	354.34	140.98
TACAGAGCAAAGCTCACCAC	271.71	116.37		TACAGAGCAAAGCTCACCAC	134.49	88.76
GAGCTCCAGCTCCTCACCTG	156.27	175.88		GAGCTCCAGCTCCTCACCTG	162.95	153.16
ATCACAGTGAAATTGAACGG	281.56	128.27		ATCACAGTGAAATTGAACGG	144.84	158.38
GTGGAGGAGCCATTGTCCAG	285.78	165.3		GTGGAGGAGCCATTGTCCAG	161.65	151.42
GTTGGCAGTAGTCGCCGCCA	170.34	157.36		GTTGGCAGTAGTCGCCGCCA	217.26	147.94
GCATCCAAACCAATGCACCC	52.09	80.66		GCATCCAAACCAATGCACCC	87.94	43.51
GAAGGACTTCTACTCCAAGC	146.41	107.11		GAAGGACTTCTACTCCAAGC	95.7	102.69
GCAAGAAGAGAACTAAGACT	159.08	153.39		GCAAGAAGAGAACTAAGACT	156.48	217.56
AAGGAAAGAGTCTACTGTCG	90.1	182.49		AAGGAAAGAGTCTACTGTCG	210.79	165.34
GAGGAAGCCTGACCTCCAGC	39.42	89.92		GAGGAAGCCTGACCTCCAGC	169.41	81.8
GAAGAGCAGGGACCAGTAGA	140.78	181.16		GAAGAGCAGGGACCAGTAGA	137.08	203.63
GAACATTTCTACCTGACCAG	97.14	107.11		GAACATTTCTACCTGACCAG	42.68	123.57
GCTGCCTGTGAACTTGACCT	199.91	230.09		GCTGCCTGTGAACTTGACCT	102.16	233.22
GATGGCACCGTCCCTCACCC	125.29	74.05		GATGGCACCGTCCCTCACCC	161.65	99.21
GCGTGGACAAGGATGCGCAG	60.54	95.21		GCGTGGACAAGGATGCGCAG	60.78	99.21
GTTGGTCAGCACGTCCACAA	68.98	80.66		GTTGGTCAGCACGTCCACAA	76.3	107.91
GTAGGCCTCAGATTCTGCTG	160.49	228.77		GTAGGCCTCAGATTCTGCTG	244.42	142.72
GTGGATCAACAAGCCAGCCA	77.43	119.01		GTGGATCAACAAGCCAGCCA	111.22	132.27
AGTCCCTCTGACTTCTCCTG	185.83	239.35		AGTCCCTCTGACTTCTCCTG	164.24	245.4
GTGATCACTTCCTTCTGCGG	95.73	202.32		GTGATCACTTCCTTCTGCGG	77.59	163.6
AAGCTAGCTCAGCTCCACCG	129.52	182.49		AAGCTAGCTCAGCTCCACCG	159.07	153.16
GAGCAACCAGAACCGGAGCA	25.34	165.3		GAGCAACCAGAACCGGAGCA	29.74	156.64
AAGACAATGTCACCTCGCAG	123.89	119.01		AAGACAATGTCACCTCGCAG	134.49	161.86
TGACCGAGAGAATCCTGCAG	90.1	201		TGACCGAGAGAATCCTGCAG	86.65	170.56
AAGCATGGAGATCTGCAAGG	83.06	119.01		AAGCATGGAGATCTGCAAGG	95.7	135.75
GCTGCCTAAACTCTCTGCTG	118.26	96.53		GCTGCCTAAACTCTCTGCTG	21.98	102.69
GGCAGGATGAAGAATTCCCT	7.04	7.93		GGCAGGATGAAGAATTCCCT	6.47	8.7
GACTCGGAGCAGCTGGACAG	84.47	171.91		GACTCGGAGCAGCTGGACAG	68.54	187.97
ACAGCTGAAAGGCTGGGCCG	97.14	68.76		ACAGCTGAAAGGCTGGGCCG	36.21	71.36
TGACGTATCCAGCTTAGAGG	118.26	163.97		TGACGTATCCAGCTTAGAGG	108.63	181.01
AAAGCCGGTGGACACCGTGG	78.84	138.85		AAAGCCGGTGGACACCGTGG	120.27	116.61
GTCCTCAGTAGACCTCCCGG	76.02	144.14		GTCCTCAGTAGACCTCCCGG	120.27	154.9
CGCAGATAGACAGAAACCAG	230.88	198.36		CGCAGATAGACAGAAACCAG	208.21	233.22
GATGAAGTGGCCATTACCTC	115.44	111.08		GATGAAGTGGCCATTACCTC	100.87	116.61
TAGGCCATGGAGCAATTCTA	177.38	133.56		TAGGCCATGGAGCAATTCTA	240.54	102.69
AGGGAAACCGAGATAGGCCA	188.65	179.84		AGGGAAACCGAGATAGGCCA	341.41	187.97
GGCCGGAGATGGACTTGCCA	156.27	133.56		GGCCGGAGATGGACTTGCCA	67.25	132.27
GATTGACCGGACCATGATTG	170.34	191.74		GATTGACCGGACCATGATTG	206.91	191.45
AAGGTCAAAGACAGCAGCGT	157.67	197.03		AAGGTCAAAGACAGCAGCGT	262.52	193.19
TGAAGGTGCTGTACTCAAGG	133.74	182.49		TGAAGGTGCTGTACTCAAGG	257.35	191.45
GCAAGTCCAGTTCGAAGGAG	112.62	157.36		GCAAGTCCAGTTCGAAGGAG	219.85	153.16
TTAGAGCAAGTCCAGTTCGA	177.38	153.39		TTAGAGCAAGTCCAGTTCGA	107.34	215.82
GCAGAAGTACTCCTTCGAGC	95.73	79.34		GCAGAAGTACTCCTTCGAGC	71.13	41.77
GTAACTCTACGACATCTCGA	61.94	46.28		GTAACTCTACGACATCTCGA	93.11	36.55
AATGGAGCAGCCATACTCAC	105.58	111.08		AATGGAGCAGCCATACTCAC	77.59	83.54
TGCAAGGGTAGCCAGCACTG	54.9	101.82		TGCAAGGGTAGCCAGCACTG	137.08	116.61
GGCCTGGAAATCCGCAGCTG	173.16	149.43		GGCCTGGAAATCCGCAGCTG	124.15	163.6
TCCCAGACGCTCCTTGCCTG	260.44	195.71		TCCCAGACGCTCCTTGCCTG	118.98	174.04
TTACCGGGCAGCCACTAGCA	119.66	207.61		TTACCGGGCAGCCACTAGCA	227.61	297.62
TGAAGGTCAGAGATCAACAG	284.38	150.75		TGAAGGTCAGAGATCAACAG	137.08	179.27
GATCAAAGTGGCCATCAAGG	271.71	189.1		GATCAAAGTGGCCATCAAGG	150.01	167.08
GTGGCTGTGCTGCACCGCAA	118.26	152.07		GTGGCTGTGCTGCACCGCAA	49.14	139.24
TAGCCAGGGCCAGCTCACTG	254.81	190.42		TAGCCAGGGCCAGCTCACTG	258.64	221.04
CAGAGAAGTGATCAAACACG	247.77	227.45		CAGAGAAGTGATCAAACACG	125.44	207.11
AGAGAGGTCATGGATGGGCG	268.89	245.96		AGAGAGGTCATGGATGGGCG	267.7	215.82
ACAGGAGCAGGACGTGCCAA	201.32	240.67		ACAGGAGCAGGACGTGCCAA	147.43	241.92
GAGCCCAGAGACCTGTTCAA	143.6	185.13		GAGCCCAGAGACCTGTTCAA	86.65	163.6
GCTGGACTAGCACTCAAATA	181.61	141.49		GCTGGACTAGCACTCAAATA	241.83	135.75
GAGGCGCTGATGCTTCGGGA	116.85	140.17		GAGGCGCTGATGCTTCGGGA	31.04	160.12
GATGTTTCTTGCCTGCACGG	106.99	207.61		GATGTTTCTTGCCTGCACGG	78.89	120.09
AGTCGTGTCTGAGTTAGCAG	76.02	153.39		AGTCGTGTCTGAGTTAGCAG	144.84	147.94
TCAGAGGTCAAACTCCAAAG	77.43	124.3		TCAGAGGTCAAACTCCAAAG	209.5	123.57
TGAGCGGCCACTAACCCAGG	43.64	140.17		TGAGCGGCCACTAACCCAGG	116.39	160.12
GCCTCGAAAGGTCAACACCC	28.16	62.15		GCCTCGAAAGGTCAACACCC	65.95	99.21
GAAGCGCCGAGTAGTCACCA	61.94	162.65		GAAGCGCCGAGTAGTCACCA	31.04	158.38
TAGGCGGTATGAGTTTGGCT	29.56	265.8		TAGGCGGTATGAGTTTGGCT	91.82	224.52
GACCGAAGACGACGGCCCGG	52.09	52.89		GACCGAAGACGACGGCCCGG	65.95	73.1
GTTAGGCATTACCCACACTG	115.44	103.14		GTTAGGCATTACCCACACTG	28.45	116.61
AAGGCTCAACCTACAAACGG	190.05	146.78		AAGGCTCAACCTACAAACGG	76.3	140.98
CAAGGCACAAGTGACAACAA	126.7	130.91		CAAGGCACAAGTGACAACAA	172	132.27
GATGGTGTTGGAAAGCACTA	28.16	99.18		GATGGTGTTGGAAAGCACTA	7.76	90.5
GCTACATACTGTCCAACCCA	19.71	125.63		GCTACATACTGTCCAACCCA	6.47	140.98
GCATCAGCCAAACTGGGCCC	61.94	116.37		GCATCAGCCAAACTGGGCCC	81.47	130.53
GCTCTTCCATAGATACACGA	36.6	56.86		GCTCTTCCATAGATACACGA	14.23	55.69
TGTGGACAGCATCACCAGCC	88.69	149.43		TGTGGACAGCATCACCAGCC	150.01	221.04
GATCCGGGCAGGGACACTGG	35.19	181.16		GATCCGGGCAGGGACACTGG	41.38	194.93
GTGGTGGTCAAAGCCAGCAG	46.46	78.02		GTGGTGGTCAAAGCCAGCAG	84.06	144.46
CCAAAGGAGCAAGAAGACGG	145	268.44		CCAAAGGAGCAAGAAGACGG	54.32	259.33
GAAGCGGGCGACCTCAACGA	126.7	179.84		GAAGCGGGCGACCTCAACGA	100.87	177.53
TTTAGGTCAAGTCCAGGCAG	185.83	276.38		TTTAGGTCAAGTCCAGGCAG	241.83	308.06
GCTCGAAGGCTTGGTGGCCG	80.24	64.8		GCTCGAAGGCTTGGTGGCCG	38.8	55.69
GTGTTTATGATGCCTATCGG	329.43	216.87		GTGTTTATGATGCCTATCGG	325.89	248.88
TACCAGAAGTCATAGCCCAA	109.81	171.91		TACCAGAAGTCATAGCCCAA	169.41	156.64
GAAGTGATGATCAGCTCCCT	326.61	153.39		GAAGTGATGATCAGCTCCCT	182.34	200.15
GGTTGGGCATGGGCAGCCGG	70.39	74.05		GGTTGGGCATGGGCAGCCGG	60.78	90.5
TTACCGAAACACAGGCACTG	184.42	104.47		TTACCGAAACACAGGCACTG	184.93	87.02
GCGGTCCGGACTTTGGGCGG	97.14	78.02		GCGGTCCGGACTTTGGGCGG	49.14	87.02
GATGTTGCGGAAACGAGCCA	28.16	124.3		GATGTTGCGGAAACGAGCCA	46.56	113.13
GCGCCGGCTGTACATGGCCC	14.08	95.21		GCGCCGGCTGTACATGGCCC	11.64	100.95
CAAGCATGTCCACATAACCG	9.85	146.78		CAAGCATGTCCACATAACCG	24.57	158.38
AAGAGTGGCCGGGATGACGG	130.93	169.26		AAGAGTGGCCGGGATGACGG	64.66	121.83
ATTGTGCTGAACGTACAGCA	63.35	130.91		ATTGTGCTGAACGTACAGCA	99.58	111.39
AATCCTTTGGTCCAGCAAGG	36.6	64.8		AATCCTTTGGTCCAGCAAGG	40.09	52.21
GGTGCCCAGCAACAGAAGCA	164.71	100.5		GGTGCCCAGCAACAGAAGCA	64.66	104.43
GAGATGGGCACTCTACGTCG	133.74	79.34		GAGATGGGCACTCTACGTCG	53.02	92.24
ATATGGTCCACACTGCCTGG	259.04	235.38		ATATGGTCCACACTGCCTGG	219.85	252.36
AAAGTGAAACCTCTGTGAGG	92.91	93.89		AAAGTGAAACCTCTGTGAGG	153.89	116.61
CATGTCGTAAATCTTCACCC	78.84	141.49		CATGTCGTAAATCTTCACCC	254.76	165.34
CCTGGTGGACGTGCACCCAG	164.71	124.3		CCTGGTGGACGTGCACCCAG	89.23	74.84
GGGCAGGAAGACCTATGCCA	204.13	173.23		GGGCAGGAAGACCTATGCCA	137.08	100.95
CTGCCTACAGAAGCTCCGGG	199.91	201		CTGCCTACAGAAGCTCCGGG	182.34	245.4
TGGGCTGCTGTACAGGGCTG	275.93	208.93		TGGGCTGCTGTACAGGGCTG	200.45	170.56
TTGACGATGCGCACGACCCG	226.66	240.67		TTGACGATGCGCACGACCCG	254.76	226.26
GAACCACGTGAATGTTGAGG	128.11	153.39		GAACCACGTGAATGTTGAGG	38.8	100.95
CTGAGAGTAGCATTACCAGA	119.66	125.63		CTGAGAGTAGCATTACCAGA	179.76	123.57
GAAAGAAGTAGGTAACAGCA	202.72	136.2		GAAAGAAGTAGGTAACAGCA	69.83	113.13
GTGGGTCTGGAACTTCACGA	129.52	130.91		GTGGGTCTGGAACTTCACGA	91.82	161.86
GCACTCGTCGATGGTCCCGA	118.26	187.78		GCACTCGTCGATGGTCCCGA	172	147.94
CGAACAGAAGACGCTTCCAG	106.99	206.29		CGAACAGAAGACGCTTCCAG	195.28	231.48
AAGTACACCGGGCTGCACAA	259.04	166.62		AAGTACACCGGGCTGCACAA	265.11	123.57
TTGCTGCAGCGGCCCGACCC	188.65	183.81		TTGCTGCAGCGGCCCGACCC	178.46	177.53
CTGCGCTGCGCTAAGCGCCC	94.32	74.05		CTGCGCTGCGCTAAGCGCCC	63.37	87.02
GGACCCACAAAGAAGTAGAG	42.23	96.53		GGACCCACAAAGAAGTAGAG	53.02	69.62
TGAGCCACTCTACTTCTTTG	309.72	212.9		TGAGCCACTCTACTTCTTTG	271.58	191.45
GTTAGCCCAGCAAGCTGCCA	129.52	140.17		GTTAGCCCAGCAAGCTGCCA	121.56	156.64
ATTAGAGAAGATCCAGACCA	135.15	308.11		ATTAGAGAAGATCCAGACCA	279.33	273.25
ATACAGCCAGTCCCTGAGGA	46.46	189.1		ATACAGCCAGTCCCTGAGGA	34.92	168.82
GAAGTTGCAGGCCAGGTCAG	205.54	170.59		GAAGTTGCAGGCCAGGTCAG	116.39	161.86
TCCCTAGTAGGCCTCCAGGA	140.78	195.71		TCCCTAGTAGGCCTCCAGGA	165.53	153.16
AAGGCCGTGCCAATGGGCAG	174.57	156.04		AAGGCCGTGCCAATGGGCAG	107.34	151.42
AGAGTCGACGGTCACAGAGA	121.07	133.56		AGAGTCGACGGTCACAGAGA	86.65	174.04
GTAGCTGAAGGCCCGCAGCA	233.69	152.07		GTAGCTGAAGGCCCGCAGCA	150.01	153.16
GAAGACATGACAGAGCCAGG	244.96	125.63		GAAGACATGACAGAGCCAGG	148.72	161.86
GAGCGAGTGCTGCTTATCAG	184.42	161.33		GAGCGAGTGCTGCTTATCAG	134.49	118.35
GAGGCTGTGAAACTCATCAT	70.39	88.6		GAGGCTGTGAAACTCATCAT	104.75	118.35
TTGCCTATATCCTATACCGC	115.44	156.04		TTGCCTATATCCTATACCGC	81.47	165.34
GAAGCCGACTGCCAGCACCA	171.75	109.76		GAAGCCGACTGCCAGCACCA	175.88	147.94
CTGGCTGGAAGTCATCCAGG	143.6	92.57		CTGGCTGGAAGTCATCCAGG	107.34	99.21
TCTCAGCCATCCCAGCCCGA	18.3	22.48		TCTCAGCCATCCCAGCCCGA	29.74	12.18
CCGGAGCCACAAATACCAGG	39.42	122.98		CCGGAGCCACAAATACCAGG	156.48	107.91
ACAGGGAGACATGCCAGCTG	259.04	253.89		ACAGGGAGACATGCCAGCTG	310.37	257.59
ATATTCCAACAACTTGGCCA	132.33	207.61		ATATTCCAACAACTTGGCCA	206.91	147.94
CCTGCAGAAATGCCTGGCGC	30.97	47.61		CCTGCAGAAATGCCTGGCGC	41.38	78.32
AGAGACAGCACCGAGCCTCA	247.77	194.39		AGAGACAGCACCGAGCCTCA	172	207.11
GCTGAGATGGGTGGGCGCCA	215.39	96.53		GCTGAGATGGGTGGGCGCCA	108.63	134.01
AGAGCCAAGGTGCTAGACAG	118.26	163.97		AGAGCCAAGGTGCTAGACAG	69.83	193.19
GCTGCGCCTAGTGAGCGCCG	49.27	52.89		GCTGCGCCTAGTGAGCGCCG	46.56	33.07
CGTGGAACAGGGATTCCCGC	84.47	58.18		CGTGGAACAGGGATTCCCGC	78.89	38.29
CTACCAGTGACCTTACCCTG	373.07	351.75		CTACCAGTGACCTTACCCTG	541.86	402.04
TCCAACAGAGACCACATCCG	351.95	322.66		TCCAACAGAGACCACATCCG	248.3	306.32
TGTGGAGGATCCAAATGCTG	173.16	183.81		TGTGGAGGATCCAAATGCTG	133.2	184.49
GCAAGACTTGGCCACCACAG	292.82	163.97		GCAAGACTTGGCCACCACAG	196.57	163.6
ACATCACGTATTCAAAGCCC	188.65	186.45		ACATCACGTATTCAAAGCCC	204.33	229.74
TTAGGTCCTTGTTCCAGCTG	178.79	185.13		TTAGGTCCTTGTTCCAGCTG	153.89	200.15
GGTGCCCAGACTCACCAGCT	222.43	134.88		GGTGCCCAGACTCACCAGCT	93.11	123.57
CGCGGCGCAGCTCCTCAGCA	209.76	163.97		CGCGGCGCAGCTCCTCAGCA	85.35	168.82
GTAGTACACATGAAGCAGAA	104.18	58.18		GTAGTACACATGAAGCAGAA	54.32	41.77
GACCTGGACCAGTGTAGAGA	232.29	126.95		GACCTGGACCAGTGTAGAGA	333.65	165.34
ATGGCGTGTTCCATTTGAGA	175.97	216.87		ATGGCGTGTTCCATTTGAGA	421.59	236.7
ATCTCAAATGGAACACGCCA	88.69	75.38		ATCTCAAATGGAACACGCCA	85.35	99.21
ATCTAGCTGACCATCACTGT	313.94	294.89		ATCTAGCTGACCATCACTGT	186.22	422.93
AGGGACCAGTACCTTTGTGA	159.08	222.16		AGGGACCAGTACCTTTGTGA	117.68	174.04
GAACACAAGAATCAAGGCCC	38.01	70.09		GAACACAAGAATCAAGGCCC	144.84	99.21
AGAGGATGTACAGCTCACAG	177.38	128.27		AGAGGATGTACAGCTCACAG	280.63	147.94
TGTCCACTGACCATCTCCGG	240.73	293.57		TGTCCACTGACCATCTCCGG	120.27	285.43
GGAATGTCTCAATTACACAG	57.72	72.73		GGAATGTCTCAATTACACAG	68.54	46.99
GCGGGAGAGGCAGTATCGGG	32.38	14.55		GCGGGAGAGGCAGTATCGGG	16.81	20.89
GCTGGAGAGGCAATACCGCG	177.38	132.24		GCTGGAGAGGCAATACCGCG	159.07	140.98
GCGGGAGAGGCAATATCGGG	22.52	18.51		GCGGGAGAGGCAATATCGGG	19.4	20.89
GCAGCGGCTGAAGCGCCAGG	21.12	67.44		GCAGCGGCTGAAGCGCCAGG	45.26	60.92
TCTGACCGTAGTGAGAACCC	267.48	179.84		TCTGACCGTAGTGAGAACCC	193.98	114.87
CAGATGGACCGACAAGGCCA	61.94	109.76		CAGATGGACCGACAAGGCCA	177.17	120.09
TATGGTCAGACAGAGAGACA	404.04	240.67		TATGGTCAGACAGAGAGACA	322.01	224.52
CAAGACGGAGATTCCCACCA	322.39	294.89		CAAGACGGAGATTCCCACCA	272.87	288.91
ATGTAGAACCGTGTTGCCCA	356.17	281.66		ATGTAGAACCGTGTTGCCCA	164.24	234.96
GACGACATGGATCTACGTCA	35.19	66.12		GACGACATGGATCTACGTCA	32.33	45.25
GTGGCTGGAAGACTGACCTG	105.58	93.89		GTGGCTGGAAGACTGACCTG	63.37	153.16
AACCAGACTCATGTCGGCCA	102.77	115.05		AACCAGACTCATGTCGGCCA	67.25	113.13
GCTCCTGAACAGATCCACGA	94.32	59.51		GCTCCTGAACAGATCCACGA	19.4	60.92
ACTCAGAAGATTCTGAGAGG	35.19	81.99		ACTCAGAAGATTCTGAGAGG	59.49	109.65
TCGGAGACAGTGGAAACCGA	174.57	119.01		TCGGAGACAGTGGAAACCGA	109.92	116.61
GCAGGCCAGGGACAATCAGA	146.41	121.66		GCAGGCCAGGGACAATCAGA	109.92	100.95
TGATAGTGAAGTGCACTCAG	163.3	183.81		TGATAGTGAAGTGCACTCAG	205.62	210.59
TCACAAAGACCACACTCACG	114.03	208.93		TCACAAAGACCACACTCACG	177.17	194.93
GGACAGATAGGAGATACCAC	118.26	91.24		GGACAGATAGGAGATACCAC	156.48	170.56
TCAGGCTCAGGTCAGTCCGC	302.68	191.74		TCAGGCTCAGGTCAGTCCGC	190.1	205.37
AGTGGAGCAGCACTCACCCA	80.24	141.49		AGTGGAGCAGCACTCACCCA	71.13	142.72
GGGACTGAGACCCACGGTCA	77.43	50.25		GGGACTGAGACCCACGGTCA	41.38	80.06
GCCACCAATGACCAGAACAG	178.79	207.61		GCCACCAATGACCAGAACAG	117.68	160.12
CAGGCGCTATGCAAGGACGG	174.57	154.72		CAGGCGCTATGCAAGGACGG	87.94	172.3
GTCGGCGTCGGAGGGACTGG	88.69	116.37		GTCGGCGTCGGAGGGACTGG	100.87	107.91
ACTCTGAGGTCGGCGTCGGA	49.27	119.01		ACTCTGAGGTCGGCGTCGGA	131.91	114.87
AACTCTGAGGTCGGCGTCGG	249.18	169.26		AACTCTGAGGTCGGCGTCGG	156.48	203.63
TGGAACTCTGAGGTCGGCGT	215.39	166.62		TGGAACTCTGAGGTCGGCGT	135.79	174.04
GGAAACGGCGCTCTGTTGAG	149.23	153.39		GGAAACGGCGCTCTGTTGAG	173.29	167.08
CAGAGCGCCGTTTCCGCCAA	309.72	185.13		CAGAGCGCCGTTTCCGCCAA	197.86	205.37
CCAGTTGCTGCTGCTTCCCA	319.57	318.69		CCAGTTGCTGCTGCTTCCCA	289.68	334.17
GTTGCGGGCCTCTCAGCAGC	118.26	108.43		GTTGCGGGCCTCTCAGCAGC	157.77	78.32
TGGGTGAGGGACAACTGGGA	264.67	197.03		TGGGTGAGGGACAACTGGGA	126.74	214.07
TCTGACTGTGCTCTAAGCTC	233.69	145.46		TCTGACTGTGCTCTAAGCTC	133.2	177.53
GACTGTGCTCTAAGCTCCGG	105.58	67.44		GACTGTGCTCTAAGCTCCGG	41.38	74.84
GATGGGACCTGAAGTGCCTG	112.62	116.37		GATGGGACCTGAAGTGCCTG	235.37	208.85
AGGTCTTGGAGCACAGCAGG	209.76	214.22		AGGTCTTGGAGCACAGCAGG	212.09	210.59
GCTCCAAGACCTGGGTGCTG	157.67	152.07		GCTCCAAGACCTGGGTGCTG	93.11	156.64
GGTGCCTCCGACTGTGGCTA	229.47	220.84		GGTGCCTCCGACTGTGGCTA	261.23	184.49
AGAGCCATAGCCACAGTCGG	145	178.52		AGAGCCATAGCCACAGTCGG	157.77	174.04
CAAGGCGGGAGCTCCAGCTG	85.88	187.78		CAAGGCGGGAGCTCCAGCTG	81.47	177.53
TGAGTCACCACAGATGCCGC	130.93	219.51		TGAGTCACCACAGATGCCGC	247	179.27
GCAGCAGCTGCGCTCGGAGC	108.4	88.6		GCAGCAGCTGCGCTCGGAGC	81.47	67.88
TTTGCAGGGCACTTGGGCGG	473.02	228.77		TTTGCAGGGCACTTGGGCGG	310.37	226.26
CATGAGGATGCACACTTTGA	278.74	166.62		CATGAGGATGCACACTTTGA	213.38	233.22
AGTGGGACCTATGGTGTCTG	246.36	175.88		AGTGGGACCTATGGTGTCTG	236.66	174.04
AGCTCCAATTGCTATGGCAG	232.29	211.58		AGCTCCAATTGCTATGGCAG	150.01	215.82
GAACCTTTCACACAAGATGG	106.99	97.86		GAACCTTTCACACAAGATGG	109.92	60.92
TGGAACTGGGCATTTCACAG	73.21	150.75		TGGAACTGGGCATTTCACAG	137.08	187.97
GGGAGCTGGGCACTTCACAT	159.08	120.34		GGGAGCTGGGCACTTCACAT	68.54	92.24
TCTGGCAAGGAGAAGCACCC	130.93	125.63		TCTGGCAAGGAGAAGCACCC	86.65	109.65
GAAGTCCGGGACCGATACTG	132.33	126.95		GAAGTCCGGGACCGATACTG	102.16	140.98
GATGCCTTCCTCCTCCTCGG	121.07	186.45		GATGCCTTCCTCCTCCTCGG	109.92	137.5
TATATATGGGTTCAGAGCGG	222.43	275.05		TATATATGGGTTCAGAGCGG	283.21	231.48
GGAGGTGGACATCGCTGCAG	84.47	121.66		GGAGGTGGACATCGCTGCAG	181.05	139.24
TCGAGTAGGGAGCTAGGCAG	427.97	322.66		TCGAGTAGGGAGCTAGGCAG	306.49	245.4
GTTGTCATTCCAGTTCCCAA	92.91	78.02		GTTGTCATTCCAGTTCCCAA	80.18	92.24
TGAGGTTCAGAAGCCTAGGA	115.44	179.84		TGAGGTTCAGAAGCCTAGGA	162.95	154.9
AAGCTGCGCTGCCTAAGTAG	166.12	183.81		AAGCTGCGCTGCCTAAGTAG	157.77	184.49
TGGCAGCACTGGTTCTGCTG	230.88	178.52		TGGCAGCACTGGTTCTGCTG	252.18	201.89
AACCAGTGCTGCCAGCCAAA	99.95	100.5		AACCAGTGCTGCCAGCCAAA	108.63	107.91
GCCCAACTCACCGCAAACTC	35.19	83.31		GCCCAACTCACCGCAAACTC	93.11	116.61
TCACCGCAAACTCAGGACAA	192.87	271.09		TCACCGCAAACTCAGGACAA	354.34	280.21
GCAGGGCGGCAAGTCCTCTG	116.85	128.27		GCAGGGCGGCAAGTCCTCTG	157.77	116.61
TCAGCAGCTAAACAAACAGC	49.27	101.82		TCAGCAGCTAAACAAACAGC	71.13	104.43
GCTGAAGTACCTGGAACAGC	38.01	78.02		GCTGAAGTACCTGGAACAGC	177.17	109.65
GCAGCCAAAGCACCTGGAGG	223.84	152.07		GCAGCCAAAGCACCTGGAGG	170.7	106.17
AAGCATCTGGTGCAGCAGGA	130.93	115.05		AAGCATCTGGTGCAGCAGGA	131.91	107.91
TGGGCATTGCTTCTTGACCT	206.95	204.97		TGGGCATTGCTTCTTGACCT	318.13	172.3
AAGAAGCAATGCCCACCGAA	221.02	124.3		AAGAAGCAATGCCCACCGAA	42.68	168.82
GAATGATGGTGCCTTTCGGT	190.05	232.74		GAATGATGGTGCCTTTCGGT	257.35	229.74
GGAATGATGGTGCCTTTCGG	177.38	145.46		GGAATGATGGTGCCTTTCGG	93.11	100.95
GTGGGAACAAATATTTCCTG	115.44	85.95		GTGGGAACAAATATTTCCTG	109.92	85.28
CAAGGAGCCATGCCACTCAA	260.44	166.62		CAAGGAGCCATGCCACTCAA	214.67	170.56
TCCAGAGCCAGGCTGTACCA	236.51	235.38		TCCAGAGCCAGGCTGTACCA	362.1	308.06
ACTTGATGAAGCCTTGGTCA	425.16	220.84		ACTTGATGAAGCCTTGGTCA	283.21	151.42
GGTGGGTATGGTTGCACAGG	119.66	104.47		GGTGGGTATGGTTGCACAGG	113.8	85.28
GTGGGTATGGTTGCACAGGA	185.83	84.63		GTGGGTATGGTTGCACAGGA	108.63	104.43
GGAGGGCATTTATCCTGGCA	81.65	107.11		GGAGGGCATTTATCCTGGCA	239.24	107.91
GGTGGAGGTGGGCAATGCTC	46.46	79.34		GGTGGAGGTGGGCAATGCTC	62.07	64.4
CAGGATGAAGGAGACTGCGA	116.85	56.86		CAGGATGAAGGAGACTGCGA	40.09	50.47
GCAGGATGAAGGAGACTGCG	50.68	70.09		GCAGGATGAAGGAGACTGCG	20.69	73.1
CAGGATGAAGGGCATTTAGG	306.9	193.07		CAGGATGAAGGGCATTTAGG	310.37	194.93
AGGGAGGTGGGCAAGCATGT	361.8	253.89		AGGGAGGTGGGCAAGCATGT	227.61	217.56
GCAGTGCCAAGCAAAGGCTG	153.45	112.4		GCAGTGCCAAGCAAAGGCTG	120.27	123.57
CTAGACACTTATCTTGGCAG	150.63	215.55		CTAGACACTTATCTTGGCAG	275.45	259.33
ACTGAGAAAGACATACCTCC	33.79	95.21		ACTGAGAAAGACATACCTCC	75.01	74.84
GCAGCTACTTTCCCTTGCCA	177.38	124.3		GCAGCTACTTTCCCTTGCCA	120.27	147.94
GCCACCGGAGGAGAAGCAGC	53.5	91.24		GCCACCGGAGGAGAAGCAGC	231.49	102.69
TCTGTCTGCGGCTACTCTGG	18.3	17.19		TCTGTCTGCGGCTACTCTGG	16.81	19.14
GTCTGCGGCTACTCTGGCGG	208.35	126.95		GTCTGCGGCTACTCTGGCGG	160.36	146.2
GCAGCCGCTGCCAATCCCGG	83.06	109.76		GCAGCCGCTGCCAATCCCGG	130.61	125.31
TCCTGACCTAAGCTTCCTGG	152.04	187.78		TCCTGACCTAAGCTTCCTGG	501.77	182.75
GTCATCATCATCCACACCGC	97.14	142.82		GTCATCATCATCCACACCGC	75.01	74.84
GATCTCCTATGCCATCCAGA	104.18	112.4		GATCTCCTATGCCATCCAGA	53.02	99.21
GATGATGTAGGCCACAGGCA	76.02	79.34		GATGATGTAGGCCACAGGCA	93.11	93.98
GTGGTCCTCTAGCTTCCTGG	54.9	15.87		GTGGTCCTCTAGCTTCCTGG	16.81	26.11
TCATTATCCACACTGCCGGG	236.51	190.42		TCATTATCCACACTGCCGGG	225.02	196.67
TTCAGGCTTGTCTTCTGCCG	281.56	215.55		TTCAGGCTTGTCTTCTGCCG	234.07	212.33
TCCCACAGATGTCTCCACCA	192.87	174.55		TCCCACAGATGTCTCCACCA	125.44	181.01
CACCCAGACACCCTGAACCA	270.3	321.34		CACCCAGACACCCTGAACCA	364.69	306.32
ACCCAGACACCCTGAACCAG	154.86	193.07		ACCCAGACACCCTGAACCAG	188.81	231.48
GGTCATAGAACACATCATGG	209.76	112.4		GGTCATAGAACACATCATGG	90.53	90.5
TCCCACGAGAAGATGCACGA	132.33	88.6		TCCCACGAGAAGATGCACGA	117.68	69.62
TTACCACACCCACAAAGAGT	46.46	99.18		TTACCACACCCACAAAGAGT	130.61	121.83
GGAGCTTGCAAACACCATCA	85.88	74.05		GGAGCTTGCAAACACCATCA	102.16	92.24
GCTGAAGCAGCTGCTTACAA	125.29	108.43		GCTGAAGCAGCTGCTTACAA	144.84	125.31
AAACTTGAAGAGCATCTGGA	106.99	64.8		AAACTTGAAGAGCATCTGGA	113.8	50.47
GAGTTGGATATCAACACTGA	56.31	96.53		GAGTTGGATATCAACACTGA	115.1	134.01
AGACGTCTGGTTCAAAGAGT	22.52	11.9		AGACGTCTGGTTCAAAGAGT	6.47	13.92
GAATTTCCATGCCGTCTACA	339.28	216.87		GAATTTCCATGCCGTCTACA	240.54	175.78
GTTCAAGGCTTTCTCCAGCT	198.5	144.14		GTTCAAGGCTTTCTCCAGCT	129.32	174.04
GGAGTGGCACCCTGTTCCGG	139.37	136.2		GGAGTGGCACCCTGTTCCGG	55.61	187.97
TGGAGTGGCACCCTGTTCCG	267.48	186.45		TGGAGTGGCACCCTGTTCCG	245.71	200.15
GCGATGTTTCGCCAATACAG	121.07	144.14		GCGATGTTTCGCCAATACAG	135.79	71.36
GCAAAGATGAATATCCCTCT	118.26	128.27		GCAAAGATGAATATCCCTCT	170.7	109.65
ACCGACTCACACAGGCACTA	101.36	85.95		ACCGACTCACACAGGCACTA	86.65	62.66
CGGCATGCAGGACATCGTGG	326.61	218.19		CGGCATGCAGGACATCGTGG	104.75	226.26
GAGGACGCTGTCGTGCACGT	112.62	112.4		GAGGACGCTGTCGTGCACGT	124.15	140.98
CCACGAGCAGTTGAGCGCGA	123.89	122.98		CCACGAGCAGTTGAGCGCGA	100.87	109.65
TGAGCGCGAAGGCGCGCACG	15.49	13.22		TGAGCGCGAAGGCGCGCACG	16.81	12.18
GGAGTATGTCACCTTCCTGG	68.98	113.72		GGAGTATGTCACCTTCCTGG	54.32	64.4
AGGAGTATGTCACCTTCCTG	91.51	108.43		AGGAGTATGTCACCTTCCTG	58.19	95.72
GAGGCCACTCACCGAGCCAA	98.55	137.53		GAGGCCACTCACCGAGCCAA	164.24	144.46
GAGGCCAATGGCCTGATCCA	98.55	104.47		GAGGCCAATGGCCTGATCCA	109.92	95.72
GTTGTAGGCCATGCACAGCA	130.93	104.47		GTTGTAGGCCATGCACAGCA	126.74	151.42
CCTGGACAAGAACAGCGACC	129.52	84.63		CCTGGACAAGAACAGCGACC	86.65	85.28
GGAGAAGGCCCTGACCACTA	129.52	116.37		GGAGAAGGCCCTGACCACTA	90.53	134.01
GTGGTCAGGGCCTTCTCCAG	145	212.9		GTGGTCAGGGCCTTCTCCAG	226.31	184.49
GCTTCCCAGATAAGCAGCCC	128.11	128.27		GCTTCCCAGATAAGCAGCCC	146.13	114.87
CAGCAACAGGGACAACGAGG	166.12	161.33		CAGCAACAGGGACAACGAGG	173.29	182.75
GGTGGACACCATCACATCCA	99.95	95.21		GGTGGACACCATCACATCCA	91.82	55.69
GTGCCCTCTGGAGAAGGCCC	32.38	48.93		GTGCCCTCTGGAGAAGGCCC	33.62	50.47
GCAGAGGCTACTGGGAGCAG	77.43	165.3		GCAGAGGCTACTGGGAGCAG	113.8	149.68
CACCAACAAGGACTGCGAGG	164.71	191.74		CACCAACAAGGACTGCGAGG	113.8	107.91
GGAGCTGGCCACCTGGACCC	23.93	56.86		GGAGCTGGCCACCTGGACCC	58.19	45.25
TTCCTGGAAGGTGCACACGA	85.88	105.79		TTCCTGGAAGGTGCACACGA	73.71	111.39
AATGAAGGAACTTCTGCACA	178.79	148.11		AATGAAGGAACTTCTGCACA	225.02	184.49
CAAGTTCAAGCTGAGTAAGG	161.9	203.64		CAAGTTCAAGCTGAGTAAGG	150.01	189.71
CCACAAGTACTCCTGCCAAG	98.55	160.01		CCACAAGTACTCCTGCCAAG	84.06	187.97
TTGGCAGGAGTACTTGTGGA	252	275.05		TTGGCAGGAGTACTTGTGGA	332.36	243.66
AACCTGGATGCCAATCATGA	140.78	100.5		AACCTGGATGCCAATCATGA	192.69	102.69
CACAGGGAACCGGAAGGCTG	187.24	161.33		CACAGGGAACCGGAAGGCTG	161.65	144.46
GAAGGCAGTCATTGTCCTGG	87.28	116.37		GAAGGCAGTCATTGTCCTGG	72.42	174.04
GGAGAAGGCAGTCATTGTCC	167.53	101.82		GGAGAAGGCAGTCATTGTCC	38.8	99.21
AGCTGGAGAGGCCTGTCCGG	112.62	150.75		AGCTGGAGAGGCCTGTCCGG	148.72	161.86
GAACTTTCACCAGTACTCCG	175.97	99.18		GAACTTTCACCAGTACTCCG	45.26	144.46
GAATGAGCCCACCTCTGCGT	70.39	148.11		GAATGAGCCCACCTCTGCGT	64.66	182.75
GTGTCGGTCAGCCAACGCAG	156.27	133.56		GTGTCGGTCAGCCAACGCAG	159.07	139.24
TGAGTACTGGAGATTGATTG	180.2	227.45		TGAGTACTGGAGATTGATTG	204.33	221.04
TGATGAGAAGATGAAGAGCT	122.48	160.01		TGATGAGAAGATGAAGAGCT	157.77	137.5
CGTCAACGAGTTCAAAGAGC	115.44	125.63		CGTCAACGAGTTCAAAGAGC	82.77	107.91
TGCAAGGCAGGAGGGCCGGA	87.28	191.74		TGCAAGGCAGGAGGGCCGGA	82.77	184.49
GGCGTGGAACACGTTGATGA	95.73	89.92		GGCGTGGAACACGTTGATGA	122.86	102.69
CAAGTACAAGCTGAGCAAGA	90.1	78.02		CAAGTACAAGCTGAGCAAGA	169.41	92.24
GAGCTAGACGAGAATGGAGA	142.19	108.43		GAGCTAGACGAGAATGGAGA	94.4	118.35
GCTTGTGGCTGCTCTCACAG	161.9	144.14		GCTTGTGGCTGCTCTCACAG	90.53	158.38
GAAGAGCTTAAAGCAGCGCC	80.24	78.02		GAAGAGCTTAAAGCAGCGCC	128.03	73.1
AAGAGCTTAAAGCAGCGCCT	61.94	78.02		AAGAGCTTAAAGCAGCGCCT	76.3	74.84
ATCCAGAGAGGCTTGCCCAG	106.99	148.11		ATCCAGAGAGGCTTGCCCAG	130.61	135.75
GAGCTACGGCTCGTCCACCT	133.74	108.43		GAGCTACGGCTCGTCCACCT	112.51	109.65
AGGACAATTCGTGATGGCGG	156.27	136.2		AGGACAATTCGTGATGGCGG	179.76	151.42
CAAATTGACAACCTAGCCAC	177.38	224.8		CAAATTGACAACCTAGCCAC	179.76	266.29
TAACCAAGACAACGCGTCGC	174.57	158.68		TAACCAAGACAACGCGTCGC	166.82	193.19
TTGCCAAGGAAACAGCCCGC	118.26	194.39		TTGCCAAGGAAACAGCCCGC	129.32	186.23
GAACCAGCGGGCATGTCGGA	19.71	134.88		GAACCAGCGGGCATGTCGGA	24.57	130.53
AAACAGGCACACTCACACGT	11.26	84.63		AAACAGGCACACTCACACGT	10.35	92.24
TCAGGTGCTGGCTTGACCCG	53.5	244.64		TCAGGTGCTGGCTTGACCCG	37.5	193.19
CAAAGCGCCCACCACGACCA	228.06	329.27		CAAAGCGCCCACCACGACCA	138.37	295.88
GACACCGAAGCCCAGCGCCG	91.51	81.99		GACACCGAAGCCCAGCGCCG	76.3	74.84
TTTGGGCAAAGCCTGCAAGG	99.95	89.92		TTTGGGCAAAGCCTGCAAGG	55.61	123.57
GCAGTTCAACTTCACCATGG	170.34	132.24		GCAGTTCAACTTCACCATGG	172	163.6
ATCCCAGCATCCTTCCACGA	257.63	218.19		ATCCCAGCATCCTTCCACGA	134.49	175.78
TGCCAAGGATGAGTTAGAGG	68.98	163.97		TGCCAAGGATGAGTTAGAGG	69.83	165.34
GGAGCTGCGGCGCCAAGCCA	128.11	83.31		GGAGCTGCGGCGCCAAGCCA	58.19	95.72
GTGTTACCGGGACTTAGCTC	18.3	190.42		GTGTTACCGGGACTTAGCTC	217.26	130.53
GAGCAGCATCCTCATTGCCA	43.64	136.2		GAGCAGCATCCTCATTGCCA	63.37	130.53
GAGTTTAGTCTCCATGTCCG	187.24	197.03		GAGTTTAGTCTCCATGTCCG	160.36	142.72
GATAGAGGAAGCGGGCTCCA	47.87	149.43		GATAGAGGAAGCGGGCTCCA	108.63	172.3
GGCCCAGGAACCCACCCTGC	135.15	153.39		GGCCCAGGAACCCACCCTGC	168.12	135.75
CACACAGCTGATAGAAGCCC	49.27	29.09		CACACAGCTGATAGAAGCCC	19.4	27.85
CAAACAGCAGAAAGTTCGGA	126.7	125.63		CAAACAGCAGAAAGTTCGGA	73.71	144.46
AAAGCTGTGCCTCACTTCTG	180.2	150.75		AAAGCTGTGCCTCACTTCTG	150.01	181.01
AAGGTTCATATAGATGGCAG	170.34	183.81		AAGGTTCATATAGATGGCAG	107.34	182.75
ATAGGCCCTGCTGTCCCACA	273.11	245.96		ATAGGCCCTGCTGTCCCACA	276.75	269.77
GAGACAACAGGACTGCTGGA	164.71	132.24		GAGACAACAGGACTGCTGGA	98.28	125.31
AGTCTGTTGACTCTGCCGGA	114.03	134.88		AGTCTGTTGACTCTGCCGGA	182.34	147.94
ACGGGCACTGACTCGGGCAG	240.73	227.45		ACGGGCACTGACTCGGGCAG	283.21	215.82
CCTGGCGAAGGCCAACACGC	81.65	84.63		CCTGGCGAAGGCCAACACGC	54.32	69.62
GCACCTACCTCACTTACCGG	228.06	115.05		GCACCTACCTCACTTACCGG	71.13	128.79
GAACGGAGCACCCATCCCTG	271.71	238.03		GAACGGAGCACCCATCCCTG	116.39	222.78
ACAAGCATTTGCTGAAGCCA	147.82	115.05		ACAAGCATTTGCTGAAGCCA	138.37	109.65
CAGTGAGGAACACATACCTT	160.49	248.61		CAGTGAGGAACACATACCTT	294.85	283.69
TCTCGGAGCACTCGGCACCA	7.04	22.48		TCTCGGAGCACTCGGCACCA	6.47	15.66
AAGGAAGATGGCGACGTCGG	211.17	145.46		AAGGAAGATGGCGACGTCGG	115.1	207.11
GCAAGAGTTCATCCTGGCCA	91.51	101.82		GCAAGAGTTCATCCTGGCCA	90.53	114.87
CCTAGTAAGCTGTTTCGCGG	63.35	87.28		CCTAGTAAGCTGTTTCGCGG	107.34	90.5
TGGCCGGCGCAGCACACAGA	137.96	171.91		TGGCCGGCGCAGCACACAGA	243.12	174.04
AGGCTCTGAAGCTACCGCCT	91.51	109.76		AGGCTCTGAAGCTACCGCCT	100.87	109.65
TTACCGGAACCTCTGGAGGG	71.8	129.59		TTACCGGAACCTCTGGAGGG	200.45	116.61
TAGGAGAACTGGTTGCCCTG	198.5	218.19		TAGGAGAACTGGTTGCCCTG	245.71	182.75
GAAGCATGTTACCTTGGTGA	105.58	165.3		GAAGCATGTTACCTTGGTGA	80.18	140.98
CAGCTCAGGACAGTCGGCGG	187.24	218.19		CAGCTCAGGACAGTCGGCGG	240.54	142.72
TCAGCGACAATTGGACAGAA	74.61	145.46		TCAGCGACAATTGGACAGAA	147.43	134.01
ACAGCCCGGAAATTAGAGCA	163.3	214.22		ACAGCCCGGAAATTAGAGCA	274.16	186.23
CAGGAAGAGAAGCTGTCAGG	108.4	201		CAGGAAGAGAAGCTGTCAGG	43.97	154.9
ACTCCGCTACAGCCAAGCAG	135.15	157.36		ACTCCGCTACAGCCAAGCAG	71.13	154.9
GAGCAAGATGTCCCGGGCCA	228.06	142.82		GAGCAAGATGTCCCGGGCCA	142.25	99.21
ATAACTACTGCCTACTACCG	188.65	206.29		ATAACTACTGCCTACTACCG	318.13	224.52
TGATTTCAAGATCCGCACTG	111.22	202.32		TGATTTCAAGATCCGCACTG	281.92	288.91
ATGGCCAGCGGGCTCACCGA	156.27	169.26		ATGGCCAGCGGGCTCACCGA	131.91	175.78
CTCCAGGATGTTCCTTCAGG	38.01	169.26		CTCCAGGATGTTCCTTCAGG	93.11	137.5
AAACCGATGGAGTCTAGAGG	211.17	142.82		AAACCGATGGAGTCTAGAGG	223.73	132.27
GTTTGAGTGGAGCATTGCCC	123.89	206.29		GTTTGAGTGGAGCATTGCCC	195.28	137.5
GAGCAAGAATAATACTGCTG	78.84	116.37		GAGCAAGAATAATACTGCTG	111.22	102.69
AAACCAGAAACAACAACAGG	66.17	99.18		AAACCAGAAACAACAACAGG	41.38	93.98
GAAGTACAAGGCCATTAGCG	250.59	148.11		GAAGTACAAGGCCATTAGCG	179.76	154.9
TTTCCTTCAAATGCAGGCTG	167.53	212.9		TTTCCTTCAAATGCAGGCTG	266.4	205.37
TGAAGCTTTGAAGGATGCCC	133.74	130.91		TGAAGCTTTGAAGGATGCCC	77.59	116.61
ACAGCCACTGCTCATGATGG	204.13	211.58		ACAGCCACTGCTCATGATGG	253.47	240.18
CCAGCAGGAACTAAATCAGA	87.28	70.09		CCAGCAGGAACTAAATCAGA	31.04	85.28
GATGCAGGACACCATGGTAC	163.3	105.79		GATGCAGGACACCATGGTAC	192.69	160.12
GGTGTCCTGCATCCTTAGGG	119.66	141.49		GGTGTCCTGCATCCTTAGGG	28.45	142.72
GAAACCCGTATGCCACCCTA	122.48	156.04		GAAACCCGTATGCCACCCTA	170.7	125.31
TGAGTACCTACGCTATCAGG	149.23	140.17		TGAGTACCTACGCTATCAGG	150.01	123.57
TGTCAGGTAGCCCTTACCAG	301.27	275.05		TGTCAGGTAGCCCTTACCAG	209.5	208.85
ATACTTGATATCCTGAACCC	147.82	167.94		ATACTTGATATCCTGAACCC	234.07	163.6
GCTTTGCAATGAAATCTCGA	32.38	38.35		GCTTTGCAATGAAATCTCGA	75.01	57.43
GTGGGCACTAACCGAGCCCG	139.37	81.99		GTGGGCACTAACCGAGCCCG	86.65	87.02
TCTGGAAGGAAACCCAGACA	47.87	93.89		TCTGGAAGGAAACCCAGACA	42.68	99.21
GTGGTGGGCCACCAAGACGG	67.57	129.59		GTGGTGGGCCACCAAGACGG	43.97	137.5
GATCACCTCTGCCTCGGCCA	128.11	137.53		GATCACCTCTGCCTCGGCCA	261.23	125.31
GCCGAAGCCAAATTCCTCAG	102.77	88.6		GCCGAAGCCAAATTCCTCAG	94.4	81.8
AGGGAAAGCCACACACCAGG	84.47	156.04		AGGGAAAGCCACACACCAGG	42.68	158.38
CCTGGTGAGAGACTACGGGA	39.42	177.2		CCTGGTGAGAGACTACGGGA	67.25	181.01
AGTGGAGGAGCGCCGGACTG	173.16	152.07		AGTGGAGGAGCGCCGGACTG	315.54	219.3
GTGGCCCATGATTTCAGCCG	66.17	108.43		GTGGCCCATGATTTCAGCCG	91.82	106.17
TCTCAGCAGCTCCTCACCCA	45.05	44.96		TCTCAGCAGCTCCTCACCCA	7.76	50.47
GAGGCGTCCAACGATGCACA	150.63	129.59		GAGGCGTCCAACGATGCACA	147.43	184.49
GCCCTACAGAACTATACAGG	109.81	95.21		GCCCTACAGAACTATACAGG	157.77	111.39
GCAAGATCCCAGCAATCCCA	46.46	97.86		GCAAGATCCCAGCAATCCCA	27.16	73.1
AAAGAGGTTGACAGGCAGGA	191.46	243.32		AAAGAGGTTGACAGGCAGGA	258.64	224.52
ATGGTGAGGACAAGAACCAA	118.26	101.82		ATGGTGAGGACAAGAACCAA	184.93	132.27
TGATCAGCACCTGAGACTGG	219.62	256.54		TGATCAGCACCTGAGACTGG	186.22	241.92
GGAGGAAGCATGCTGGCCGT	33.79	111.08		GGAGGAAGCATGCTGGCCGT	32.33	88.76
TGGGACTGTGCACTTGCTGG	119.66	288.28		TGGGACTGTGCACTTGCTGG	137.08	268.03
ACTCACAAACAACATTGCTG	133.74	154.72		ACTCACAAACAACATTGCTG	104.75	127.05
CTGCCAGTTAGCAGTCCCGG	57.72	160.01		CTGCCAGTTAGCAGTCCCGG	159.07	174.04
TGAGCGACCTTCCTTCAGGG	132.33	120.34		TGAGCGACCTTCCTTCAGGG	183.64	132.27
CAGCTGGAGAGCCTTCACCA	129.52	234.06		CAGCTGGAGAGCCTTCACCA	113.8	165.34
GAGAGAGTCGGAGAGAACGA	90.1	117.69		GAGAGAGTCGGAGAGAACGA	73.71	74.84
CAAGGGCCGCAAGAACTCGG	106.99	97.86		CAAGGGCCGCAAGAACTCGG	143.55	102.69
AGGCTGCTGGATCATATCAG	237.92	119.01		AGGCTGCTGGATCATATCAG	150.01	175.78
AGGCCAGAAGACATACCAGC	132.33	120.34		AGGCCAGAAGACATACCAGC	129.32	175.78
GCGAGTCCCGCGCATAACGG	98.55	142.82		GCGAGTCCCGCGCATAACGG	159.07	184.49
AATGAACATGACCACAGCCC	135.15	224.8		AATGAACATGACCACAGCCC	239.24	240.18
GTGTCTCCAGTCCTCTCTGG	85.88	137.53		GTGTCTCCAGTCCTCTCTGG	43.97	161.86
TGAAGATGAGGAGATGCCTG	278.74	249.93		TGAAGATGAGGAGATGCCTG	143.55	221.04
GGAGGTTATAGAGTTTACAC	35.19	79.34		GGAGGTTATAGAGTTTACAC	24.57	69.62
TGCGGAAGCGCTCGTGGCCG	260.44	169.26		TGCGGAAGCGCTCGTGGCCG	168.12	175.78
GAAGCCAAGGAGCAGCGCCA	137.96	125.63		GAAGCCAAGGAGCAGCGCCA	125.44	121.83
ACTGGCCCAGCTCATCAGTG	270.3	148.11		ACTGGCCCAGCTCATCAGTG	187.52	121.83
AGGAAGACGACCTTCACCCA	253.4	263.15		AGGAAGACGACCTTCACCCA	223.73	228
GGGCTGAGTGGTCTGAGTGG	133.74	150.75		GGGCTGAGTGGTCTGAGTGG	77.59	236.7
TACCTGGTTATCAGAAGCCA	185.83	144.14		TACCTGGTTATCAGAAGCCA	284.51	170.56
GCTAGAGGAAGCCAAAGCCA	91.51	78.02		GCTAGAGGAAGCCAAAGCCA	99.58	106.17
AGACCAGACAGTCATAGCCA	267.48	286.95		AGACCAGACAGTCATAGCCA	266.4	236.7
TCGCGGGCGCAATGAATCCG	250.59	267.12		TCGCGGGCGCAATGAATCCG	322.01	208.85
AAAGCTGGAACTCACCAAAG	135.15	150.75		AAAGCTGGAACTCACCAAAG	228.9	139.24
TGTGATGGAGATGAGCCACA	126.7	173.23		TGTGATGGAGATGAGCCACA	395.72	120.09
ACACGAGCAGCACAGTGCCA	115.44	206.29		ACACGAGCAGCACAGTGCCA	223.73	168.82
GAGGAGATGACGATCTCCGG	130.93	80.66		GAGGAGATGACGATCTCCGG	56.9	88.76
GACTGGGTCATCGAGAACCA	15.49	59.51		GACTGGGTCATCGAGAACCA	24.57	62.66
GAGCAGAGCCGACAGCAGCG	35.19	92.57		GAGCAGAGCCGACAGCAGCG	38.8	104.43
GGACACCAGCACCTACAAGG	32.38	93.89		GGACACCAGCACCTACAAGG	55.61	100.95
GAACAGCAGTACCAGCCGCG	80.24	142.82		GAACAGCAGTACCAGCCGCG	63.37	120.09
TCTGCTGGACAAGCTGGCCA	171.75	146.78		TCTGCTGGACAAGCTGGCCA	96.99	130.53
AGCCTGGTTCTCCACAGCCA	204.13	165.3		AGCCTGGTTCTCCACAGCCA	222.43	154.9
TCCCAGGCCTGTCACCACGG	170.34	169.26		TCCCAGGCCTGTCACCACGG	125.44	140.98
ACTGGGCCCGGCATCCAGGA	159.08	84.63		ACTGGGCCCGGCATCCAGGA	60.78	64.4
TCATGCCTGTGCACTCACGG	87.28	174.55		TCATGCCTGTGCACTCACGG	81.47	177.53
ACATGGGTACACCAAGCCTG	361.8	195.71		ACATGGGTACACCAAGCCTG	191.4	224.52
GGGAAAGTTCATGTTGCCTG	88.69	88.6		GGGAAAGTTCATGTTGCCTG	147.43	74.84
CCTCCCTCCAGCTTGTCCGG	244.96	317.37		CCTCCCTCCAGCTTGTCCGG	288.39	299.36
TTGTTTGAAGCGCAACTCGA	50.68	71.41		TTGTTTGAAGCGCAACTCGA	112.51	52.21
AAAGACCCTGTGAATCAGAG	46.46	76.7		AAAGACCCTGTGAATCAGAG	36.21	74.84
TCTATCTCATTTGCATCCGG	95.73	126.95		TCTATCTCATTTGCATCCGG	41.38	168.82
GAGGCTGGCCAACCCGGCTG	218.21	140.17		GAGGCTGGCCAACCCGGCTG	93.11	196.67
GTGAGTCAGTACAAACACAC	74.61	64.8		GTGAGTCAGTACAAACACAC	27.16	50.47
ACACGCGTACTGTCTCTCCC	229.47	156.04		ACACGCGTACTGTCTCTCCC	143.55	113.13
CACGCGTACTGTCTCTCCCA	157.67	162.65		CACGCGTACTGTCTCTCCCA	151.31	205.37
TCAGCCTGAAGCCCTCTTGT	282.97	260.51		TCAGCCTGAAGCCCTCTTGT	215.97	217.56
GGGCCTCTGAACTTTCTCCG	130.93	103.14		GGGCCTCTGAACTTTCTCCG	170.7	121.83
GAAGAGGTAGACGTTTCGGA	97.14	101.82		GAAGAGGTAGACGTTTCGGA	104.75	125.31
TGCATGGAAGAGGTGCAGGA	167.53	161.33		TGCATGGAAGAGGTGCAGGA	152.6	144.46
ATAAGGACAGCCTCCAGCTG	297.05	228.77		ATAAGGACAGCCTCCAGCTG	293.56	140.98
GAAGGGTAGGGTTTGGGCTA	128.11	109.76		GAAGGGTAGGGTTTGGGCTA	150.01	186.23
ACCCTACCCTTCTTCCTCGG	161.9	140.17		ACCCTACCCTTCTTCCTCGG	125.44	210.59
GCGGGTGCCTGTCATTAAGA	8.45	7.93		GCGGGTGCCTGTCATTAAGA	6.47	8.7
TCATTAAGATGGGCACAGGG	254.81	198.36		TCATTAAGATGGGCACAGGG	223.73	205.37
ACGGCCTCTGGAGTTCCCAA	35.19	33.06		ACGGCCTCTGGAGTTCCCAA	64.66	55.69
TGGCAGACAGGGCACTCCTG	270.3	289.6		TGGCAGACAGGGCACTCCTG	250.88	255.85
GTGCCACAAGGCTTTCGCCA	139.37	186.45		GTGCCACAAGGCTTTCGCCA	173.29	151.42
GGAGAGGTCGAGGCCAGCGG	56.31	116.37		GGAGAGGTCGAGGCCAGCGG	93.11	130.53
GCATGAGCACGTAACACAGG	143.6	117.69		GCATGAGCACGTAACACAGG	147.43	127.05
TGCCCGGAAGACCAAAGAGG	94.32	156.04		TGCCCGGAAGACCAAAGAGG	125.44	139.24
GACCGCCGAAGTGCTACAGA	197.09	145.46		GACCGCCGAAGTGCTACAGA	213.38	154.9
CGTGGCTAAAGACAAGCCCA	116.85	152.07		CGTGGCTAAAGACAAGCCCA	138.37	167.08
GTGCAGAGGCTCCTGACCTG	97.14	175.88		GTGCAGAGGCTCCTGACCTG	237.95	177.53
ACCCACATAGATGGCAGCCA	213.99	194.39		ACCCACATAGATGGCAGCCA	257.35	193.19
TTGGCGGGCCTCCCTGCCCT	261.85	241.99		TTGGCGGGCCTCCCTGCCCT	164.24	200.15
GCTTGCGGTCAAACCAACGA	105.58	100.5		GCTTGCGGTCAAACCAACGA	86.65	99.21
TAATTGGGAGATCGTCCTGA	288.6	244.64		TAATTGGGAGATCGTCCTGA	360.81	217.56
CCAGCCCGATGGCACTCGGG	167.53	126.95		CCAGCCCGATGGCACTCGGG	164.24	135.75
GAAGCTATACCCTGGAGCAG	71.8	124.3		GAAGCTATACCCTGGAGCAG	84.06	153.16
GGTAACAGAGACCAAGACTG	122.48	141.49		GGTAACAGAGACCAAGACTG	152.6	109.65
CAGAGGACAGTCCGCAGCAG	178.79	187.78		CAGAGGACAGTCCGCAGCAG	204.33	205.37
AGTTCCAGTAGACTACGTGG	142.19	190.42		AGTTCCAGTAGACTACGTGG	73.71	130.53
CAGGTAAGAACTCAAAGCCG	125.29	199.68		CAGGTAAGAACTCAAAGCCG	177.17	154.9
ACAAGATGGAGCATTGATGG	194.28	206.29		ACAAGATGGAGCATTGATGG	280.63	153.16
AAGGCGATGCCCACGGCCAG	236.51	201		AAGGCGATGCCCACGGCCAG	76.3	191.45
GAAGGCGATGCCCACGGCCA	170.34	152.07		GAAGGCGATGCCCACGGCCA	146.13	153.16
AGAAGGCGATGCCCACGGCC	87.28	100.5		AGAAGGCGATGCCCACGGCC	100.87	114.87
GAGGAAGAAGGCGATGCCCA	91.51	156.04		GAGGAAGAAGGCGATGCCCA	32.33	132.27
AAACTGTGGGACCCGAAGGG	143.6	109.76		AAACTGTGGGACCCGAAGGG	68.54	137.5
GCAGCACAGACCCAAGAGAG	252	170.59		GCAGCACAGACCCAAGAGAG	218.55	193.19
GCAGTACATACTGTACCTGG	91.51	97.86		GCAGTACATACTGTACCTGG	99.58	100.95
CAGGAGAAGAGACTTGCAGC	305.49	245.96		CAGGAGAAGAGACTTGCAGC	522.46	288.91
GTGCGGGTTCTACATAGCAT	267.48	134.88		GTGCGGGTTCTACATAGCAT	161.65	127.05
GCCGGCGGAGAACATGCCAA	57.72	122.98		GCCGGCGGAGAACATGCCAA	58.19	140.98
GGAGGGCCTCTACCTTCCGA	81.65	58.18		GGAGGGCCTCTACCTTCCGA	40.09	66.14
TACAGACTGCAACCCTGCTA	187.24	199.68		TACAGACTGCAACCCTGCTA	226.31	174.04
AAACCCATAGAGGCACCAGG	52.09	78.02		AAACCCATAGAGGCACCAGG	77.59	95.72
CCCGAGCCGACTTAGCCCGC	229.47	220.84		CCCGAGCCGACTTAGCCCGC	217.26	184.49
CGTGGTCAGGGCCACCCAGG	74.61	162.65		CGTGGTCAGGGCCACCCAGG	94.4	134.01
ACCTGGGTGGCCCTGACCAC	157.67	145.46		ACCTGGGTGGCCCTGACCAC	86.65	120.09
CCATGACGAAATTAGCGCAG	187.24	198.36		CCATGACGAAATTAGCGCAG	126.74	182.75
AGGTGGTGACACAGACTCGG	26.75	88.6		AGGTGGTGACACAGACTCGG	20.69	80.06
GAGAATCTTGTCTTTGGCAA	91.51	92.57		GAGAATCTTGTCTTTGGCAA	121.56	55.69
GAGGGAGGAGAGCGCCAGCG	135.15	160.01		GAGGGAGGAGAGCGCCAGCG	65.95	123.57
GCGCCGGTTGGACTCACGGG	68.98	119.01		GCGCCGGTTGGACTCACGGG	112.51	158.38
GCACGGTAGGGCCATGGCAG	95.73	152.07		GCACGGTAGGGCCATGGCAG	108.63	174.04
ACTTAAGCAGCCGGTCCAGG	254.81	214.22		ACTTAAGCAGCCGGTCCAGG	172	184.49
AAAGCACCTCGCTTCCTCCC	197.09	183.81		AAAGCACCTCGCTTCCTCCC	222.43	125.31
AGAGTTGACATACCAGGCGT	137.96	243.32		AGAGTTGACATACCAGGCGT	217.26	236.7
GCTGCCCGTAGTTCTTTCGG	97.14	91.24		GCTGCCCGTAGTTCTTTCGG	71.13	92.24
CCAGAGAGGAATTAAACTGG	152.04	150.75		CCAGAGAGGAATTAAACTGG	102.16	135.75
GGTTGTGGTAGCCCTGGCAG	135.15	179.84		GGTTGTGGTAGCCCTGGCAG	103.46	174.04
CAAGGCGGGCCTGTTGTCCG	237.92	222.16		CAAGGCGGGCCTGTTGTCCG	315.54	208.85
GAGTTGGGTGACCAGCGCCT	63.35	38.35		GAGTTGGGTGACCAGCGCCT	76.3	64.4
TTGGAATGGACACTCACTCA	150.63	149.43		TTGGAATGGACACTCACTCA	234.07	189.71
AAACTGGGTGACCAACATGC	150.63	104.47		AAACTGGGTGACCAACATGC	95.7	165.34
GAGGACACCACCCTGCTTGG	174.57	141.49		GAGGACACCACCCTGCTTGG	115.1	222.78
TGACCAGCAGAACAGCTCCA	225.25	177.2		TGACCAGCAGAACAGCTCCA	103.46	201.89
GTACCTGAAGGGCTCTGCCA	80.24	149.43		GTACCTGAAGGGCTCTGCCA	54.32	181.01
ACGGCTACAGCTGCTGACTG	235.1	271.09		ACGGCTACAGCTGCTGACTG	363.39	276.73
GAAGACGAAGGCGTCCAAGG	53.5	100.5		GAAGACGAAGGCGTCCAAGG	42.68	104.43
GCAGCCCAGGAGCCTCAAGG	77.43	97.86		GCAGCCCAGGAGCCTCAAGG	102.16	53.95
GGAGAAGTCACAGCTGGCCA	121.07	88.6		GGAGAAGTCACAGCTGGCCA	89.23	113.13
GAAAGTGAAGGGATTTGGAG	130.93	89.92		GAAAGTGAAGGGATTTGGAG	37.5	128.79
AGAGTACACGCAGTGGGCGA	97.14	101.82		AGAGTACACGCAGTGGGCGA	38.8	87.02
ATGATGCTTACCCTACTCAA	111.22	85.95		ATGATGCTTACCCTACTCAA	138.37	128.79
CTGCATCCAAATCTTCTCCC	167.53	108.43		CTGCATCCAAATCTTCTCCC	58.19	80.06
TCCACCTGTGATGAAGCCCG	190.05	216.87		TCCACCTGTGATGAAGCCCG	140.96	215.82
GAAGCGGCCATTCACTCTAG	90.1	140.17		GAAGCGGCCATTCACTCTAG	129.32	85.28
GTAAGCAGGGCCTGCAGCCA	201.32	134.88		GTAAGCAGGGCCTGCAGCCA	138.37	161.86
GTGGAAACCAACAATGGCGC	97.14	104.47		GTGGAAACCAACAATGGCGC	84.06	97.46
ACAGGAGGAGCTCAACCGGA	143.6	154.72		ACAGGAGGAGCTCAACCGGA	138.37	125.31
AGGGTTGTAGACGTCAAGCG	154.86	120.34		AGGGTTGTAGACGTCAAGCG	162.95	165.34
ACTGGCGCAAGTCACCTGAA	116.85	121.66		ACTGGCGCAAGTCACCTGAA	256.06	125.31
AATCGTTAGCACCTTAGGAG	106.99	111.08		AATCGTTAGCACCTTAGGAG	175.88	132.27
GAGTGTAGAGGACGACGCTG	173.16	146.78		GAGTGTAGAGGACGACGCTG	120.27	146.2
GGAGGAAGCACAGACGGCGG	328.02	163.97		GGAGGAAGCACAGACGGCGG	116.39	151.42
GTAGTAGTGACCGGACACGA	153.45	137.53		GTAGTAGTGACCGGACACGA	135.79	113.13
GGAGCGGGTGAAGTCAGCGG	67.57	189.1		GGAGCGGGTGAAGTCAGCGG	175.88	215.82
GTTGAAGACGATCCAAGGCG	133.74	186.45		GTTGAAGACGATCCAAGGCG	165.53	203.63
GAAGATGCGAACCACAGCAC	191.46	142.82		GAAGATGCGAACCACAGCAC	46.56	107.91
CGGGACACACGCCTCACCGA	175.97	227.45		CGGGACACACGCCTCACCGA	212.09	167.08
TATTGTCCGGGTCGTGCCGG	223.84	211.58		TATTGTCCGGGTCGTGCCGG	336.24	217.56
GGTGTCCAGGGCGATGGCCA	199.91	175.88		GGTGTCCAGGGCGATGGCCA	175.88	135.75
GCGCGACTCAACTTCTCCCA	94.32	121.66		GCGCGACTCAACTTCTCCCA	100.87	116.61
GGGATGGGAGTGCTTACCGA	178.79	132.24		GGGATGGGAGTGCTTACCGA	117.68	137.5
GAACCCAGCCACCTCTCCCG	130.93	137.53		GAACCCAGCCACCTCTCCCG	58.19	167.08
GGTGGCTGGGTTCCCTACGG	77.43	125.63		GGTGGCTGGGTTCCCTACGG	129.32	109.65
CTGGTGCCAAGCGTGGACAG	373.07	300.18		CTGGTGCCAAGCGTGGACAG	322.01	311.54
TCTCCAGCGGGCCTGGACTG	12.67	11.9		TCTCCAGCGGGCCTGGACTG	6.47	17.4
TGGACTGCAGCCCATAGCGG	123.89	212.9		TGGACTGCAGCCCATAGCGG	89.23	194.93
AAGGACCACGAACTACGGAC	43.64	95.21		AAGGACCACGAACTACGGAC	91.82	90.5
CTTCTGCACCAAGTTCCGGG	152.04	138.85		CTTCTGCACCAAGTTCCGGG	51.73	147.94
CGGGCTGAAGCCTTTCCGGA	133.74	174.55		CGGGCTGAAGCCTTTCCGGA	244.42	196.67
AAAGCAGAAGCCATTACCAG	180.2	194.39		AAAGCAGAAGCCATTACCAG	69.83	245.4
TCAGGGCAGCAACAAGACCG	221.02	195.71		TCAGGGCAGCAACAAGACCG	156.48	151.42
CAAGAGCAAGACCTTCTCTG	114.03	152.07		CAAGAGCAAGACCTTCTCTG	153.89	130.53
CCTCTGATAAACCCTCCCAG	49.27	146.78		CCTCTGATAAACCCTCCCAG	85.35	194.93
TAGTTGGCAGAAGATCTCGG	26.75	126.95		TAGTTGGCAGAAGATCTCGG	95.7	125.31
GCTGGCCTCCACGTCAGCCC	99.95	91.24		GCTGGCCTCCACGTCAGCCC	63.37	46.99
GGAGTCAAAGGCTCTATCGA	68.98	112.4		GGAGTCAAAGGCTCTATCGA	157.77	107.91
GGATTGGGTTCTGATTCCGA	67.57	113.72		GGATTGGGTTCTGATTCCGA	159.07	109.65
GAGCAGCGCAGTATGGCGGG	26.75	44.96		GAGCAGCGCAGTATGGCGGG	16.81	45.25
GGGCCGAGCGACCGATTCCA	88.69	87.28		GGGCCGAGCGACCGATTCCA	21.98	127.05
AGGGTCAAATCCATTCCCAA	32.38	63.47		AGGGTCAAATCCATTCCCAA	49.14	38.29
ATTCAGAAGTACAACCACGA	49.27	89.92		ATTCAGAAGTACAACCACGA	58.19	48.73
TTTGATACAGCGAAAGGCCC	164.71	153.39		TTTGATACAGCGAAAGGCCC	54.32	127.05
TGATGAACTTCCTTACACTG	218.21	177.2		TGATGAACTTCCTTACACTG	106.04	217.56
TGAACAACATCAGATAGCGA	7.04	9.26		TGAACAACATCAGATAGCGA	10.35	12.18
ATCGCTCTCGGCCTCCGACA	170.34	156.04		ATCGCTCTCGGCCTCCGACA	250.88	139.24
AAAGCGAGGAGGAAGGCCAT	142.19	178.52		AAAGCGAGGAGGAAGGCCAT	94.4	205.37
ATTCAGTGAAGCTTGCCTGA	143.6	186.45		ATTCAGTGAAGCTTGCCTGA	77.59	214.07
TGTTCAACCACTTCTCCCAG	52.09	247.28		TGTTCAACCACTTCTCCCAG	56.9	229.74
AATAGGGCATAACACGGGTG	125.29	145.46		AATAGGGCATAACACGGGTG	77.59	177.53
AGGAATCATCTTCTTCAAGG	29.56	68.76		AGGAATCATCTTCTTCAAGG	65.95	71.36
AATGACACGCTCTAAACTGA	74.61	105.79		AATGACACGCTCTAAACTGA	81.47	137.5
GAGAGGCACAAACATCTGGC	81.65	87.28		GAGAGGCACAAACATCTGGC	21.98	95.72
ACAGCATAAAGGCAATCAAG	83.06	79.34		ACAGCATAAAGGCAATCAAG	63.37	52.21
GTGATGGATGACCAGACCCA	77.43	93.89		GTGATGGATGACCAGACCCA	80.18	95.72
GAGAGAAGCGGTCAAAGCTG	171.75	191.74		GAGAGAAGCGGTCAAAGCTG	125.44	151.42
TGTGGCACAGAGAATGACAG	147.82	99.18		TGTGGCACAGAGAATGACAG	139.67	102.69
ACTTGGCCACAGGCTTGCGG	56.31	177.2		ACTTGGCCACAGGCTTGCGG	116.39	156.64
AAAGGAGGCAGTACTGGCCA	94.32	74.05		AAAGGAGGCAGTACTGGCCA	193.98	139.24
ACGTACTGACGATACACCTG	152.04	201		ACGTACTGACGATACACCTG	225.02	233.22
GTGATGATCTGGCTTACCAA	140.78	112.4		GTGATGATCTGGCTTACCAA	51.73	87.02
GTACTCCCGTGAGAGCCCAG	225.25	134.88		GTACTCCCGTGAGAGCCCAG	138.37	132.27
AGGGAGGTTCATGACAACTG	264.67	160.01		AGGGAGGTTCATGACAACTG	131.91	151.42
TCGAGGACAGACTCAAGACG	36.6	80.66		TCGAGGACAGACTCAAGACG	42.68	80.06
ACGCGCACCAACTACCGCGC	140.78	105.79		ACGCGCACCAACTACCGCGC	91.82	46.99
GCAGCATCCAAGGCTCCTGA	43.64	81.99		GCAGCATCCAAGGCTCCTGA	109.92	67.88
AAGCGGTCGCCATGTCCGCG	174.57	132.24		AAGCGGTCGCCATGTCCGCG	371.15	134.01
ACTCAGCACACTGCCTCCGG	274.52	267.12		ACTCAGCACACTGCCTCCGG	248.3	273.25
GTTGCACCCAGCCTCCGCCC	130.93	194.39		GTTGCACCCAGCCTCCGCCC	118.98	191.45
TAGAAGGGCGGCTCTCCCGG	108.4	178.52		TAGAAGGGCGGCTCTCCCGG	157.77	121.83
GTAGAAGGGCGGCTCTCCCG	35.19	126.95		GTAGAAGGGCGGCTCTCCCG	125.44	111.39
GCTGCAAGAAGCACGGGCTG	77.43	93.89		GCTGCAAGAAGCACGGGCTG	150.01	99.21
AAGAGAAACGGACTGCAAGG	206.95	160.01		AAGAGAAACGGACTGCAAGG	147.43	187.97
TGGCGAGGGTGTCTTTACAG	335.06	252.57		TGGCGAGGGTGTCTTTACAG	290.97	294.14
TAACAAGAGCATCACAGCCA	180.2	179.84		TAACAAGAGCATCACAGCCA	126.74	257.59
TCGGATCGAATCCCTCACGC	121.07	78.02		TCGGATCGAATCCCTCACGC	91.82	116.61
GCTGGAGTACCACAATAGCA	70.39	84.63		GCTGGAGTACCACAATAGCA	60.78	80.06
GTTTGGGCAACTCACCACAA	54.9	130.91		GTTTGGGCAACTCACCACAA	129.32	146.2
GTGGCTGTGAAGCTCATCCC	91.51	66.12		GTGGCTGTGAAGCTCATCCC	155.19	154.9
GCTGAACAGATACGCCGTGG	146.41	100.5		GCTGAACAGATACGCCGTGG	270.28	151.42
ACTGCTGAACAGATACGCCG	71.8	76.7		ACTGCTGAACAGATACGCCG	31.04	34.81
AGACATCATATCCTGGACCA	253.4	294.89		AGACATCATATCCTGGACCA	172	250.62
ATGCTGGCAGTGGAAGCCGG	135.15	207.61		ATGCTGGCAGTGGAAGCCGG	111.22	184.49
TCAAAGAGGAAATCTCCCGG	97.14	105.79		TCAAAGAGGAAATCTCCCGG	65.95	135.75
TTGACGGTGACCCGAATGGG	228.06	210.26		TTGACGGTGACCCGAATGGG	390.55	208.85
GATGTTACTGGCTATGGCAG	87.28	134.88		GATGTTACTGGCTATGGCAG	75.01	139.24
TATGTATGCCAAGGAGACCG	150.63	186.45		TATGTATGCCAAGGAGACCG	147.43	198.41
CAGGTACTGCACCAAAGCCT	88.69	59.51		CAGGTACTGCACCAAAGCCT	94.4	88.76
AAGATGCCGCCACTTGGGTG	252	235.38		AAGATGCCGCCACTTGGGTG	208.21	219.3
GATCTGAGCCTTGACAGCAG	175.97	179.84		GATCTGAGCCTTGACAGCAG	196.57	175.78
CAAGCACCAGACCTATGCTG	164.71	178.52		CAAGCACCAGACCTATGCTG	64.66	186.23
ATTGGTAGAGTCCAGGGCTG	211.17	232.74		ATTGGTAGAGTCCAGGGCTG	143.55	147.94
CCTCCCAGAAATCTTTGCGA	161.9	136.2		CCTCCCAGAAATCTTTGCGA	116.39	135.75
GCAGGATGTGTACTACGGCG	147.82	101.82		GCAGGATGTGTACTACGGCG	34.92	120.09
AGGACGTGGCCACAGCCCGG	63.35	96.53		AGGACGTGGCCACAGCCCGG	99.58	69.62
GGGCACGGGAACACACTCCG	39.42	84.63		GGGCACGGGAACACACTCCG	54.32	78.32
GGAGAACTAGGATGTTTCGG	42.23	75.38		GGAGAACTAGGATGTTTCGG	72.42	60.92
TGAAGAGGTGGTCAGCCGCG	153.45	107.11		TGAAGAGGTGGTCAGCCGCG	143.55	106.17
TCTCAGTGAGAAGCGCACGC	7.04	6.61		TCTCAGTGAGAAGCGCACGC	6.47	8.7
TTCAGGATGAGATGCTGCGG	184.42	182.49		TTCAGGATGAGATGCTGCGG	124.15	181.01
GGAGAAGACTTATTCTGCCA	114.03	79.34		GGAGAAGACTTATTCTGCCA	93.11	102.69
GCTGCTGCCGACGACGACCG	143.6	165.3		GCTGCTGCCGACGACGACCG	188.81	160.12
GCTGAAGGCGAAGGTGCCGC	133.74	115.05		GCTGAAGGCGAAGGTGCCGC	47.85	130.53
CTACCTGTTGCCCATCTCGG	228.06	204.97		CTACCTGTTGCCCATCTCGG	235.37	281.95
AGACCGACAACTTCCTCCGC	190.05	220.84		AGACCGACAACTTCCTCCGC	206.91	297.62
GATGCAAAGGAGCTGGTCCC	160.49	126.95		GATGCAAAGGAGCTGGTCCC	210.79	97.46
GGTATCACTGGCCTCTACCG	128.11	109.76		GGTATCACTGGCCTCTACCG	135.79	111.39
GATGCTCTGGGCCACAAGGG	129.52	116.37		GATGCTCTGGGCCACAAGGG	42.68	144.46
ATAGCCCACCACAATGACAA	175.97	122.98		ATAGCCCACCACAATGACAA	98.28	102.69
AGTCCACCAGCTCAGGTCGG	290.01	259.18		AGTCCACCAGCTCAGGTCGG	191.4	196.67
CCTTCTCTGGGATCCCGCTG	114.03	231.41		CCTTCTCTGGGATCCCGCTG	94.4	273.25
AGGCTCTACACAGAGAACAG	28.16	63.47		AGGCTCTACACAGAGAACAG	47.85	46.99
GGAGCTGGTTGCTGTGCTGA	126.7	157.36		GGAGCTGGTTGCTGTGCTGA	186.22	175.78
GGCTGGCGGTCTCCTCACTC	153.45	80.66		GGCTGGCGGTCTCCTCACTC	53.02	102.69
ACTCCTCGCCCTATTGGCCC	767.25	784.16		ACTCCTCGCCCTATTGGCCC	982.84	729.25
CGGCCAGGGCCAATAGGGCG	91.51	113.72		CGGCCAGGGCCAATAGGGCG	80.18	97.46
AGCGATGCAAAGTGCGGCCA	147.82	187.78		AGCGATGCAAAGTGCGGCCA	120.27	163.6
CAGCGATGCAAAGTGCGGCC	150.63	71.41		CAGCGATGCAAAGTGCGGCC	60.78	76.58
AGGCGAAGGCTCCTGTGCGG	153.45	263.15		AGGCGAAGGCTCCTGTGCGG	84.06	269.77
CAGGAAGGAGTTGAGTGCGG	33.79	62.15		CAGGAAGGAGTTGAGTGCGG	49.14	71.36
GTGCGCGCAGCACGACGCGA	88.69	108.43		GTGCGCGCAGCACGACGCGA	78.89	114.87
ACAGTCCAAAGCCGAGCTGG	170.34	255.22		ACAGTCCAAAGCCGAGCTGG	184.93	238.44
CTCCACATAAATCTCCGCAG	95.73	108.43		CTCCACATAAATCTCCGCAG	130.61	95.72
AATCTGAGGAGCTACTGACA	45.05	183.81		AATCTGAGGAGCTACTGACA	49.14	153.16
CCAATCCATCTCCTTCCCTG	70.39	121.66		CCAATCCATCTCCTTCCCTG	40.09	158.38
GGTTCCACTGACCTATGAGG	8.45	91.24		GGTTCCACTGACCTATGAGG	20.69	135.75
GACCCGGGCACCATGAGCCA	243.55	95.21		GACCCGGGCACCATGAGCCA	107.34	144.46
TCTGAGGGACTCAGCTCCCG	112.62	132.24		TCTGAGGGACTCAGCTCCCG	125.44	140.98
GCCGTGGGACATCAAACGGC	133.74	62.15		GCCGTGGGACATCAAACGGC	47.85	52.21
ACTGGGCCACATATCGCCGG	78.84	165.3		ACTGGGCCACATATCGCCGG	126.74	221.04
GAAGGAGCGGCCCACGGCAA	243.55	137.53		GAAGGAGCGGCCCACGGCAA	42.68	139.24
GAGGTAGCCACATTGGGCCA	170.34	146.78		GAGGTAGCCACATTGGGCCA	126.74	168.82
GGAGGATATGGTCTTCCCAA	135.15	104.47		GGAGGATATGGTCTTCCCAA	90.53	81.8
GCCACCATTACCACTGCCAG	145	167.94		GCCACCATTACCACTGCCAG	155.19	174.04
CAAACAGAAGTAGAGTCCAA	147.82	133.56		CAAACAGAAGTAGAGTCCAA	162.95	118.35
ACACAGGCAGCACGATTCGT	92.91	189.1		ACACAGGCAGCACGATTCGT	152.6	191.45
GGAAGAGTTGGGCGCCGAGG	83.06	104.47		GGAAGAGTTGGGCGCCGAGG	95.7	107.91
CCAGGAAGAGTTGGGCGCCG	130.93	222.16		CCAGGAAGAGTTGGGCGCCG	212.09	201.89
GGTGGGTTTAGAGGCCCAGG	67.57	81.99		GGTGGGTTTAGAGGCCCAGG	53.02	88.76
TTTGGCTTGCAACATTGCCC	15.49	203.64		TTTGGCTTGCAACATTGCCC	55.61	170.56
GCAGCAGATGCACCCAACAG	60.54	165.3		GCAGCAGATGCACCCAACAG	37.5	179.27
GATTCAAGTCCAGCATCCAG	32.38	122.98		GATTCAAGTCCAGCATCCAG	9.05	128.79
TGAGCACGAGCACTGGACGA	43.64	204.97		TGAGCACGAGCACTGGACGA	51.73	252.36
TGGAGTTGATCACAAGCCCA	90.1	140.17		TGGAGTTGATCACAAGCCCA	200.45	189.71
CGAGCTGGGTCTGAAGCTGG	118.26	195.71		CGAGCTGGGTCTGAAGCTGG	129.32	191.45
CCAGCTCGCCCAACAACAGA	149.23	108.43		CCAGCTCGCCCAACAACAGA	63.37	160.12
GACAGCAAAGAGGACGGCAG	61.94	146.78		GACAGCAAAGAGGACGGCAG	34.92	104.43
TGTGGACCACTGCAGGGCAA	198.5	150.75		TGTGGACCACTGCAGGGCAA	130.61	161.86
TGACAAGGCAAAGGTGCCAA	199.91	199.68		TGACAAGGCAAAGGTGCCAA	115.1	236.7
TGAGTGGAAACACACTCTCC	225.25	112.4		TGAGTGGAAACACACTCTCC	98.28	93.98
CAACTGGGAAGGCTTATCAG	257.63	198.36		CAACTGGGAAGGCTTATCAG	389.26	151.42
ATGCTGAGGAGCCATCACAT	319.57	161.33		ATGCTGAGGAGCCATCACAT	272.87	174.04
TAGAGCCACATCCAGCACCA	177.38	171.91		TAGAGCCACATCCAGCACCA	87.94	186.23
TGGCTCTATCGTCCACACGG	87.28	137.53		TGGCTCTATCGTCCACACGG	108.63	127.05
TAGAGCCAAGGGCTTCCAGC	168.94	83.31		TAGAGCCAAGGGCTTCCAGC	72.42	73.1
GATGACTGCACTCACCAACA	119.66	109.76		GATGACTGCACTCACCAACA	135.79	107.91
CTGCAGTTCAGCAATCCCAG	233.69	144.14		CTGCAGTTCAGCAATCCCAG	146.13	186.23
GAGCCCGTCGAGCTCCTCGC	174.57	95.21		GAGCCCGTCGAGCTCCTCGC	84.06	59.18
CAACGCCGACATCATCGAGG	128.11	124.3		CAACGCCGACATCATCGAGG	99.58	118.35
TGGATGCAGTAGACTACCCG	40.83	152.07		TGGATGCAGTAGACTACCCG	94.4	121.83
TTCAGGCCCAGTATTACCGA	76.02	134.88		TTCAGGCCCAGTATTACCGA	129.32	135.75
CCAGCAGCACTCCATTCCGA	97.14	160.01		CCAGCAGCACTCCATTCCGA	116.39	116.61
AGATGAACGCCTCACAGCTG	204.13	202.32		AGATGAACGCCTCACAGCTG	196.57	189.71
AAAGCCGGAGGCTTGCCGAG	108.4	70.09		AAAGCCGGAGGCTTGCCGAG	59.49	59.18
AGTGCTAAGAAACCTCGGGA	97.14	112.4		AGTGCTAAGAAACCTCGGGA	131.91	93.98
GCTGCTTCCTGCCTTTGCTG	146.41	236.7		GCTGCTTCCTGCCTTTGCTG	143.55	158.38
TATAGATGGAGGCTTTGCCG	108.4	167.94		TATAGATGGAGGCTTTGCCG	263.82	125.31
AGAGGTCATGGCGAGCACGG	132.33	153.39		AGAGGTCATGGCGAGCACGG	90.53	97.46
TAACGAATACCAGTTCAGCG	101.36	128.27		TAACGAATACCAGTTCAGCG	122.86	144.46
AGATGACCAGGACAGTAGGG	152.04	193.07		AGATGACCAGGACAGTAGGG	162.95	219.3
AAATGGACATCCCTTTCCTT	246.36	183.81		AAATGGACATCCCTTTCCTT	200.45	198.41
GGTAGGACATGACCCTGCCA	128.11	120.34		GGTAGGACATGACCCTGCCA	100.87	114.87
ACTGAAGCAAGACACTCATG	223.84	170.59		ACTGAAGCAAGACACTCATG	134.49	160.12
TCGTGGGATGAAGTTTGCTG	197.09	280.34		TCGTGGGATGAAGTTTGCTG	284.51	281.95
TCATTGCTGGGTCCGCTCCG	277.34	289.6		TCATTGCTGGGTCCGCTCCG	230.19	316.76
ATCCTGGCGCGCCCTCCCAG	160.49	195.71		ATCCTGGCGCGCCCTCCCAG	143.55	224.52
TTTCCGTACCAACCCAGCCG	213.99	203.64		TTTCCGTACCAACCCAGCCG	175.88	179.27
GTTACACCAGTCCAGACCCT	84.47	112.4		GTTACACCAGTCCAGACCCT	47.85	153.16
GCTTCCCAATCACCACGCCG	50.68	64.8		GCTTCCCAATCACCACGCCG	23.28	76.58
GCTTTAGCAGATGTTCTGGA	153.45	95.21		GCTTTAGCAGATGTTCTGGA	95.7	93.98
GAGAGCCCAGCACAGCCCGG	33.79	80.66		GAGAGCCCAGCACAGCCCGG	111.22	80.06
GGCGGCATAGAGCTGCTCCG	47.87	38.35		GGCGGCATAGAGCTGCTCCG	46.56	38.29
GTCACACCCAGCCAGCGCTG	97.14	156.04		GTCACACCCAGCCAGCGCTG	209.5	198.41
GCTAAGGATGGAGAATCCGG	80.24	108.43		GCTAAGGATGGAGAATCCGG	86.65	97.46
CGGCTGCAAACACCTGGCGG	225.25	247.28		CGGCTGCAAACACCTGGCGG	124.15	203.63
GATGTCCCTCAGCCTGGAGG	123.89	119.01		GATGTCCCTCAGCCTGGAGG	84.06	168.82
AATCCGCGGACACCTCCTGG	199.91	230.09		AATCCGCGGACACCTCCTGG	204.33	219.3
GGATGACGTTGTGTGCACCA	147.82	104.47		GGATGACGTTGTGTGCACCA	54.32	80.06
GTCCTTCCAGACCATGACGG	301.27	201		GTCCTTCCAGACCATGACGG	188.81	172.3
GCAGTGGAGATCAAACAGGA	137.96	126.95		GCAGTGGAGATCAAACAGGA	232.78	106.17
AGCAGTGGAGATCAAACAGG	174.57	220.84		AGCAGTGGAGATCAAACAGG	351.75	198.41
GAAGAGCGGACATTCCTCTG	52.09	193.07		GAAGAGCGGACATTCCTCTG	15.52	182.75
TCACAGGGAAGATAGTGGTG	105.58	185.13		TCACAGGGAAGATAGTGGTG	32.33	201.89
TTGTGGACTACCGAACCAGG	18.3	201		TTGTGGACTACCGAACCAGG	32.33	154.9
ACTGCAGCTTTCTTGTCCAG	68.98	177.2		ACTGCAGCTTTCTTGTCCAG	96.99	215.82
GATGATGTAGGCATCCAAGA	156.27	74.05		GATGATGTAGGCATCCAAGA	85.35	85.28
AAAGGCCAGGGCACACGCCG	187.24	112.4		AAAGGCCAGGGCACACGCCG	159.07	134.01
AGAGGAGAAGAGGAACCCGC	87.28	122.98		AGAGGAGAAGAGGAACCCGC	190.1	128.79
GAAGCAGAAGCTCCTCACAC	195.68	122.98		GAAGCAGAAGCTCCTCACAC	133.2	93.98
GGAGACCCGGAAATACAAGA	11.26	23.8		GGAGACCCGGAAATACAAGA	6.47	26.11
GGCAAGACCATGGATTACCG	28.16	35.7		GGCAAGACCATGGATTACCG	11.64	50.47
TATCCGGCAGCGAAACTGGG	77.43	163.97		TATCCGGCAGCGAAACTGGG	24.57	165.34
ACTGGGCGCCGCCTGATCCA	126.7	175.88		ACTGGGCGCCGCCTGATCCA	128.03	123.57
GGGCCTCTCAACCTCCAAGG	188.65	134.88		GGGCCTCTCAACCTCCAAGG	84.06	146.2
AGCGTTGAAGAGGAGAGCAG	114.03	108.43		AGCGTTGAAGAGGAGAGCAG	42.68	113.13
AAGAGGAAAGGGTTCAGCGA	109.81	105.79		AAGAGGAAAGGGTTCAGCGA	38.8	92.24
GCAGAAGGAGTACAAATGCG	142.19	115.05		GCAGAAGGAGTACAAATGCG	89.23	123.57
AAGGCCGGACCCTTGGGCGC	106.99	153.39		AAGGCCGGACCCTTGGGCGC	200.45	147.94
GGTGACAAAGCAGATCACGC	15.49	50.25		GGTGACAAAGCAGATCACGC	46.56	43.51
TGGCTGCAGGATTATTACAG	157.67	210.26		TGGCTGCAGGATTATTACAG	126.74	170.56
TGCAGGGCAAGAGGAACCGA	105.58	218.19		TGCAGGGCAAGAGGAACCGA	99.58	214.07
GAGGCACAGGGCGACCAGCG	98.55	92.57		GAGGCACAGGGCGACCAGCG	34.92	130.53
AGCCTGCAGGACTTTCCCTG	208.35	210.26		AGCCTGCAGGACTTTCCCTG	249.59	233.22
TCACCTGTAAGTCAGCACGA	74.61	84.63		TCACCTGTAAGTCAGCACGA	96.99	85.28
GAAGCCATGGAACCAGGCAG	57.72	99.18		GAAGCCATGGAACCAGGCAG	75.01	99.21
CCAGAACCTGGGCTACACTG	228.06	208.93		CCAGAACCTGGGCTACACTG	183.64	222.78
AAAGTAGGTACTGACAGCCC	70.39	95.21		AAAGTAGGTACTGACAGCCC	195.28	135.75
ACTGGGCCAGGCAACTGCCC	106.99	92.57		ACTGGGCCAGGCAACTGCCC	166.82	74.84
GCGTGTAGCGGCGTCTGCGG	198.5	230.09		GCGTGTAGCGGCGTCTGCGG	166.82	160.12
CCAGGAAGAGGCGCGTCCCG	160.49	132.24		CCAGGAAGAGGCGCGTCCCG	62.07	174.04
TGTATCCAGGCCAAATCCCA	237.92	133.56		TGTATCCAGGCCAAATCCCA	82.77	158.38
CCGGGTGCATCGCAGTCCCG	81.65	79.34		CCGGGTGCATCGCAGTCCCG	42.68	107.91
ACGGAGACCACTCTTCACGA	240.73	105.79		ACGGAGACCACTCTTCACGA	98.28	90.5
AGGGCACAAGAACAGTGCAG	111.22	129.59		AGGGCACAAGAACAGTGCAG	116.39	118.35
GGGCACCTGGACCTTCAGCG	212.58	126.95		GGGCACCTGGACCTTCAGCG	117.68	104.43
GAGGTCGCTGGGCTGCTCGG	129.52	163.97		GAGGTCGCTGGGCTGCTCGG	47.85	125.31
AAGTGGATGCCGCCGTGCGG	195.68	148.11		AAGTGGATGCCGCCGTGCGG	148.72	160.12
TGAGAGTTCCAGCCAGCCGC	187.24	230.09		TGAGAGTTCCAGCCAGCCGC	258.64	212.33
GGAGTGGGACTCCTTGGTGG	149.23	171.91		GGAGTGGGACTCCTTGGTGG	116.39	163.6
AGCACTGCAGGCGCTGGCGG	166.12	153.39		AGCACTGCAGGCGCTGGCGG	94.4	135.75
TGGGTGCCACACAACGGCCA	244.96	157.36		TGGGTGCCACACAACGGCCA	241.83	179.27
GTCGAGCGAGCAGAGCGCGC	38.01	66.12		GTCGAGCGAGCAGAGCGCGC	102.16	59.18
AGAGGAGTACCAGTGCTCCG	114.03	111.08		AGAGGAGTACCAGTGCTCCG	73.71	106.17
GTGAAGGAAATCTACATCCG	123.89	93.89		GTGAAGGAAATCTACATCCG	122.86	69.62
AACAATAACATCGACGACCG	219.62	142.82		AACAATAACATCGACGACCG	56.9	125.31
CCTGCCTCAGCATATTCCTG	215.39	238.03		CCTGCCTCAGCATATTCCTG	249.59	349.83
ATGAAGGTGAAGAGCCCAGG	180.2	191.74		ATGAAGGTGAAGAGCCCAGG	192.69	189.71
CCAACAGGTCAACGGCACCA	187.24	234.06		CCAACAGGTCAACGGCACCA	315.54	212.33
GTTGTCTCAGAGGCATCCGA	116.85	99.18		GTTGTCTCAGAGGCATCCGA	75.01	71.36
AAGCCAGACATCCTGCTCCC	213.99	195.71		AAGCCAGACATCCTGCTCCC	116.39	217.56
GCAGCAAAGGCCCAGCCGGC	143.6	67.44		GCAGCAAAGGCCCAGCCGGC	81.47	73.1
TACCTCACTCTGCACACCCA	239.33	214.22		TACCTCACTCTGCACACCCA	139.67	224.52
ACACCCACGGGCACCAGCGC	267.48	232.74		ACACCCACGGGCACCAGCGC	337.53	177.53
GCAGTGCCAAATGCATCCTG	156.27	122.98		GCAGTGCCAAATGCATCCTG	156.48	121.83
AGGGATTGGAGAGACAGCGA	22.52	64.8		AGGGATTGGAGAGACAGCGA	11.64	57.43
AGGACACGGGATCCACACCC	185.83	128.27		AGGACACGGGATCCACACCC	252.18	92.24
TCAGCTGCTGACTGGCGCCG	99.95	136.2		TCAGCTGCTGACTGGCGCCG	170.7	139.24
CGGCGCGCAGACCTCAACCA	249.18	222.16		CGGCGCGCAGACCTCAACCA	166.82	217.56
GGTGTTGAGCTGCTCCACAG	97.14	150.75		GGTGTTGAGCTGCTCCACAG	192.69	107.91
AGTGCGCAGAGAATCTTCCT	95.73	134.88		AGTGCGCAGAGAATCTTCCT	151.31	184.49
GAGACTCCAGCCTAATCCCA	95.73	178.52		GAGACTCCAGCCTAATCCCA	90.53	174.04
GAGTACAGATGCCAGGCCCA	170.34	215.55		GAGTACAGATGCCAGGCCCA	200.45	189.71
CAGCAAGCTGAGCTTCCGGG	129.52	146.78		CAGCAAGCTGAGCTTCCGGG	53.02	134.01
GTTCCTCCTGATCTTCCGCA	77.43	148.11		GTTCCTCCTGATCTTCCGCA	98.28	125.31
AGGCGGAGGAGATGAAGCAG	195.68	141.49		AGGCGGAGGAGATGAAGCAG	99.58	172.3
ATCAGACAGAGCCATGCAGG	152.04	219.51		ATCAGACAGAGCCATGCAGG	346.58	194.93
TGCACATGGATCTGTAGCGA	209.76	214.22		TGCACATGGATCTGTAGCGA	215.97	219.3
AACCTCGAGGGTGTTTCCTG	187.24	107.11		AACCTCGAGGGTGTTTCCTG	96.99	116.61
CAAGGACGCCCACAGCAGCA	354.77	294.89		CAAGGACGCCCACAGCAGCA	526.34	254.1
CACAGGCCAAGAGCGCAGCG	119.66	116.37		CACAGGCCAAGAGCGCAGCG	73.71	95.72
GTGATGCAGACAATGGCCTG	335.06	194.39		GTGATGCAGACAATGGCCTG	192.69	177.53
CTAGAGATCCGGCCCACCGG	277.34	305.47		CTAGAGATCCGGCCCACCGG	287.09	214.07
CCTGCTCCAGCCCAATCCGA	168.94	204.97		CCTGCTCCAGCCCAATCCGA	133.2	215.82
AATTACCAATGTAAGACCCG	99.95	122.98		AATTACCAATGTAAGACCCG	284.51	130.53
AGTACCTCAAGAACGACACG	168.94	124.3		AGTACCTCAAGAACGACACG	263.82	128.79
CGTGGGAAAGAACAACCTGG	161.9	198.36		CGTGGGAAAGAACAACCTGG	87.94	140.98
GCTGAGTGACACCATCCAGG	53.5	108.43		GCTGAGTGACACCATCCAGG	111.22	130.53
GTTCTGCCACTAATGAACCC	106.99	95.21		GTTCTGCCACTAATGAACCC	59.49	111.39
ATGACAGCTGGAGTTCTCTG	290.01	210.26		ATGACAGCTGGAGTTCTCTG	287.09	205.37
ACTGATCCTGCTCTGCTCAG	287.19	177.2		ACTGATCCTGCTCTGCTCAG	325.89	160.12
GACAGAAGAGGGCGCCACAA	188.65	113.72		GACAGAAGAGGGCGCCACAA	144.84	121.83
AGAAGCAATCATCTTACCTC	63.35	55.54		AGAAGCAATCATCTTACCTC	59.49	34.81
AGTGATGCTCACCAGCCCAC	91.51	126.95		AGTGATGCTCACCAGCCCAC	120.27	102.69
TTTCAGAGACACCCGGGCCT	325.2	232.74		TTTCAGAGACACCCGGGCCT	323.3	224.52
AGGAAGTGCAACTCACCGGC	112.62	75.38		AGGAAGTGCAACTCACCGGC	150.01	92.24
TGACAGCCACATCTTCCTGG	175.97	163.97		TGACAGCCACATCTTCCTGG	210.79	243.66
AAGTGAAGCACCAGAACCAG	194.28	160.01		AAGTGAAGCACCAGAACCAG	109.92	222.78
CCTCCACCCGCCCTTCACAG	159.08	199.68		CCTCCACCCGCCCTTCACAG	188.81	189.71
CCACCCGCCCTTCACAGCGG	178.79	140.17		CCACCCGCCCTTCACAGCGG	248.3	147.94
TATGTGACTAGGGTGGTTGG	242.14	181.16		TATGTGACTAGGGTGGTTGG	234.07	161.86
AACTCCAACCAAATCTCCAA	22.52	78.02		AACTCCAACCAAATCTCCAA	33.62	85.28
AACCAGTATGATCTGTGCTG	142.19	142.82		AACCAGTATGATCTGTGCTG	143.55	102.69
TGTGGTAGTAGTTGCAGCCG	226.66	165.3		TGTGGTAGTAGTTGCAGCCG	332.36	168.82
ACGGTGCACATCCAGCTCGA	171.75	104.47		ACGGTGCACATCCAGCTCGA	188.81	146.2
TGAGCCACAGACGGTGCAGG	135.15	174.55		TGAGCCACAGACGGTGCAGG	116.39	215.82
AATCGGAGTGGCTGAGCGGG	149.23	166.62		AATCGGAGTGGCTGAGCGGG	305.2	186.23
GAGAGGACCAACTCAGGCAG	109.81	157.36		GAGAGGACCAACTCAGGCAG	191.4	175.78
TATGCTGGCCCAGCATCACG	56.31	35.7		TATGCTGGCCCAGCATCACG	54.32	31.33
GACGAATATGATCTGTGCTG	175.97	126.95		GACGAATATGATCTGTGCTG	113.8	123.57
TGCAACCAAGGACCGACGTG	266.07	181.16		TGCAACCAAGGACCGACGTG	181.05	160.12
TGTAGTAGTAGTTGCAACCA	198.5	249.93		TGTAGTAGTAGTTGCAACCA	287.09	193.19
TTATCGAAGCAGCTTCACCA	150.63	96.53		TTATCGAAGCAGCTTCACCA	124.15	116.61
GGACGAGGGAAACAGTGCAG	140.78	119.01		GGACGAGGGAAACAGTGCAG	143.55	144.46
GTTGGATACAGTGAAGCCCA	125.29	126.95		GTTGGATACAGTGAAGCCCA	90.53	120.09
TGCCAAGGCAATCAAGCCCA	153.45	195.71		TGCCAAGGCAATCAAGCCCA	298.73	241.92
GAAACTTCAGCAATGAGGAG	135.15	96.53		GAAACTTCAGCAATGAGGAG	91.82	134.01
GAAGACCCAAGATGAAACGT	119.66	109.76		GAAGACCCAAGATGAAACGT	152.6	114.87
TGCAGGACTGACCTTGCCGC	244.96	279.02		TGCAGGACTGACCTTGCCGC	292.27	280.21
ACAGAGCATCACAGTTCCGT	81.65	161.33		ACAGAGCATCACAGTTCCGT	235.37	193.19
TGAGCCCTGACCTCGTGCCC	254.81	239.35		TGAGCCCTGACCTCGTGCCC	254.76	238.44
GGAGACCCAAGAGAAATCGG	71.8	64.8		GGAGACCCAAGAGAAATCGG	34.92	60.92
GCAACAGCTGGCCAGACCCA	97.14	178.52		GCAACAGCTGGCCAGACCCA	193.98	177.53
CAAGGGCACTATCACTACCA	142.19	130.91		CAAGGGCACTATCACTACCA	131.91	165.34
GGACGCCCAAGAGATATCGG	205.54	206.29		GGACGCCCAAGAGATATCGG	204.33	236.7
TGGGCACAAACTCAAGGCTC	136.56	107.11		TGGGCACAAACTCAAGGCTC	96.99	135.75
GGTCTGGATAACATGAAAGG	228.06	170.59		GGTCTGGATAACATGAAAGG	121.56	175.78
TTAGCTGTTCTCTTTCCTGG	206.95	234.06		TTAGCTGTTCTCTTTCCTGG	324.6	229.74
GACAGCAGAGACCCTCGAAG	157.67	185.13		GACAGCAGAGACCCTCGAAG	183.64	132.27
GGAAGTTTGGAGCATGCGGA	56.31	80.66		GGAAGTTTGGAGCATGCGGA	130.61	128.79
GTGGTGGTCATTCTCTCTCA	149.23	103.14		GTGGTGGTCATTCTCTCTCA	133.2	104.43
GAGTCAGAACTGAAACGGAA	99.95	51.57		GAGTCAGAACTGAAACGGAA	239.24	52.21
AGAAAGATGGAATATCCACC	174.57	136.2		AGAAAGATGGAATATCCACC	235.37	191.45
GAAGGGCGACCTGACTGCCA	161.9	141.49		GAAGGGCGACCTGACTGCCA	130.61	107.91
TAAGGGAGTAACCACTGTGT	244.96	216.87		TAAGGGAGTAACCACTGTGT	152.6	203.63
ATAAAGCCAGCTCTTTCACA	146.41	182.49		ATAAAGCCAGCTCTTTCACA	73.71	135.75
AGTTGGTGCAAGCAAAGCCA	181.61	149.43		AGTTGGTGCAAGCAAAGCCA	112.51	146.2
GATGAACTGTGTAACCACAG	87.28	100.5		GATGAACTGTGTAACCACAG	102.16	100.95
AGGCCTTAAGTAGATAAAGG	115.44	83.31		AGGCCTTAAGTAGATAAAGG	104.75	114.87
AGTGGACAGTGACAATAATG	221.02	267.12		AGTGGACAGTGACAATAATG	199.16	311.54
TGTGGAAGGAAACTGAAGTA	181.61	112.4		TGTGGAAGGAAACTGAAGTA	320.72	140.98
GAAACTGAAGTATGGCAGAG	152.04	126.95		GAAACTGAAGTATGGCAGAG	99.58	135.75
GGAGCAAGTCAATAAGACTG	92.91	85.95		GGAGCAAGTCAATAAGACTG	68.54	92.24
GGGCAGATGAAATACTAGGG	146.41	214.22		GGGCAGATGAAATACTAGGG	236.66	205.37
GAGACTAGGATAAGTAGCAG	119.66	119.01		GAGACTAGGATAAGTAGCAG	140.96	128.79
GAACAGTTACCACAATGAGA	36.6	44.96		GAACAGTTACCACAATGAGA	179.76	31.33
ACCGGAAACACCCAGACCAG	212.58	284.31		ACCGGAAACACCCAGACCAG	328.48	268.03
GGGCCAGCTGAATTTCACCA	233.69	204.97		GGGCCAGCTGAATTTCACCA	311.66	205.37
CAAGAAGCCACCAATTGCAC	130.93	132.24		CAAGAAGCCACCAATTGCAC	54.32	97.46
TTTCCGTCTGCCCTCAGCTG	316.75	236.7		TTTCCGTCTGCCCTCAGCTG	360.81	257.59
GTTTCTGAGGCTATAAACCA	156.27	97.86		GTTTCTGAGGCTATAAACCA	134.49	83.54
CCATGGACGAAGCGGATCGG	261.85	216.87		CCATGGACGAAGCGGATCGG	104.75	234.96
ATAGCACAACTTCACTACTG	175.97	189.1		ATAGCACAACTTCACTACTG	160.36	127.05
ATCATGACCAACCAGCTCTG	173.16	182.49		ATCATGACCAACCAGCTCTG	174.58	203.63
GATGTACTCAGTGCAGACAA	119.66	122.98		GATGTACTCAGTGCAGACAA	203.03	114.87
TATGCAGCTGCCCATCACTG	230.88	153.39		TATGCAGCTGCCCATCACTG	267.7	163.6
GGGCAGATGTCACTATCCTA	167.53	158.68		GGGCAGATGTCACTATCCTA	210.79	200.15
GGACGTAGGGATCCTCAGGA	108.4	109.76		GGACGTAGGGATCCTCAGGA	200.45	163.6
AGGGAGTAGAATCATCACCA	221.02	201		AGGGAGTAGAATCATCACCA	218.55	245.4
CCAGGAAAGAGAGATGGCCA	392.78	276.38		CCAGGAAAGAGAGATGGCCA	268.99	238.44
TATGAGTGTGTCATCTCCTG	216.8	171.91		TATGAGTGTGTCATCTCCTG	404.78	163.6
GAAGCCTGCAGTGCAAGCAG	111.22	91.24		GAAGCCTGCAGTGCAAGCAG	77.59	109.65
ACAATGTTGGTCATAAGCAG	191.46	156.04		ACAATGTTGGTCATAAGCAG	124.15	116.61
GATCAACCAGACAATCCTGA	23.93	54.22		GATCAACCAGACAATCCTGA	42.68	34.81
AGACCAACGTAACCTCCTGG	202.72	206.29		AGACCAACGTAACCTCCTGG	391.84	201.89
GAAGGAAGTAATGACCAGCT	201.32	116.37		GAAGGAAGTAATGACCAGCT	111.22	120.09
ATACAGGCCCGAGTGAGCTG	260.44	220.84		ATACAGGCCCGAGTGAGCTG	244.42	274.99
TTTGGGCCTCAGGTACACGA	67.57	99.18		TTTGGGCCTCAGGTACACGA	175.88	53.95
GCAGCTAAAGCACCAATCGG	173.16	138.85		GCAGCTAAAGCACCAATCGG	130.61	215.82
TCTGGAGAGCCAAACCACGA	153.45	182.49		TCTGGAGAGCCAAACCACGA	241.83	241.92
ATATGCCAATGAGTGTGCCG	242.14	182.49		ATATGCCAATGAGTGTGCCG	193.98	161.86
TAGAGGAGCTACGCCACCTG	116.85	170.59		TAGAGGAGCTACGCCACCTG	86.65	118.35
AAGGGAAGAACGATTTACCA	133.74	149.43		AAGGGAAGAACGATTTACCA	130.61	121.83
AATGAAGTGAGAGACACACG	128.11	150.75		AATGAAGTGAGAGACACACG	310.37	170.56
ACACACCTCACAGATGCCGG	301.27	232.74		ACACACCTCACAGATGCCGG	182.34	261.07
AAACCTGGTCATCATCACAG	28.16	60.83		AAACCTGGTCATCATCACAG	46.56	41.77
GCAGACAACAGACTTAACCC	73.21	91.24		GCAGACAACAGACTTAACCC	77.59	92.24
AAAGTGTTGAACAAGCCTGG	126.7	149.43		AAAGTGTTGAACAAGCCTGG	199.16	167.08
GGACAGGGCAATGATTAGGA	73.21	152.07		GGACAGGGCAATGATTAGGA	174.58	177.53
GTACAGGCCAGGCTTAGCAC	194.28	181.16		GTACAGGCCAGGCTTAGCAC	219.85	161.86
AACGTATCTGTCAATGGCCA	137.96	158.68		AACGTATCTGTCAATGGCCA	159.07	109.65
AGACGCCTGGCCCATCACCT	21.12	25.13		AGACGCCTGGCCCATCACCT	9.05	38.29
CATGCGGGAACATAGAGAAG	49.27	141.49		CATGCGGGAACATAGAGAAG	50.44	175.78
AAGCTGTGTCCTGACAGCAA	50.68	99.18		AAGCTGTGTCCTGACAGCAA	64.66	41.77
TAGAGCAATGACCAGGAAGG	199.91	199.68		TAGAGCAATGACCAGGAAGG	292.27	193.19
GGATAGAGCAATGACCAGGA	61.94	64.8		GGATAGAGCAATGACCAGGA	85.35	83.54
TGGGCGTTTGGTCAAACAGA	97.14	128.27		TGGGCGTTTGGTCAAACAGA	188.81	121.83
CACTGAGTAGACCACTGCCA	136.56	165.3		CACTGAGTAGACCACTGCCA	122.86	120.09
ACTGGACTATGACCAGGCCC	157.67	109.76		ACTGGACTATGACCAGGCCC	230.19	78.32
GATGGCTAAATACCTATCGT	67.57	161.33		GATGGCTAAATACCTATCGT	100.87	140.98
ATAGCACTCAGTCGCTCCAA	112.62	204.97		ATAGCACTCAGTCGCTCCAA	340.12	224.52
AAGAGGACCATCTTCCAGAA	91.51	126.95		AAGAGGACCATCTTCCAGAA	104.75	130.53
CAGGTATCTATCATAGGCCA	261.85	149.43		CAGGTATCTATCATAGGCCA	164.24	196.67
TGTATACCACAACTCCAAGA	28.16	76.7		TGTATACCACAACTCCAAGA	230.19	113.13
CAAGGAACACAAATTCAGCC	115.44	124.3		CAAGGAACACAAATTCAGCC	93.11	121.83
GGACGGAAGAGATGACAAGG	135.15	124.3		GGACGGAAGAGATGACAAGG	139.67	201.89
TGTCAGTTTGTTTCTTGCGG	640.55	350.43		TGTCAGTTTGTTTCTTGCGG	587.12	389.86
TGACATCGGAAGCAAGAGGG	401.22	226.13		TGACATCGGAAGCAAGAGGG	274.16	198.41
AAACGACCCAGTGACAGTGG	308.31	208.93		AAACGACCCAGTGACAGTGG	355.63	181.01
TGATGTCGAAGACTTTCACA	92.91	34.38		TGATGTCGAAGACTTTCACA	76.3	52.21
AAAGGAGCAGAGGAGACTCT	28.16	84.63		AAAGGAGCAGAGGAGACTCT	109.92	73.1
AGAAGACCCAATAATCGCGA	230.88	66.12		AGAAGACCCAATAATCGCGA	68.54	53.95
CAGAAGGATGAAACCCACCC	291.41	191.74		CAGAAGGATGAAACCCACCC	267.7	140.98
GAAGTGTCAGAAGAAAGAGG	216.8	145.46		GAAGTGTCAGAAGAAAGAGG	148.72	165.34
GAAGGAGCAGAGGCAACTCC	97.14	91.24		GAAGGAGCAGAGGCAACTCC	38.8	76.58
GGGAGGCTGAGTCTGTTCCT	64.76	115.05		GGGAGGCTGAGTCTGTTCCT	168.12	95.72
CCGAAGATGGCTCTCAGGGA	233.69	193.07		CCGAAGATGGCTCTCAGGGA	219.85	212.33
AGGATGCAGATACTGAAGGA	142.19	99.18		AGGATGCAGATACTGAAGGA	86.65	120.09
AGTTCATAGCACCATAAAGG	64.76	97.86		AGTTCATAGCACCATAAAGG	187.52	107.91
TTTGACCTAAGTGACAACAC	139.37	100.5		TTTGACCTAAGTGACAACAC	56.9	85.28
GCAAGATATTATCGGCACAG	98.55	105.79		GCAAGATATTATCGGCACAG	128.03	95.72
TCAGCCTGAACAGAAACAGA	76.02	64.8		TCAGCCTGAACAGAAACAGA	28.45	74.84
AGGAGAGAAGCTCTACCACG	50.68	134.88		AGGAGAGAAGCTCTACCACG	75.01	140.98
ATATCCCATATTGCAAGCGA	23.93	99.18		ATATCCCATATTGCAAGCGA	42.68	93.98
TTGCAGACTGACATTACCCA	150.63	214.22		TTGCAGACTGACATTACCCA	155.19	181.01
TTGGAGGTCCCAGTATCCAG	198.5	178.52		TTGGAGGTCCCAGTATCCAG	146.13	137.5
[truncated: 69,091 more rows]

## Sheet: 1.2 Replicate 2 norm RC
ARID1A-WT				ARID1A-KO
SEQ_ID	T14_B	T0_B		SEQ_ID	T14_B	T0_B
TAGAAGCCATTTCTCCCTCA	294.27	234.59		TAGAAGCCATTTCTCCCTCA	386.99	279.34
AGGGAGAAATGGCTTCTAGA	100.62	58.65		AGGGAGAAATGGCTTCTAGA	71.08	52.9
TGAACTGCAAATCTCAACGA	98.72	38.49		TGAACTGCAAATCTCAACGA	64.76	91
GCAGCATACAATGGCACCGA	108.22	117.3		GCAGCATACAATGGCACCGA	120.05	116.39
TGTGAAGGACAAGAAGACAC	85.43	53.15		TGTGAAGGACAAGAAGACAC	72.66	112.16
ACGGGAGGTAACGTTGGCAA	203.14	168.61		ACGGGAGGTAACGTTGGCAA	194.28	226.43
ATGTGAAGGAGCCAATAGGA	189.85	152.12		ATGTGAAGGAGCCAATAGGA	194.28	152.37
AAAGTAACACAGTCATGCCA	134.8	108.13		AAAGTAACACAGTCATGCCA	102.67	84.65
GAAGTGGTTCTCCTTGCTTG	229.72	183.28		GAAGTGGTTCTCCTTGCTTG	173.75	256.06
GATTGAATGAACCACAAGCA	182.26	137.46		GATTGAATGAACCACAAGCA	137.42	135.44
TGAAGAGTAACACAGTCCAA	199.35	163.12		TGAAGAGTAACACAGTCCAA	227.46	196.81
GATAGTCCAAGAGTCTGCAA	110.11	183.28		GATAGTCCAAGAGTCTGCAA	116.89	118.51
TATGAACGACTGGCTGGCCA	168.97	133.79		TATGAACGACTGGCTGGCCA	184.81	101.58
TGAAGAGATAGACTTCTCCA	136.69	80.64		TGAAGAGATAGACTTCTCCA	121.63	93.11
GGAGTGGAAAGAGACTCTGA	112.01	86.14		GGAGTGGAAAGAGACTCTGA	124.78	112.16
ACACCGGAGCAACATTCACG	180.36	234.59		ACACCGGAGCAACATTCACG	150.06	201.04
GCTGTAGAAGATAGATAACG	153.78	163.12		GCTGTAGAAGATAGATAACG	146.9	114.27
TGAAGAGTATAGATCCCTGA	151.88	155.78		TGAAGAGTATAGATCCCTGA	140.58	146.02
AAATTACTAGGGACAGCCAC	273.39	210.77		AAATTACTAGGGACAGCCAC	315.91	247.6
GATTCTAAGGAACTTTCAGC	89.23	86.14		GATTCTAAGGAACTTTCAGC	123.21	91
AAGATCATCATTAAGGACGG	203.14	229.09		AAGATCATCATTAAGGACGG	268.52	135.44
AAGATTACTTACCACCAAGG	182.26	177.78		AAGATTACTTACCACCAAGG	104.25	61.37
AGAAAGAGCACCAATAAGCG	212.63	186.94		AGAAAGAGCACCAATAAGCG	216.4	213.74
AATGCAGATCAGCAGCACTA	51.26	80.64		AATGCAGATCAGCAGCACTA	85.3	55.02
GAAATAGGCTGAAGACGCAG	106.32	95.3		GAAATAGGCTGAAGACGCAG	126.36	82.53
GACAGGATAACCAATCCCAC	43.67	106.3		GACAGGATAACCAATCCCAC	33.17	88.88
AGACTGACTTACCCAACCTG	233.52	392.21		AGACTGACTTACCCAACCTG	244.83	347.06
GCAGGGTCCAAGTACCGCTG	112.01	102.63		GCAGGGTCCAAGTACCGCTG	165.85	122.74
GCTCAGCAGCGACAACTTCG	178.46	133.79		GCTCAGCAGCGACAACTTCG	249.57	133.32
AATGCAAAGACTGTGAGGAG	117.71	139.29		AATGCAAAGACTGTGAGGAG	93.19	107.93
GAAGAAACGGTTCTGCAGGA	112.01	95.3		GAAGAAACGGTTCTGCAGGA	85.3	91
AATGTCTCCAATCACACCTG	195.55	152.12		AATGTCTCCAATCACACCTG	252.73	213.74
AATGGAATTCCACTGCTCCA	142.39	102.63		AATGGAATTCCACTGCTCCA	200.6	139.67
ATGGCGCTGATTGTTTGCCT	149.98	133.79		ATGGCGCTGATTGTTTGCCT	113.73	110.04
TGGAAGAAATGGCAAATCTG	214.53	252.92		TGGAAGAAATGGCAAATCTG	390.15	192.57
GCATGTTCAACACAGCAAGA	83.54	49.48		GCATGTTCAACACAGCAAGA	58.44	95.23
CAATTTCAGAGATACCACCA	199.35	216.26		CAATTTCAGAGATACCACCA	284.32	262.41
TGAAGACCTGAAGCGAGAGA	299.97	285.91		TGAAGACCTGAAGCGAGAGA	194.28	196.81
AGGAAACTGTAGTAATCCCA	70.25	80.64		AGGAAACTGTAGTAATCCCA	97.93	101.58
TGATGAAGATAACAGAGGCC	157.58	80.64		TGATGAAGATAACAGAGGCC	175.33	137.55
AAACCCATTGCATTTGCTCG	201.24	229.09		AAACCCATTGCATTTGCTCG	303.27	277.22
TCTTTGCCTGTGAATACCGG	165.17	203.44		TCTTTGCCTGTGAATACCGG	202.18	101.58
AGAACAGAGGCTGGACCCAT	168.97	190.61		AGAACAGAGGCTGGACCCAT	249.57	194.69
TGAACTGAACAACCTGTCCA	208.84	153.95		TGAACTGAACAACCTGTCCA	178.49	167.18
CTGCCATCGACCTCCACCCG	432.86	416.04		CTGCCATCGACCTCCACCCG	429.64	404.19
ACACCAGAGAAGATCAAAGG	119.61	148.45		ACACCAGAGAAGATCAAAGG	115.31	129.09
AGCAAACAAACAGCCAGTGG	225.92	186.94		AGCAAACAAACAGCCAGTGG	194.28	152.37
TCCAGCAAACAAACAGCCAG	165.17	208.93		TCCAGCAAACAAACAGCCAG	137.42	129.09
TGGCGGCTGGTGCACAGCGC	180.36	159.45		TGGCGGCTGGTGCACAGCGC	178.49	158.71
GCAAGGTACAGCCTCACCAC	184.16	113.63		GCAAGGTACAGCCTCACCAC	115.31	120.62
AAGGTACAGCCTCACCACCG	222.13	174.11		AAGGTACAGCCTCACCACCG	134.26	152.37
ACAGATGGAGCACTCCAGGG	131	126.46		ACAGATGGAGCACTCCAGGG	135.84	48.67
TATCTCGCTTAAGATGGCAG	224.03	219.93		TATCTCGCTTAAGATGGCAG	230.61	175.64
ATAGACCAGCTCCTCATCGA	148.09	183.28		ATAGACCAGCTCCTCATCGA	157.96	154.48
TGGACCGCTGAACTTGGCAA	168.97	93.47		TGGACCGCTGAACTTGGCAA	197.44	171.41
CCAGTGACAACATCGTGCGA	345.53	333.56		CCAGTGACAACATCGTGCGA	323.81	359.75
GAGATAGATGACCATGCCGT	244.91	251.09		GAGATAGATGACCATGCCGT	252.73	171.41
GTACCAGAGGCGCCACACGG	191.75	164.95		GTACCAGAGGCGCCACACGG	176.91	179.88
GTGTGGGTGAGCCTGGCCAG	167.07	163.12		GTGTGGGTGAGCCTGGCCAG	112.15	55.02
GGACTGAGCGCACGGAGCGG	142.39	106.3		GGACTGAGCGCACGGAGCGG	161.11	105.81
ACTCACAGTAGATCTCCACC	260.1	306.07		ACTCACAGTAGATCTCCACC	236.93	160.83
AGATAGACAGCCCTCTGAGC	93.03	108.13		AGATAGACAGCCCTCTGAGC	148.48	116.39
TGGAATTCGAACCCAAACAA	83.54	122.79		TGGAATTCGAACCCAAACAA	131.1	93.11
AATATGACATGCTTGAGCCA	210.74	183.28		AATATGACATGCTTGAGCCA	265.36	152.37
TTGAGACCAAGACTCTGAGA	94.93	64.15		TTGAGACCAAGACTCTGAGA	91.61	105.81
ACAGTGGCTATTCTGGAATG	218.33	276.75		ACAGTGGCTATTCTGGAATG	284.32	245.48
AAATGGTGACCAGTACTCTA	163.27	126.46		AAATGGTGACCAGTACTCTA	148.48	162.95
ACTACACTGCAACTCACCAT	136.69	71.48		ACTACACTGCAACTCACCAT	142.16	173.53
ATCCCAGGGCAAGTCCACCA	157.58	120.96		ATCCCAGGGCAAGTCCACCA	184.81	99.46
TGTTCGGCAAGATCTCGGGC	93.03	76.98		TGTTCGGCAAGATCTCGGGC	156.38	91
GTTAGAGCGGAAGTTCTGGC	87.33	91.64		GTTAGAGCGGAAGTTCTGGC	85.3	59.25
AAACAAGAAGCAGTCTCTCA	132.9	62.31		AAACAAGAAGCAGTCTCTCA	124.78	107.93
AGAGGGAATGACTGTGTCCG	208.84	179.61		AGAGGGAATGACTGTGTCCG	244.83	213.74
AGGAGGCAGCATACATCCAA	110.11	87.97		AGGAGGCAGCATACATCCAA	112.15	101.58
TGGTTTACACTCATATACCG	47.46	51.32		TGGTTTACACTCATATACCG	26.85	40.21
TTTACACTCATATACCGTGG	106.32	139.29		TTTACACTCATATACCGTGG	165.85	152.37
CAAATGGATCACCAACCACA	117.71	130.13		CAAATGGATCACCAACCACA	86.88	78.3
GCTTACCAACCTTATCACTG	77.84	120.96		GCTTACCAACCTTATCACTG	146.9	129.09
TGAAGAGCAGGCCTTACAGC	106.32	120.96		TGAAGAGCAGGCCTTACAGC	139	160.83
AGACAAAGAGCTGGCACCAA	288.58	287.74		AGACAAAGAGCTGGCACCAA	380.67	325.89
GATGAGAATGAACACCACCG	180.36	109.97		GATGAGAATGAACACCACCG	93.19	95.23
GGCGAGGAGACTGAACACGG	39.87	67.81		GGCGAGGAGACTGAACACGG	39.49	105.81
GTGGTAGAGCGGCAGCACGG	182.26	95.3		GTGGTAGAGCGGCAGCACGG	101.09	112.16
GTTCCGCAAGAACATTTCCA	91.13	98.97		GTTCCGCAAGAACATTTCCA	126.36	150.25
TGGCTGATGAAATCGGGCTG	186.06	161.28		TGGCTGATGAAATCGGGCTG	157.96	177.76
TCAATTGCAGACTTTGTCAG	292.37	263.92		TCAATTGCAGACTTTGTCAG	298.54	323.78
GGAGGGTTCCGTTCCCACAG	129.1	80.64		GGAGGGTTCCGTTCCCACAG	66.34	74.07
CCAGTTTGAGATCATTGCCA	309.46	280.41		CCAGTTTGAGATCATTGCCA	290.64	281.45
ACAGCGCCAAGCTTCAGCAG	146.19	117.3		ACAGCGCCAAGCTTCAGCAG	203.76	116.39
GACCACACAGACTTGCGCCT	142.39	75.14		GACCACACAGACTTGCGCCT	78.98	82.53
TGTGATCAACACACAAGCTG	85.43	133.79		TGTGATCAACACACAAGCTG	108.99	162.95
CCACGAGAAGGCCAGCCAGG	307.56	152.12		CCACGAGAAGGCCAGCCAGG	206.92	179.88
AATGTCGGGAGCCTCAGTGA	187.95	194.27		AATGTCGGGAGCCTCAGTGA	189.55	211.62
GTAGGAATAGTCGAAGCTGA	161.37	95.3		GTAGGAATAGTCGAAGCTGA	200.6	63.49
TGTGTACAATGACATTGGCA	159.48	172.28		TGTGTACAATGACATTGGCA	183.23	201.04
AACAATCGTAAACACAGCGT	39.87	84.31		AACAATCGTAAACACAGCGT	48.97	40.21
TTTGTCCCAGAAACATGCCT	55.06	78.81		TTTGTCCCAGAAACATGCCT	97.93	69.83
GGAGACAATAGCACAGACGG	231.62	214.43		GGAGACAATAGCACAGACGG	172.17	217.97
GCATCGGGTAGCAATCAGCG	174.66	170.45		GCATCGGGTAGCAATCAGCG	194.28	124.86
GAAGAGGAAGGTCAATGCGA	94.93	108.13		GAAGAGGAAGGTCAATGCGA	78.98	84.65
ATGGAATTGCACCAAACCAT	72.14	122.79		ATGGAATTGCACCAAACCAT	85.3	99.46
GAACTTAGGCACGCTTGCCA	20.88	119.13		GAACTTAGGCACGCTTGCCA	37.91	143.9
GGTGGAAGAGGTGCATGCAA	11.39	9.16		GGTGGAAGAGGTGCATGCAA	7.9	10.58
TTTGACCAACCACAACCTGT	41.77	109.97		TTTGACCAACCACAACCTGT	50.55	158.71
GCGAGTCACTCACTGGGCCA	81.64	142.95		GCGAGTCACTCACTGGGCCA	60.02	135.44
CGCCGCTTACCACAAAGCCG	39.87	128.29		CGCCGCTTACCACAAAGCCG	41.07	101.58
ACCAGGAGGATGATCCGCCG	34.17	86.14		ACCAGGAGGATGATCCGCCG	72.66	97.35
GGTGACATCATCATTGACGG	94.93	106.3		GGTGACATCATCATTGACGG	139	181.99
CACCTCGCTGTCTCGGCCGG	119.61	108.13		CACCTCGCTGTCTCGGCCGG	93.19	114.27
ACTCACCTCGCTGTCTCGGC	70.25	82.47		ACTCACCTCGCTGTCTCGGC	86.88	101.58
TATCAGCAGAGAGACCTCCT	144.29	126.46		TATCAGCAGAGAGACCTCCT	101.09	114.27
AGAGTTGTGCCACCGTCCAG	115.81	141.12		AGAGTTGTGCCACCGTCCAG	116.89	190.46
GATGTAGATGAAACAGACAG	74.04	49.48		GATGTAGATGAAACAGACAG	96.35	101.58
CAGCCGCGAACAGCACGGCG	79.74	97.14		CAGCCGCGAACAGCACGGCG	64.76	44.44
CTGTAGAAACTTCACTGCCG	174.66	144.79		CTGTAGAAACTTCACTGCCG	121.63	103.69
TATGGCTGAGATATGAGGTG	252.5	229.09		TATGGCTGAGATATGAGGTG	142.16	205.27
TAGGTCCCGCAGGCTCCCGA	134.8	159.45		TAGGTCCCGCAGGCTCCCGA	97.93	135.44
GTGCAGAGGGAGGACCGCCG	68.35	89.8		GTGCAGAGGGAGGACCGCCG	151.64	114.27
TAGACGCTGCAGTCGTCCAG	89.23	166.78		TAGACGCTGCAGTCGTCCAG	161.11	205.27
TACACTCAGGGTCAAGGCAG	199.35	201.6		TACACTCAGGGTCAAGGCAG	186.39	217.97
GCTGAGGGTATCCTCGGAGG	89.23	80.64		GCTGAGGGTATCCTCGGAGG	61.6	78.3
CGATGAGGAAGACCACGCGG	32.27	84.31		CGATGAGGAAGACCACGCGG	37.91	95.23
TGTGCAGGGATTGTCCGGCG	225.92	199.77		TGTGCAGGGATTGTCCGGCG	251.15	245.48
AGGCGAGGTGGACAGCACCA	132.9	119.13		AGGCGAGGTGGACAGCACCA	227.46	181.99
TGTAGCGCAGCAGCACGCGC	136.69	113.63		TGTAGCGCAGCAGCACGCGC	85.3	33.86
GAAGACCAAAGACTTTGCCA	127.2	124.63		GAAGACCAAAGACTTTGCCA	148.48	129.09
TCTCCACAGGTAATATCCGG	9.49	9.16		TCTCCACAGGTAATATCCGG	7.9	10.58
AGAGGGAAGCCATATTGCGT	243.01	168.61		AGAGGGAAGCCATATTGCGT	148.48	207.39
GTTGTCATACACACATACAG	60.75	60.48		GTTGTCATACACACATACAG	28.43	80.42
GTGACACCTAGAACACCAGG	94.93	115.46		GTGACACCTAGAACACCAGG	93.19	101.58
TTCTACCTCATCCATACCCA	127.2	148.45		TTCTACCTCATCCATACCCA	132.68	57.14
TTTGGACGACCTCAGGGAGA	214.53	208.93		TTTGGACGACCTCAGGGAGA	192.71	171.41
TGAGGACTTAATGAAGGCAG	127.2	159.45		TGAGGACTTAATGAAGGCAG	148.48	192.57
CTTGCGCAGACCCTCCGCGA	174.66	166.78		CTTGCGCAGACCCTCCGCGA	206.92	110.04
TCAGCTGGCCAGCTACCCAT	172.77	78.81		TCAGCTGGCCAGCTACCCAT	139	103.69
AAGGAGGTATCCGCTCGCTT	89.23	84.31		AAGGAGGTATCCGCTCGCTT	142.16	93.11
TGTTGATGGGACAATGACAG	144.29	175.94		TGTTGATGGGACAATGACAG	210.08	207.39
TCAATCTCTAGAGGAAGCGA	56.96	75.14		TCAATCTCTAGAGGAAGCGA	96.35	91
TGCTGGAAGGACGCAAAGGA	167.07	240.09		TGCTGGAAGGACGCAAAGGA	178.49	156.6
AAATTTGAACCTCTGACCGG	161.37	131.96		AAATTTGAACCTCTGACCGG	173.75	249.71
AAGATGCGGCTGCTGGACGG	218.33	142.95		AAGATGCGGCTGCTGGACGG	293.8	283.57
ACAAGGATCTAGGATGCCTG	218.33	166.78		ACAAGGATCTAGGATGCCTG	139	179.88
CATAGCCTTCCAGTAAACAG	89.23	102.63		CATAGCCTTCCAGTAAACAG	112.15	103.69
ATAGACATTGAAGTGGAGGG	277.18	276.75		ATAGACATTGAAGTGGAGGG	284.32	169.3
TACGCAAGGAGTCTCTGCAG	165.17	148.45		TACGCAAGGAGTCTCTGCAG	121.63	107.93
AAGGTCACTGATGGAAACAG	149.98	245.59		AAGGTCACTGATGGAAACAG	150.06	99.46
ACGAGAGTCTCTCTCCACAA	100.62	65.98		ACGAGAGTCTCTCTCCACAA	93.19	181.99
GGAGCCATGATACAATGTGA	136.69	128.29		GGAGCCATGATACAATGTGA	82.14	61.37
CGAGCTCAAGACCTACCACG	45.56	273.08		CGAGCTCAAGACCTACCACG	41.07	281.45
GGCCAGACAGGGATGTGCGG	32.27	108.13		GGCCAGACAGGGATGTGCGG	30.01	126.97
TAGGACCTAGATGTGAAGGC	94.93	183.28		TAGGACCTAGATGTGAAGGC	56.86	239.13
GATCCCGAAGTATTGACCGG	93.03	155.78		GATCCCGAAGTATTGACCGG	93.19	78.3
TAAACTGGTGAATGTCAAGG	170.87	135.62		TAAACTGGTGAATGTCAAGG	249.57	247.6
AGAGACTTGAATGTTGGCAG	267.69	218.1		AGAGACTTGAATGTTGGCAG	178.49	220.08
AAGCCACAGACAGGTGGCCA	136.69	98.97		AAGCCACAGACAGGTGGCCA	108.99	80.42
AGAGCCGAAAGGGTGCACGC	131	115.46		AGAGCCGAAAGGGTGCACGC	107.41	107.93
CAAGAAAGAAGGCGAATGGA	186.06	223.6		CAAGAAAGAAGGCGAATGGA	208.5	209.5
GAAAGTACCTGAGATTCATG	93.03	212.6		GAAAGTACCTGAGATTCATG	75.82	135.44
GATGTCGAATTCTAACCCAG	138.59	91.64		GATGTCGAATTCTAACCCAG	71.08	110.04
ACAAGGCAAACCGTTAAGAA	102.52	62.31		ACAAGGCAAACCGTTAAGAA	90.03	97.35
TAACTGGAGAACTCACAGGA	155.68	117.3		TAACTGGAGAACTCACAGGA	108.99	71.95
GCAGAACTTTCTGGCCACCA	146.19	135.62		GCAGAACTTTCTGGCCACCA	206.92	133.32
ATCCACCAAGAACTTCTCAC	87.33	56.82		ATCCACCAAGAACTTCTCAC	83.72	97.35
AACACGTTCAAATACGGCCA	148.09	122.79		AACACGTTCAAATACGGCCA	230.61	112.16
AAATCAGGAGACTGCCGCGC	186.06	141.12		AAATCAGGAGACTGCCGCGC	178.49	129.09
GGGAATGTGTATCATGCCAA	72.14	80.64		GGGAATGTGTATCATGCCAA	86.88	84.65
GACTAACTTGTAGTATTCCG	81.64	73.31		GACTAACTTGTAGTATTCCG	71.08	55.02
GCACTTGGAAATTTCAAGAG	94.93	62.31		GCACTTGGAAATTTCAAGAG	99.51	78.3
AGAGGCACGAGAGCATCCCA	163.27	86.14		AGAGGCACGAGAGCATCCCA	124.78	95.23
TCAGGCTGAAGTCGCCAAGA	117.71	128.29		TCAGGCTGAAGTCGCCAAGA	191.13	126.97
ATTCGAAGATTCCTTTGGAG	136.69	139.29		ATTCGAAGATTCCTTTGGAG	131.1	184.11
CCAGCAACAGACATTCACAA	81.64	49.48		CCAGCAACAGACATTCACAA	61.6	46.56
GTGCTGATACCTCATTACCA	129.1	141.12		GTGCTGATACCTCATTACCA	140.58	80.42
GGAGGCGTGAATCAGGAGGA	9.49	9.16		GGAGGCGTGAATCAGGAGGA	7.9	10.58
GCTTTAGATGGCCTCACCTG	220.23	260.25		GCTTTAGATGGCCTCACCTG	285.9	222.2
GACTCCACTTTCCTTCTCCA	155.68	73.31		GACTCCACTTTCCTTCTCCA	58.44	88.88
AGTAAGCAAGTCTTTAACCC	41.77	199.77		AGTAAGCAAGTCTTTAACCC	94.77	154.48
GGACCCAAGGAAGTTTGCCA	74.04	210.77		GGACCCAAGGAAGTTTGCCA	56.86	156.6
ATTGGAGGAGGTGCAGAAGG	123.4	203.44		ATTGGAGGAGGTGCAGAAGG	183.23	243.36
GAAATTGGAGGAGGTGCAGA	161.37	128.29		GAAATTGGAGGAGGTGCAGA	236.93	192.57
TCAGTTCTCACCGTTCGTCA	125.3	163.12		TCAGTTCTCACCGTTCGTCA	137.42	141.79
AAACACCAGAATCCCATCCA	271.49	284.08		AAACACCAGAATCCCATCCA	364.88	283.57
CAGCCTGGTTCCAATCACAG	134.8	111.8		CAGCCTGGTTCCAATCACAG	83.72	93.11
AACCAGGCTGCATGCTGCTG	91.13	93.47		AACCAGGCTGCATGCTGCTG	99.51	65.6
TTAGCCAGGAAAGTGATGGG	317.05	240.09		TTAGCCAGGAAAGTGATGGG	270.1	239.13
AGAACCAAGATCCAATTCCC	108.22	106.3		AGAACCAAGATCCAATTCCC	60.02	133.32
GTTGAGTTGAGCCGACTCCA	136.69	161.28		GTTGAGTTGAGCCGACTCCA	199.02	133.32
CTGCTGGAAAGGGTCCCGGG	222.13	161.28		CTGCTGGAAAGGGTCCCGGG	240.09	237.01
GAACTGAGAGGCGCATACCC	112.01	179.61		GAACTGAGAGGCGCATACCC	164.27	135.44
GTGACAGCACGGGTTCCAGG	155.68	113.63		GTGACAGCACGGGTTCCAGG	108.99	135.44
TCACGAAGTACAGTTCCCGG	100.62	174.11		TCACGAAGTACAGTTCCCGG	116.89	148.13
GTTGACGGCGTACATCAGTG	345.53	251.09		GTTGACGGCGTACATCAGTG	241.67	275.11
ACAGACTCATCATCTCCCAC	26.58	38.49		ACAGACTCATCATCTCCCAC	30.01	165.06
GAAGGTTCCCAATCTCTCGG	17.09	76.98		GAAGGTTCCCAATCTCTCGG	12.64	48.67
GAGTCGAGGGTACTTCTTGA	41.77	65.98		GAGTCGAGGGTACTTCTTGA	56.86	65.6
GAGGAAGGAGGTCATGCAGG	58.85	214.43		GAGGAAGGAGGTCATGCAGG	34.75	167.18
TGGTGCAGTAACCACAGCCG	144.29	89.8		TGGTGCAGTAACCACAGCCG	102.67	112.16
GGAGGCGATGAAGGGCGCGG	96.82	142.95		GGAGGCGATGAAGGGCGCGG	80.56	71.95
TGAAGTGGAAACGCTGGCGC	131	106.3		TGAAGTGGAAACGCTGGCGC	132.68	99.46
TTTGCCACAAAGGAGCGCGA	106.32	87.97		TTTGCCACAAAGGAGCGCGA	74.24	65.6
CTGGGACTGCCACTTTCCTG	269.59	320.73		CTGGGACTGCCACTTTCCTG	352.24	275.11
GGTAGGGCACCTCTGCCAGG	83.54	98.97		GGTAGGGCACCTCTGCCAGG	102.67	120.62
GCAGGGAACAGATTGCAAGT	148.09	126.46		GCAGGGAACAGATTGCAAGT	176.91	158.71
GATCGGGAGAGCGCAGGCGA	119.61	113.63		GATCGGGAGAGCGCAGGCGA	146.9	124.86
ACCAGCTTAATACTCTGAGG	115.81	73.31		ACCAGCTTAATACTCTGAGG	75.82	97.35
AGCGACCTGAGTCAGCACGT	117.71	111.8		AGCGACCTGAGTCAGCACGT	97.93	95.23
GAGGCAGACCTACATCCGGA	77.84	47.65		GAGGCAGACCTACATCCGGA	83.72	33.86
ACAGCTCCGGAGGTGGCCGC	149.98	139.29		ACAGCTCCGGAGGTGGCCGC	137.42	116.39
TCAGGTGGTGTTAACAGCAG	159.48	161.28		TCAGGTGGTGTTAACAGCAG	199.02	162.95
GACAGTCCAAGCTATATCGA	144.29	155.78		GACAGTCCAAGCTATATCGA	156.38	162.95
CATGTGTTTGATGATCTCAG	210.74	245.59		CATGTGTTTGATGATCTCAG	175.33	198.92
TCCTGGCTGAGGGTCGACGG	142.39	137.46		TCCTGGCTGAGGGTCGACGG	143.74	135.44
ATTCTGGCCAGGCTGCACTG	17.09	172.28		ATTCTGGCCAGGCTGCACTG	36.33	319.55
TCGAGCATCACACTGTACAA	26.58	188.77		TCGAGCATCACACTGTACAA	102.67	224.32
CTACAATGAGACAATGACAG	24.68	210.77		CTACAATGAGACAATGACAG	52.13	201.04
GTAGAGATTGATGCTCACAT	41.77	93.47		GTAGAGATTGATGCTCACAT	14.22	105.81
ATGTCCTCGACCGAGAGCGC	108.22	115.46		ATGTCCTCGACCGAGAGCGC	85.3	118.51
GCTTCATCAAAGTTCTCCAG	70.25	56.82		GCTTCATCAAAGTTCTCCAG	82.14	114.27
GTAGGAGCCACAGGACCCGA	117.71	102.63		GTAGGAGCCACAGGACCCGA	96.35	84.65
AAGGGTCACGAAGAACTCGG	58.85	89.8		AAGGGTCACGAAGAACTCGG	67.92	71.95
GCTTTACTCACCGTCAGCCG	87.33	71.48		GCTTTACTCACCGTCAGCCG	63.18	118.51
CCGGCCATAAAGCTTGCTGA	189.85	227.26		CCGGCCATAAAGCTTGCTGA	202.18	139.67
ACTCACGAGCCATCTTCCGG	250.61	219.93		ACTCACGAGCCATCTTCCGG	254.31	308.96
GAAGGCCAACTCCCGCAAAG	132.9	91.64		GAAGGCCAACTCCCGCAAAG	85.3	126.97
GGAACCAGACCTACCTCCAG	121.51	142.95		GGAACCAGACCTACCTCCAG	129.52	211.62
GGGAGCCGAGACTGACCCGC	70.25	84.31		GGGAGCCGAGACTGACCCGC	75.82	78.3
GAAGCCTAAACTCACCGCCA	77.84	183.28		GAAGCCTAAACTCACCGCCA	108.99	101.58
AATCTGGTGCATGATCACCA	51.26	131.96		AATCTGGTGCATGATCACCA	116.89	42.32
GTTCCAGGAAAGCCACCCGC	138.59	131.96		GTTCCAGGAAAGCCACCCGC	164.27	207.39
TGAGGACCAGGACCACACTA	98.72	100.8		TGAGGACCAGGACCACACTA	113.73	105.81
AAGGATACAGCCCACTAGGG	129.1	153.95		AAGGATACAGCCCACTAGGG	118.47	122.74
CAATAACCACATCATGGCGG	98.72	122.79		CAATAACCACATCATGGCGG	74.24	118.51
GTGGGTGAAGGCCTTGGCCA	131	130.13		GTGGGTGAAGGCCTTGGCCA	214.82	196.81
GTTGGGAAGGGTCTCCTGGG	94.93	172.28		GTTGGGAAGGGTCTCCTGGG	116.89	148.13
TCTCAGCAGCCGCTCCACGA	20.88	31.16		TCTCAGCAGCCGCTCCACGA	17.38	19.05
GCTGAGGCTGCCTAGCCGGG	34.17	45.82		GCTGAGGCTGCCTAGCCGGG	39.49	71.95
TCATGAGGATGGCTATTCAG	168.97	168.61		TCATGAGGATGGCTATTCAG	222.72	220.08
ATGAGAAACACTTACTGCCC	180.36	203.44		ATGAGAAACACTTACTGCCC	274.84	211.62
TTAGCTGGCAGTGCTGAAGA	186.06	201.6		TTAGCTGGCAGTGCTGAAGA	134.26	175.64
GAACAAGGTCATAATCACTG	117.71	82.47		GAACAAGGTCATAATCACTG	75.82	52.9
GGAATGGTGAGGATTAGAAG	165.17	111.8		GGAATGGTGAGGATTAGAAG	186.39	126.97
AAGATGCGGAGTCATTAAGC	104.42	67.81		AAGATGCGGAGTCATTAAGC	110.57	95.23
TGCAGGATCATTCACCAGGA	224.03	251.09		TGCAGGATCATTCACCAGGA	183.23	184.11
AAGACGGCAAATATGGGAAG	252.5	179.61		AAGACGGCAAATATGGGAAG	176.91	251.83
AACATGAGAAATCGTGGCCA	233.52	157.62		AACATGAGAAATCGTGGCCA	192.71	143.9
GATCGGGCAGACTGCAGCGG	212.63	179.61		GATCGGGCAGACTGCAGCGG	249.57	129.09
TCAGCGGGTCACCATCTCTG	161.37	131.96		TCAGCGGGTCACCATCTCTG	241.67	177.76
TCATAGGTCCGGGTCTCCAG	157.58	205.27		TCATAGGTCCGGGTCTCCAG	157.96	177.76
GGGAGGGACTCACAAAGTCA	142.39	102.63		GGGAGGGACTCACAAAGTCA	124.78	137.55
AGCACTTCTCACAGTTCCTG	148.09	177.78		AGCACTTCTCACAGTTCCTG	173.75	122.74
ACAGCCACCCTTGTGTACAG	199.35	175.94		ACAGCCACCCTTGTGTACAG	132.68	186.23
TACACAAGGGTGGCTGTCTG	298.07	172.28		TACACAAGGGTGGCTGTCTG	200.6	230.67
TATGGACAGCCGTATGCAGC	288.58	263.92		TATGGACAGCCGTATGCAGC	202.18	116.39
GCATTTCAGGGAGTGCCTGC	117.71	106.3		GCATTTCAGGGAGTGCCTGC	156.38	78.3
GAAGCAGCCATGGTTTCTTG	134.8	135.62		GAAGCAGCCATGGTTTCTTG	154.8	146.02
AGTATTTGAGCCCAGCTGCC	205.04	174.11		AGTATTTGAGCCCAGCTGCC	164.27	114.27
CCAGGTTATGGATAACCACA	104.42	166.78		CCAGGTTATGGATAACCACA	69.5	63.49
TATGGATAACCACATGGAGC	131	106.3		TATGGATAACCACATGGAGC	134.26	120.62
ACAGTCTGACCAGCTCCATG	284.78	174.11		ACAGTCTGACCAGCTCCATG	262.21	211.62
TCAACAACAAGATGGCCCAG	243.01	287.74		TCAACAACAAGATGGCCCAG	263.79	243.36
GAAATTCTCATGGTTTGCCG	113.91	109.97		GAAATTCTCATGGTTTGCCG	97.93	61.37
GGAGAAACGGTACACGTGCG	112.01	137.46		GGAGAAACGGTACACGTGCG	108.99	131.2
GAGGAGAAACGGTACACGTG	201.24	150.29		GAGGAGAAACGGTACACGTG	105.83	139.67
AAGTGCTGAACCATGTCCTA	235.42	197.94		AAGTGCTGAACCATGTCCTA	244.83	175.64
GAAGAGGACCGCCTTGGAGG	138.59	91.64		GAAGAGGACCGCCTTGGAGG	132.68	160.83
TATGGAAAGGCCGCTCCCTA	212.63	175.94		TATGGAAAGGCCGCTCCCTA	211.66	133.32
CTTGCAGAAGCTGTTCGAGA	187.95	181.44		CTTGCAGAAGCTGTTCGAGA	191.13	186.23
GGCGAGCAGGAGTATCACCG	98.72	75.14		GGCGAGCAGGAGTATCACCG	80.56	103.69
CCTGGTACAAGACATAATGG	229.72	263.92		CCTGGTACAAGACATAATGG	266.94	272.99
GTAGAACAAGAGGCCTCCGA	129.1	78.81		GTAGAACAAGAGGCCTCCGA	60.02	97.35
TCAGAGAGCGGATTCTCCCT	161.37	84.31		TCAGAGAGCGGATTCTCCCT	210.08	184.11
TGACGCGATGCCGCTGCCCG	191.75	150.29		TGACGCGATGCCGCTGCCCG	176.91	213.74
TGAACTGTAGCTGTCAGTGG	180.36	249.25		TGAACTGTAGCTGTCAGTGG	154.8	203.15
GAAGCAGCAAACCAACTCCA	56.96	95.3		GAAGCAGCAAACCAACTCCA	61.6	42.32
ACACATCACAGCCCAGACAG	210.74	372.05		ACACATCACAGCCCAGACAG	247.99	239.13
TGACCTCTGAGTCTTTGCGC	70.25	109.97		TGACCTCTGAGTCTTTGCGC	85.3	95.23
AGTATGCTGACACAGACAAG	148.09	170.45		AGTATGCTGACACAGACAAG	129.52	205.27
GAGGAGGACTTCCGGATCCA	110.11	119.13		GAGGAGGACTTCCGGATCCA	131.1	112.16
TGGCTTGGAAGTCACTGCCA	113.91	153.95		TGGCTTGGAAGTCACTGCCA	82.14	196.81
AAGCCAGCCACACTCCCATG	273.39	186.94		AAGCCAGCCACACTCCCATG	298.54	226.43
GCGTTATGGGAAGATCCAGG	155.68	126.46		GCGTTATGGGAAGATCCAGG	224.3	146.02
CATGGAGTCAGGGAGTCCCG	37.97	106.3		CATGGAGTCAGGGAGTCCCG	60.02	179.88
GCCGCGCGTTACCTTCCGCG	79.74	53.15		GCCGCGCGTTACCTTCCGCG	63.18	71.95
GGACACCAGTCTCTTCAGCG	142.39	86.14		GGACACCAGTCTCTTCAGCG	140.58	105.81
GGAGAAGATGGCGCTAAAGG	155.68	152.12		GGAGAAGATGGCGCTAAAGG	105.83	120.62
CGTGAGGCTCCTCTGCCAGG	246.81	194.27		CGTGAGGCTCCTCTGCCAGG	211.66	213.74
AGAGAGGGAGCTTGAGGCGA	85.43	163.12		AGAGAGGGAGCTTGAGGCGA	192.71	171.41
AGGCGGCAAGCAGAAGGCGG	292.37	280.41		AGGCGGCAAGCAGAAGGCGG	285.9	188.34
ACACACCGATGCTGCCGCGG	222.13	278.58		ACACACCGATGCTGCCGCGG	320.65	171.41
GGACATTCACTCCAGGGCAG	205.04	194.27		GGACATTCACTCCAGGGCAG	172.17	181.99
GATGACCCTGTGCCTCCTCG	121.51	205.27		GATGACCCTGTGCCTCCTCG	191.13	126.97
GAAATACCATCGGAAGACGA	68.35	40.32		GAAATACCATCGGAAGACGA	37.91	137.55
ACCATCGGAAGACGATGGGA	26.58	20.16		ACCATCGGAAGACGATGGGA	15.8	48.67
TGGGACGGTGCTGCTCTCCA	83.54	186.94		TGGGACGGTGCTGCTCTCCA	75.82	188.34
TGTGTGTCTCCTCCTACCGC	256.3	282.24		TGTGTGTCTCCTCCTACCGC	268.52	353.4
GATGGCCAAGGGCGAGGCGT	41.77	49.48		GATGGCCAAGGGCGAGGCGT	20.53	59.25
GTGACAGAGATCCTCCGCGT	252.5	214.43		GTGACAGAGATCCTCCGCGT	240.09	279.34
AACGGAAGAAGCACGTGCCA	155.68	120.96		AACGGAAGAAGCACGTGCCA	112.15	135.44
TAATAGTGTTGGGTCTCCCA	85.43	177.78		TAATAGTGTTGGGTCTCCCA	99.51	169.3
GTGAAGGCCAAACGCTCCCG	146.19	142.95		GTGAAGGCCAAACGCTCCCG	134.26	152.37
AGCGGAAAGACCGATAGCGG	216.43	177.78		AGCGGAAAGACCGATAGCGG	101.09	80.42
AGTGGATGAGATTTCACCCG	108.22	141.12		AGTGGATGAGATTTCACCCG	132.68	107.93
AGGGCAGCAAGAGGAACCCA	178.46	135.62		AGGGCAGCAAGAGGAACCCA	135.84	129.09
GACAGAAGAGTCTACCATCA	212.63	120.96		GACAGAAGAGTCTACCATCA	210.08	239.13
TAGTTACCACAGCAGCCACT	195.55	190.61		TAGTTACCACAGCAGCCACT	156.38	175.64
AATCCAACCAATTTGCTCTG	206.94	142.95		AATCCAACCAATTTGCTCTG	323.81	171.41
AAGAGGCATCATGCTGAAGA	77.84	108.13		AAGAGGCATCATGCTGAAGA	137.42	76.18
GAAACACGATGGCATCACGG	79.74	98.97		GAAACACGATGGCATCACGG	139	116.39
TCTGATTCTAGACACACCAC	210.74	131.96		TCTGATTCTAGACACACCAC	211.66	146.02
GCTCATCTGACAGGGTCCCG	119.61	119.13		GCTCATCTGACAGGGTCCCG	104.25	175.64
TGTGCACAGGACTCCAACAA	56.96	159.45		TGTGCACAGGACTCCAACAA	113.73	158.71
AGTCAGACACAGTTACTAGG	153.78	131.96		AGTCAGACACAGTTACTAGG	191.13	152.37
TGACTGTGCTGTGATCACAG	184.16	126.46		TGACTGTGCTGTGATCACAG	132.68	105.81
TGTGAGCGGGATGTCCAGTG	326.55	331.73		TGTGAGCGGGATGTCCAGTG	352.24	205.27
GAAGGCGAGGAGTGCCACCC	119.61	102.63		GAAGGCGAGGAGTGCCACCC	107.41	116.39
AGCAGTAGAAACCGCCCAGG	216.43	179.61		AGCAGTAGAAACCGCCCAGG	159.53	207.39
GAACCGGAGCACCAGCTCGA	123.4	43.99		GAACCGGAGCACCAGCTCGA	69.5	103.69
GACACTGCCAGAGTTCCGGG	55.06	53.15		GACACTGCCAGAGTTCCGGG	67.92	48.67
GCTGATGAGGATCTTCCCGT	83.54	93.47		GCTGATGAGGATCTTCCCGT	85.3	74.07
GAAAGAAATGGAGGTTGCGC	125.3	80.64		GAAAGAAATGGAGGTTGCGC	132.68	105.81
GTAGAAAGTGTCCTTGCCAG	113.91	161.28		GTAGAAAGTGTCCTTGCCAG	153.22	141.79
TGACGAAGTCGTACTCGCAG	62.65	157.62		TGACGAAGTCGTACTCGCAG	121.63	220.08
GTGGGCGCCCACCTACCTCA	134.8	104.47		GTGGGCGCCCACCTACCTCA	162.69	150.25
AAGTTGTCCAGACACTCCAA	89.23	181.44		AAGTTGTCCAGACACTCCAA	104.25	122.74
TTACCAACCGGATGACACGG	151.88	144.79		TTACCAACCGGATGACACGG	197.44	97.35
AGATGAAGGCTACATCAAGG	68.35	153.95		AGATGAAGGCTACATCAAGG	126.36	76.18
TGAGCTGGGAGAAGAAGCGA	104.42	120.96		TGAGCTGGGAGAAGAAGCGA	101.09	207.39
GCCCATCCACTGCTTACCCA	186.06	260.25		GCCCATCCACTGCTTACCCA	178.49	173.53
CTGGACCACGGACTCCACGG	104.42	199.77		CTGGACCACGGACTCCACGG	164.27	116.39
TAAGACCTATGGCAACGTGC	98.72	80.64		TAAGACCTATGGCAACGTGC	86.88	154.48
GCGGAACCAGCCCTCGCGGA	93.03	109.97		GCGGAACCAGCCCTCGCGGA	169.01	114.27
GATGGTCAAGACACCGGCGA	131	89.8		GATGGTCAAGACACCGGCGA	156.38	143.9
GAAGGGATCGGAGAAGCTGG	89.23	108.13		GAAGGGATCGGAGAAGCTGG	74.24	46.56
GCAGCAGTCCTGCTCGCCCG	64.55	78.81		GCAGCAGTCCTGCTCGCCCG	64.76	55.02
GCTGCCGCCCGACATGACCG	136.69	137.46		GCTGCCGCCCGACATGACCG	139	133.32
AAACACATTGCCCAGCGTGA	77.84	131.96		AAACACATTGCCCAGCGTGA	104.25	59.25
TACAAAGAGCAGGATGGCCA	193.65	137.46		TACAAAGAGCAGGATGGCCA	120.05	148.13
TATTGTCTGAGTGGTAACGG	313.26	300.57		TATTGTCTGAGTGGTAACGG	285.9	217.97
GGCACGAGTGATTGGACCAG	113.91	106.3		GGCACGAGTGATTGGACCAG	104.25	101.58
AGAGGCCAAGGATCCAGCAG	191.75	190.61		AGAGGCCAAGGATCCAGCAG	254.31	311.08
ATGGTTTCTTCTAACTCCGG	155.68	91.64		ATGGTTTCTTCTAACTCCGG	238.51	133.32
GGAATCGAAACCTTCTCCAG	148.09	166.78		GGAATCGAAACCTTCTCCAG	132.68	205.27
GGAGGCCTCAACCATTCCTG	123.4	157.62		GGAGGCCTCAACCATTCCTG	96.35	146.02
GCTGGGTGCAGACGTGACGC	134.8	115.46		GCTGGGTGCAGACGTGACGC	143.74	84.65
ATTCAGGCAACGCCTCGCGT	246.81	190.61		ATTCAGGCAACGCCTCGCGT	210.08	129.09
AGGGAGAGGTTTCTGAGCAT	220.23	208.93		AGGGAGAGGTTTCTGAGCAT	202.18	165.06
CATCCGAGTCTGCAGGCCGG	178.46	130.13		CATCCGAGTCTGCAGGCCGG	161.11	243.36
AGCAGAGTAATGCAGTACCA	144.29	230.93		AGCAGAGTAATGCAGTACCA	97.93	220.08
AGGGAGACAGGTTGCTTCAG	131	172.28		AGGGAGACAGGTTGCTTCAG	154.8	220.08
TCAGCGTGTAGTCGTCCCGG	30.38	32.99		TCAGCGTGTAGTCGTCCCGG	23.69	19.05
ACCAGCGCAACCAAATCCGA	51.26	40.32		ACCAGCGCAACCAAATCCGA	66.34	88.88
TCCAGAAGACTTGTTTGCCA	229.72	221.76		TCCAGAAGACTTGTTTGCCA	331.71	179.88
GTAAAGCCGGGTCTATATGG	191.75	252.92		GTAAAGCCGGGTCTATATGG	194.28	194.69
AAATTACAAGGGCTGAAGGA	203.14	133.79		AAATTACAAGGGCTGAAGGA	187.97	110.04
GGGCTGAAGGAAGGAAACTG	138.59	97.14		GGGCTGAAGGAAGGAAACTG	131.1	91
TGAGTGGGCATCGATCAACA	212.63	161.28		TGAGTGGGCATCGATCAACA	164.27	175.64
ACAGATATCAAAGTGCTGGA	75.94	60.48		ACAGATATCAAAGTGCTGGA	69.5	80.42
CAAGCAATATATGCCCACAG	119.61	130.13		CAAGCAATATATGCCCACAG	78.98	184.11
TTCCGTGTAATCTTCACAGG	96.82	175.94		TTCCGTGTAATCTTCACAGG	159.53	105.81
TGATGCAGTACACTTTGGGA	275.29	243.76		TGATGCAGTACACTTTGGGA	282.74	311.08
ATCCACATTGGTCAGAACGA	163.27	223.6		ATCCACATTGGTCAGAACGA	274.84	247.6
AATCACCTACCAATTTCCCA	104.42	146.62		AATCACCTACCAATTTCCCA	74.24	126.97
GGAGTTGAAGCAGTCGGCGT	176.56	148.45		GGAGTTGAAGCAGTCGGCGT	176.91	97.35
GGATATGGGAGCAACCACCA	189.85	65.98		GGATATGGGAGCAACCACCA	173.75	71.95
TAGAAGAATCCACCATAGGG	127.2	166.78		TAGAAGAATCCACCATAGGG	176.91	126.97
GTTAGCAGAAGCCTTTCAGA	279.08	207.1		GTTAGCAGAAGCCTTTCAGA	206.92	215.85
GAAGCCTGAAGACTCTGTGA	104.42	97.14		GAAGCCTGAAGACTCTGTGA	143.74	158.71
GAGGAGAATAAGCTTTGTCA	201.24	120.96		GAGGAGAATAAGCTTTGTCA	194.28	139.67
AGTCACATCATTCCATTCGA	115.81	76.98		AGTCACATCATTCCATTCGA	64.76	93.11
GAGGGCTCCCACGAGAGCCA	104.42	75.14		GAGGGCTCCCACGAGAGCCA	63.18	91
GATCAACAAGCCCAGGCTGA	178.46	208.93		GATCAACAAGCCCAGGCTGA	187.97	209.5
TTGTTCCCAATCAAATTCGG	112.01	64.15		TTGTTCCCAATCAAATTCGG	64.76	143.9
GAGGTTTAAGCCAATACAGA	83.54	69.64		GAGGTTTAAGCCAATACAGA	72.66	120.62
CAAAGGACACTTACTATCCC	307.56	192.44		CAAAGGACACTTACTATCCC	271.68	283.57
TCTCTGGGTTGTATGCACCA	9.49	14.66		TCTCTGGGTTGTATGCACCA	7.9	16.93
TCACAGATTGATGACCCACA	379.71	252.92		TCACAGATTGATGACCCACA	229.04	207.39
AGGCAAAGGCAAATATCAGG	87.33	131.96		AGGCAAAGGCAAATATCAGG	63.18	55.02
CTTGTGCTGAAACACCACGA	146.19	119.13		CTTGTGCTGAAACACCACGA	162.69	148.13
AGATGTGGAAGCTGTTGCTG	203.14	177.78		AGATGTGGAAGCTGTTGCTG	225.88	224.32
ACAAAGACTTCACTTTGCTG	70.25	126.46		ACAAAGACTTCACTTTGCTG	97.93	74.07
GTGGTACTGAGTTCATACCG	39.87	106.3		GTGGTACTGAGTTCATACCG	44.23	101.58
TCTGGCACACAAGCTGTCAG	64.55	109.97		TCTGGCACACAAGCTGTCAG	44.23	205.27
GCAGCGCCCACTCAGGCTGG	168.97	131.96		GCAGCGCCCACTCAGGCTGG	161.11	217.97
GTTGACCATGCTGTCCCGGG	39.87	91.64		GTTGACCATGCTGTCCCGGG	69.5	122.74
GGCGGCGGAAAGTACCACCC	70.25	67.81		GGCGGCGGAAAGTACCACCC	28.43	105.81
GAAGAGGTGGTACAGGGACA	146.19	130.13		GAAGAGGTGGTACAGGGACA	227.46	126.97
TCGTTATGGACTGATCCCTG	115.81	445.36		TCGTTATGGACTGATCCCTG	159.53	315.31
AGAGGGACCCATCTCAGCAA	149.98	109.97		AGAGGGACCCATCTCAGCAA	139	143.9
TCACTCAGATCCTCCAGCCA	296.17	245.59		TCACTCAGATCCTCCAGCCA	338.02	272.99
TGCAGCTTTCATCCATCCCA	127.2	75.14		TGCAGCTTTCATCCATCCCA	108.99	139.67
GCAGCTTTCATCCATCCCAG	115.81	104.47		GCAGCTTTCATCCATCCCAG	104.25	101.58
GATGGCGCACATGACAACCA	93.03	73.31		GATGGCGCACATGACAACCA	61.6	118.51
TGGCGCACATGACAACCAGG	134.8	174.11		TGGCGCACATGACAACCAGG	127.94	122.74
CAAGTATCGGTCCACAGCGA	208.84	164.95		CAAGTATCGGTCCACAGCGA	169.01	241.25
AGGCTGACAACAATGGCCAA	24.68	40.32		AGGCTGACAACAATGGCCAA	25.27	31.74
TCCCAACGCCTCCTGAACCA	368.31	322.56		TCCCAACGCCTCCTGAACCA	292.22	361.87
TTAACGACTTACAGGACCTG	216.43	267.58		TTAACGACTTACAGGACCTG	247.99	188.34
TAACGACTTACAGGACCTGA	79.74	137.46		TAACGACTTACAGGACCTGA	82.14	112.16
GCCAGAATTTAGCAAGACAG	172.77	168.61		GCCAGAATTTAGCAAGACAG	112.15	158.71
AAGAAGCGGAGCCTTTCCAA	60.75	60.48		AAGAAGCGGAGCCTTTCCAA	97.93	114.27
GCCAGGCTGGGTGACACCCA	91.13	76.98		GCCAGGCTGGGTGACACCCA	82.14	55.02
GAACAGCTGGAGATCTCTGG	129.1	168.61		GAACAGCTGGAGATCTCTGG	90.03	116.39
GACAAATGGGCGCATGACGA	205.04	120.96		GACAAATGGGCGCATGACGA	165.85	201.04
TGACGGCGCGGCTACCATGG	208.84	174.11		TGACGGCGCGGCTACCATGG	176.91	192.57
TAAAGAGGCGTATACTGCCT	20.88	16.49		TAAAGAGGCGTATACTGCCT	12.64	38.09
ATTGGGAGACATACATGCAT	47.46	117.3		ATTGGGAGACATACATGCAT	44.23	192.57
ACAGTGACCTACTGTTGCCG	191.75	188.77		ACAGTGACCTACTGTTGCCG	161.11	239.13
ACTACGACGGGAGCAGCAGG	305.66	208.93		ACTACGACGGGAGCAGCAGG	265.36	342.82
GCGCAACGGGCTCCTCAACG	214.53	214.43		GCGCAACGGGCTCCTCAACG	252.73	249.71
TCAGAGAGCTGATAAACGCA	127.2	157.62		TCAGAGAGCTGATAAACGCA	170.59	86.76
GGAGAGGGACTGGGTCAGCG	113.91	84.31		GGAGAGGGACTGGGTCAGCG	121.63	63.49
GAGGGAAGAGCAGTCGTAGA	151.88	179.61		GAGGGAAGAGCAGTCGTAGA	167.43	141.79
GTGCGTCATGATCTTCACCG	102.52	69.64		GTGCGTCATGATCTTCACCG	112.15	112.16
GACATGGAGACTTCAGGCGG	157.58	146.62		GACATGGAGACTTCAGGCGG	195.86	154.48
AAGTGTGCACAGCTCCGCAA	98.72	87.97		AAGTGTGCACAGCTCCGCAA	82.14	103.69
TGAAGGAGAGCTTGAAGCAA	244.91	181.44		TGAAGGAGAGCTTGAAGCAA	191.13	230.67
GAAGCAGTGCAAGAACATGC	53.16	53.15		GAAGCAGTGCAAGAACATGC	66.34	59.25
GGAGCGCATGCTGTCCCAGC	115.81	40.32		GGAGCGCATGCTGTCCCAGC	83.72	76.18
ATTGGCCCAAGAGAAACCAG	157.58	152.12		ATTGGCCCAAGAGAAACCAG	151.64	177.76
TGAGAGCCACACTTACCACC	206.94	190.61		TGAGAGCCACACTTACCACC	195.86	160.83
GCTGCCGGCTCACCAAACCA	184.16	122.79		GCTGCCGGCTCACCAAACCA	178.49	131.2
TATATGCCATCTCATCAGCA	127.2	146.62		TATATGCCATCTCATCAGCA	142.16	137.55
GTAGACAAGATCAGTCCGGG	180.36	142.95		GTAGACAAGATCAGTCCGGG	107.41	124.86
GCTGTGAAATGGATGAACAA	37.97	95.3		GCTGTGAAATGGATGAACAA	151.64	57.14
CACAGCAGAAATTAATGCCG	125.3	104.47		CACAGCAGAAATTAATGCCG	161.11	120.62
AGCCAGTAGAACATATGCAG	9.49	9.16		AGCCAGTAGAACATATGCAG	7.9	10.58
TGAGAATCAGACAGGCACGA	43.67	108.13		TGAGAATCAGACAGGCACGA	80.56	143.9
GCTGTGTGAGAATTTGGCAG	136.69	100.8		GCTGTGTGAGAATTTGGCAG	139	126.97
TGGCCGTCTTGCCATGGCAG	75.94	150.29		TGGCCGTCTTGCCATGGCAG	69.5	188.34
AGAGACTCTGTCCTTACCTA	117.71	179.61		AGAGACTCTGTCCTTACCTA	75.82	158.71
GAGCCGGAATGAGGAAACCA	64.55	109.97		GAGCCGGAATGAGGAAACCA	67.92	122.74
ATTACAGAGCACGGTGACCT	248.71	181.44		ATTACAGAGCACGGTGACCT	206.92	188.34
CTTAACAGTACAGAAGCCGT	167.07	263.92		CTTAACAGTACAGAAGCCGT	178.49	270.87
TGAAGATGGCAATGTTCAGT	140.49	172.28		TGAAGATGGCAATGTTCAGT	232.19	173.53
GAATGAAGCCCAAACTGCCA	91.13	141.12		GAATGAAGCCCAAACTGCCA	118.47	88.88
GGAACCGCACGTCGGCCCAG	117.71	108.13		GGAACCGCACGTCGGCCCAG	104.25	143.9
GCAAAGAGGTGCTGACCCTG	184.16	188.77		GCAAAGAGGTGCTGACCCTG	203.76	135.44
TGGGAAGTAGCCCACAAAGC	119.61	126.46		TGGGAAGTAGCCCACAAAGC	113.73	129.09
CCTGGAGTTAAGTATGGCGC	146.19	148.45		CCTGGAGTTAAGTATGGCGC	181.65	124.86
AGTGCGGGAGGTGTTTGAGA	205.04	179.61		AGTGCGGGAGGTGTTTGAGA	115.31	160.83
GCTGGCCAAGATGAAGCAGG	117.71	108.13		GCTGGCCAAGATGAAGCAGG	127.94	97.35
GATGACATCAGTGTCCGGGT	113.91	84.31		GATGACATCAGTGTCCGGGT	88.45	137.55
CAGCAAGGATCAGTTTCCGG	222.13	181.44		CAGCAAGGATCAGTTTCCGG	183.23	230.67
GCGGCGTGGCCACCAAGTGG	159.48	97.14		GCGGCGTGGCCACCAAGTGG	175.33	141.79
TGTGAAGACCAGCAGGACTG	176.56	197.94		TGTGAAGACCAGCAGGACTG	219.56	133.32
GTACCTAGGGAGCCTAGCCG	91.13	73.31		GTACCTAGGGAGCCTAGCCG	118.47	93.11
AAACCGGGTGCGCTCGGCCG	70.25	56.82		AAACCGGGTGCGCTCGGCCG	48.97	57.14
GGTCGAGCGGAACTGGAGCA	163.27	133.79		GGTCGAGCGGAACTGGAGCA	157.96	135.44
GTGAGCCGCAATCACCTCGC	91.13	36.66		GTGAGCCGCAATCACCTCGC	53.7	50.79
GCGGGCAAAGCCCTCCTGCG	11.39	9.16		GCGGGCAAAGCCCTCCTGCG	11.06	12.7
TCGGGATGGAGCTGCAGCAG	231.62	221.76		TCGGGATGGAGCTGCAGCAG	243.25	237.01
CAGTGCCTCACTCACACCGG	250.61	166.78		CAGTGCCTCACTCACACCGG	221.14	190.46
TGTAGGCAAGGGCACTGCCC	112.01	62.31		TGTAGGCAAGGGCACTGCCC	102.67	82.53
TAGGCGAACATCACAGCCAG	138.59	84.31		TAGGCGAACATCACAGCCAG	107.41	84.65
GTTCGCCTACGCCATCCAGG	110.11	97.14		GTTCGCCTACGCCATCCAGG	99.51	107.93
TACGGAGCTGAGCCACCCGA	250.61	186.94		TACGGAGCTGAGCCACCCGA	178.49	224.32
AATCGGGCCCAAGCCAACCA	237.32	196.1		AATCGGGCCCAAGCCAACCA	271.68	196.81
CATGACAGCCAACATTATGG	182.26	164.95		CATGACAGCCAACATTATGG	199.02	177.76
AAATGCATAAGAGAAGCCGA	108.22	53.15		AAATGCATAAGAGAAGCCGA	110.57	154.48
AATGCGGCAGGAGCAGGGCG	220.23	135.62		AATGCGGCAGGAGCAGGGCG	189.55	190.46
GAAGCAACCAGCCTCCAAGG	89.23	109.97		GAAGCAACCAGCCTCCAAGG	61.6	65.6
TGGAAGGTCTTACATTCCAA	56.96	102.63		TGGAAGGTCTTACATTCCAA	53.7	35.98
AAAGAATCAGCCCTGATGCA	235.42	192.44		AAAGAATCAGCCCTGATGCA	197.44	194.69
GAAGTGGCGGATGACAGCCA	91.13	84.31		GAAGTGGCGGATGACAGCCA	101.09	101.58
GTGCAGTCCAAGCTGGGCCG	91.13	87.97		GTGCAGTCCAAGCTGGGCCG	131.1	61.37
AGTGTATCGACTGTGCCTCG	106.32	104.47		AGTGTATCGACTGTGCCTCG	162.69	116.39
GCACCTCCAGGACTTACCCT	254.4	197.94		GCACCTCCAGGACTTACCCT	349.08	264.52
TGCAGCAAGGGTCTCCGCAG	201.24	197.94		TGCAGCAAGGGTCTCCGCAG	202.18	186.23
CTGGTACTTCTCCATCCCTG	256.3	276.75		CTGGTACTTCTCCATCCCTG	423.32	215.85
AAATGGCCTACACTGACACA	144.29	131.96		AAATGGCCTACACTGACACA	170.59	126.97
AAGACGAGGATCCAACCAGG	104.42	164.95		AAGACGAGGATCCAACCAGG	97.93	203.15
CATGTGAATACCCTTCACTC	79.74	60.48		CATGTGAATACCCTTCACTC	64.76	65.6
TGAATCAGCAGCCTTCAGCC	187.95	115.46		TGAATCAGCAGCCTTCAGCC	225.88	86.76
GAGTAGACACAATTTGACAG	157.58	197.94		GAGTAGACACAATTTGACAG	184.81	146.02
ATGAGAGAGATGCTATATCG	119.61	119.13		ATGAGAGAGATGCTATATCG	146.9	110.04
ATTTCTAGATGACTTTGCCC	136.69	241.92		ATTTCTAGATGACTTTGCCC	88.45	194.69
GTCAACAGGACATACTGCTG	195.55	232.76		GTCAACAGGACATACTGCTG	164.27	129.09
CATGAGGAACACCAGTCCAA	115.81	196.1		CATGAGGAACACCAGTCCAA	134.26	137.55
GAAGGAGAAACCTCATGCTG	108.22	126.46		GAAGGAGAAACCTCATGCTG	105.83	217.97
TTTGGATAGCAACTGCTCCA	134.8	102.63		TTTGGATAGCAACTGCTCCA	94.77	116.39
AAGGCTTATATTGCCACCCA	212.63	174.11		AAGGCTTATATTGCCACCCA	268.52	186.23
TTAGGGAGTTTATGGACCCA	206.94	346.39		TTAGGGAGTTTATGGACCCA	290.64	325.89
GTAGCTGGAATCCTCATCAG	195.55	181.44		GTAGCTGGAATCCTCATCAG	192.71	179.88
CGGGAGTTCATCCAGGGCCA	345.53	214.43		CGGGAGTTCATCCAGGGCCA	344.34	232.78
GCCCTGGATGAACTCCCGGA	117.71	91.64		GCCCTGGATGAACTCCCGGA	110.57	84.65
ACTGGTCACCCAACATCCGA	98.72	104.47		ACTGGTCACCCAACATCCGA	107.41	91
TACACAGCATAGGTTCCGGC	83.54	60.48		TACACAGCATAGGTTCCGGC	60.02	57.14
GAAATTCTGAAACAGGAAGG	113.91	111.8		GAAATTCTGAAACAGGAAGG	120.05	103.69
TATGCATCTTGGCACATCCA	210.74	174.11		TATGCATCTTGGCACATCCA	164.27	139.67
GAGAAGAGGGTACTCACCTG	155.68	139.29		GAGAAGAGGGTACTCACCTG	142.16	209.5
GATGCCGTACCTTGGCTCCG	74.04	133.79		GATGCCGTACCTTGGCTCCG	44.23	31.74
GCTCCAGAAGTCCACTGCGA	138.59	137.46		GCTCCAGAAGTCCACTGCGA	120.05	141.79
TAAGCAATGGATCCAAGCCC	89.23	196.1		TAAGCAATGGATCCAAGCCC	74.24	169.3
GAATGAGCTGGACAATCTGG	62.65	159.45		GAATGAGCTGGACAATCTGG	36.33	103.69
GGGATTCAAACACAACACCT	43.67	62.31		GGGATTCAAACACAACACCT	71.08	59.25
AGTGAGGAAGTTGACAGCAA	241.11	203.44		AGTGAGGAAGTTGACAGCAA	195.86	148.13
CAGACCTTAAGCCTCCACAG	239.21	249.25		CAGACCTTAAGCCTCCACAG	322.23	304.73
GCTGCAAGGAAACACCCTGC	119.61	102.63		GCTGCAAGGAAACACCCTGC	143.74	93.11
TCAGTCAGGAGTTCTCACGC	256.3	291.41		TCAGTCAGGAGTTCTCACGC	225.88	203.15
GTTCCATGTACTCCACAAGG	91.13	45.82		GTTCCATGTACTCCACAAGG	61.6	35.98
GCGGGAGGCACTCAGAACTG	60.75	69.64		GCGGGAGGCACTCAGAACTG	83.72	50.79
GGAGAGTGGATCGTCTGGAG	165.17	144.79		GGAGAGTGGATCGTCTGGAG	110.57	169.3
GCTGCCCTGTGCCTACCCAG	100.62	185.11		GCTGCCCTGTGCCTACCCAG	72.66	217.97
GAGCAAGGACACTTTCACAT	98.72	131.96		GAGCAAGGACACTTTCACAT	88.45	105.81
GTGTCGGAACCTCAAGGCGA	197.45	139.29		GTGTCGGAACCTCAAGGCGA	224.3	175.64
TCGGGAAACCTCCATCTGGA	77.84	38.49		TCGGGAAACCTCCATCTGGA	37.91	50.79
CAATAACTACAACTGCGAGG	155.68	119.13		CAATAACTACAACTGCGAGG	90.03	95.23
GGCCATGAGGCACTCACCAG	110.11	124.63		GGCCATGAGGCACTCACCAG	72.66	103.69
ACAGTGATGGGCCTGGCCGG	263.9	179.61		ACAGTGATGGGCCTGGCCGG	211.66	207.39
GCAGGCCTGGTTGTCGCCTG	106.32	71.48		GCAGGCCTGGTTGTCGCCTG	120.05	71.95
GCCGGGCTTCTACAACGACG	96.82	108.13		GCCGGGCTTCTACAACGACG	99.51	97.35
ACTATGGCAAATGCAAACCG	110.11	130.13		ACTATGGCAAATGCAAACCG	132.68	50.79
CAAAGAGGCAACATGAACTG	224.03	471.02		CAAAGAGGCAACATGAACTG	279.58	414.77
TGCTAAGTTAATCTGTCCAG	214.53	212.6		TGCTAAGTTAATCTGTCCAG	167.43	215.85
GCTCAGCGTGCCCATCCCGG	138.59	214.43		GCTCAGCGTGCCCATCCCGG	236.93	148.13
AAGAACATGCAACTCACAGC	131	87.97		AAGAACATGCAACTCACAGC	139	103.69
TATGATTGAACACGCACAGA	98.72	172.28		TATGATTGAACACGCACAGA	127.94	126.97
CCTGAGCTACCTGACAGCCC	94.93	208.93		CCTGAGCTACCTGACAGCCC	101.09	226.43
TCACCGCTTCCCGCACACCA	75.94	197.94		TCACCGCTTCCCGCACACCA	71.08	190.46
CAAAGGAAAGCGACTCCCTG	324.65	311.57		CAAAGGAAAGCGACTCCCTG	300.11	173.53
CTGGTGAAGATGGAAGCCGG	318.95	293.24		CTGGTGAAGATGGAAGCCGG	274.84	167.18
TCACTACCAGACCTTGGAGC	113.91	137.46		TCACTACCAGACCTTGGAGC	71.08	99.46
GAGGTATAGAAGTTTCCTGG	151.88	150.29		GAGGTATAGAAGTTTCCTGG	148.48	120.62
GCGATTGCAGACGAACCAGG	176.56	174.11		GCGATTGCAGACGAACCAGG	142.16	143.9
ACAGTAAGACCTATACCCAC	159.48	104.47		ACAGTAAGACCTATACCCAC	187.97	167.18
ACATGCAGAAGTCGTTTCAG	178.46	247.42		ACATGCAGAAGTCGTTTCAG	240.09	234.9
AGGTGGACAGAGTCTCCAGA	100.62	104.47		AGGTGGACAGAGTCTCCAGA	61.6	55.02
AGACTCGGATGATGTACCTA	212.63	276.75		AGACTCGGATGATGTACCTA	241.67	211.62
CAATACATGAGGACAGGCGA	195.55	245.59		CAATACATGAGGACAGGCGA	205.34	152.37
ACTGGGCCTCACCTCTATGG	235.42	130.13		ACTGGGCCTCACCTCTATGG	148.48	158.71
AATGACTGAGTACAAACTGG	102.52	168.61		AATGACTGAGTACAAACTGG	172.17	201.04
ATGAAATGAAACCGTGCCCT	375.91	199.77		ATGAAATGAAACCGTGCCCT	303.27	220.08
TAACATGGTCACCTTCCAGC	81.64	135.62		TAACATGGTCACCTTCCAGC	124.78	165.06
GATGTCAGACTATTGCCTCA	212.63	120.96		GATGTCAGACTATTGCCTCA	170.59	234.9
TTGAAGTATCATCGGACCGA	85.43	179.61		TTGAAGTATCATCGGACCGA	116.89	112.16
GATGAGGAAAGCAGTTCAGG	142.39	130.13		GATGAGGAAAGCAGTTCAGG	154.8	71.95
AGAGGATGCATCCGATATGA	149.98	73.31		AGAGGATGCATCCGATATGA	132.68	114.27
GCGGGTAGCAGCTATGCGGG	30.38	36.66		GCGGGTAGCAGCTATGCGGG	18.95	25.39
GTCTGTCAGGATCTTCTCGA	45.56	42.15		GTCTGTCAGGATCTTCTCGA	53.7	35.98
GAAAGTGGAATCGCCTCCCA	144.29	142.95		GAAAGTGGAATCGCCTCCCA	104.25	122.74
TCTGACTGTCACTATCAGGA	75.94	100.8		TCTGACTGTCACTATCAGGA	110.57	103.69
GTTTCAGGAATAATGCCACA	172.77	100.8		GTTTCAGGAATAATGCCACA	112.15	52.9
AATGCTCAGGTTCATGGTGA	216.43	174.11		AATGCTCAGGTTCATGGTGA	214.82	148.13
TAGACACAAACCTTTGGCAA	155.68	133.79		TAGACACAAACCTTTGGCAA	197.44	201.04
ACAATATCCAGCACAGATGG	372.11	234.59		ACAATATCCAGCACAGATGG	309.59	241.25
GTGCTGGATATTGTATGACA	140.49	130.13		GTGCTGGATATTGTATGACA	129.52	137.55
AATAGGGAGCAACATGGAGT	263.9	183.28		AATAGGGAGCAACATGGAGT	222.72	205.27
AAATAGGGAGCAACATGGAG	168.97	159.45		AAATAGGGAGCAACATGGAG	142.16	143.9
AGTTTCGTATCGCACAGCAG	172.77	199.77		AGTTTCGTATCGCACAGCAG	191.13	156.6
GGTCCAACCTACATGCCCAA	72.14	115.46		GGTCCAACCTACATGCCCAA	90.03	91
CAGCAGCAAATATCACCAGG	131	150.29		CAGCAGCAAATATCACCAGG	186.39	116.39
ACCCACATAGAAATACTCTG	58.85	62.31		ACCCACATAGAAATACTCTG	53.7	82.53
GATTGGCCGCGACTGCCGCG	110.11	130.13		GATTGGCCGCGACTGCCGCG	175.33	99.46
TAGCCCGTTGTTCCTCCCAG	241.11	229.09		TAGCCCGTTGTTCCTCCCAG	243.25	234.9
AAAGTCCAGGTTCTCTATGG	174.66	111.8		AAAGTCCAGGTTCTCTATGG	143.74	150.25
AATGCCCACGATCACGAAGG	129.1	159.45		AATGCCCACGATCACGAAGG	172.17	222.2
ATGGCAAGCAGGCTGCCTGG	125.3	76.98		ATGGCAAGCAGGCTGCCTGG	184.81	143.9
AGTGCTTTGAGTCAATGCCC	98.72	64.15		AGTGCTTTGAGTCAATGCCC	74.24	126.97
GCAGACCCGCAACATTACTG	222.13	150.29		GCAGACCCGCAACATTACTG	145.32	162.95
TCAGAGAGCAATGTCCCTGC	178.46	252.92		TCAGAGAGCAATGTCCCTGC	192.71	152.37
TAAAGGCCATAGCGAGAAGG	206.94	196.1		TAAAGGCCATAGCGAGAAGG	192.71	114.27
GACGGCCGAGCACTTCCAGG	89.23	95.3		GACGGCCGAGCACTTCCAGG	85.3	105.81
GTAGAATCATTTCCCAACAG	83.54	131.96		GTAGAATCATTTCCCAACAG	105.83	52.9
GAAGAGGAGGGCATCCACAA	123.4	87.97		GAAGAGGAGGGCATCCACAA	115.31	146.02
GGACCACCAATGCTGCTCGC	140.49	141.12		GGACCACCAATGCTGCTCGC	97.93	74.07
CATGGCCCGGGACTGGCCAG	134.8	76.98		CATGGCCCGGGACTGGCCAG	115.31	135.44
TGGCTGGAGCCACTCACCAG	201.24	238.26		TGGCTGGAGCCACTCACCAG	233.77	154.48
TGGATCACTCTTCTCTGCAA	66.45	91.64		TGGATCACTCTTCTCTGCAA	83.72	103.69
TCAGCTAATTGAAGACCCAG	110.11	163.12		TCAGCTAATTGAAGACCCAG	113.73	131.2
TCTCGGAAAGACTTACCACT	15.19	14.66		TCTCGGAAAGACTTACCACT	17.38	10.58
GAGATAGGAGATGTAGCAGA	119.61	276.75		GAGATAGGAGATGTAGCAGA	151.64	131.2
CAATTTGCGGAGCTCGGCGA	134.8	111.8		CAATTTGCGGAGCTCGGCGA	150.06	91
CGTGTCGGACCTGGAGCCGG	224.03	262.08		CGTGTCGGACCTGGAGCCGG	278	249.71
CCTGGGCGGCACGGACACCA	254.4	298.74		CCTGGGCGGCACGGACACCA	181.65	124.86
ATGAGGACGCGGAGCCGCGG	100.62	155.78		ATGAGGACGCGGAGCCGCGG	82.14	114.27
GGAGGAGGCGTTCCAGGCGG	144.29	124.63		GGAGGAGGCGTTCCAGGCGG	97.93	133.32
TCAGCTCTACGTGGCCACGG	176.56	141.12		TCAGCTCTACGTGGCCACGG	120.05	114.27
GAATGGAGGGATGTCGCTGG	189.85	218.1		GAATGGAGGGATGTCGCTGG	252.73	152.37
TCATTCCTGAATCACCTCGT	189.85	219.93		TCATTCCTGAATCACCTCGT	126.36	107.93
AGCCATGAAATACCTTACTG	197.45	174.11		AGCCATGAAATACCTTACTG	172.17	224.32
GAGGCGCCAGCAGATTTCCC	83.54	38.49		GAGGCGCCAGCAGATTTCCC	77.4	105.81
GTACCGCCAGTGCTGCTCCC	222.13	133.79		GTACCGCCAGTGCTGCTCCC	153.22	150.25
CCTGGTCCAAGAAAGCCCGG	132.9	153.95		CCTGGTCCAAGAAAGCCCGG	132.68	146.02
CGTGTGGGCGCGCTTTGCCG	229.72	229.09		CGTGTGGGCGCGCTTTGCCG	240.09	201.04
GTAGTCGCAGAGTTGCCAGG	9.49	12.83		GTAGTCGCAGAGTTGCCAGG	7.9	10.58
GACGCACAAGCAGAGCCTGG	9.49	9.16		GACGCACAAGCAGAGCCTGG	7.9	10.58
GCTGGAGAAGCACGCGACGC	110.11	69.64		GCTGGAGAAGCACGCGACGC	121.63	71.95
CGGCTGATAGCACCACACCC	117.71	210.77		CGGCTGATAGCACCACACCC	137.42	237.01
AATGCGGAGGAAGTTGTGGT	233.52	247.42		AATGCGGAGGAAGTTGTGGT	199.02	167.18
AAATCTGGAGACCTAGTCTG	225.92	318.9		AAATCTGGAGACCTAGTCTG	249.57	311.08
ATCGTAGCCAATGTGCCGGA	131	157.62		ATCGTAGCCAATGTGCCGGA	159.53	52.9
ACAACCTGTATCCCAAGCAG	104.42	141.12		ACAACCTGTATCCCAAGCAG	110.57	190.46
AATGCTCTGGTATCATGCAT	136.69	89.8		AATGCTCTGGTATCATGCAT	127.94	137.55
GCACAAGTTAGTGTGGGAGA	117.71	163.12		GCACAAGTTAGTGTGGGAGA	123.21	141.79
GCAGGACTCCGTCTACTGGA	55.06	117.3		GCAGGACTCCGTCTACTGGA	71.08	80.42
AGAGGCAACCAGCGTCGCTG	138.59	82.47		AGAGGCAACCAGCGTCGCTG	135.84	99.46
GCAGGCCTGCACCAGCTCGG	119.61	142.95		GCAGGCCTGCACCAGCTCGG	115.31	143.9
AGAGAGCGTGGGCCAGCCCG	220.23	245.59		AGAGAGCGTGGGCCAGCCCG	173.75	209.5
TGGTTGCTGGGAGCGACGCG	55.06	49.48		TGGTTGCTGGGAGCGACGCG	63.18	57.14
GCTGGACTCAGCCTTCTCGA	91.13	36.66		GCTGGACTCAGCCTTCTCGA	101.09	63.49
AGAGAGCAGCATCTCCGTGG	79.74	95.3		AGAGAGCAGCATCTCCGTGG	96.35	67.72
GAAGATCTACCACCTCCGCC	83.54	91.64		GAAGATCTACCACCTCCGCC	123.21	120.62
ATGACCCGAAAGCGTTCCGA	112.01	177.78		ATGACCCGAAAGCGTTCCGA	202.18	162.95
TGGAGGCGATGAGTGGAAGG	159.48	148.45		TGGAGGCGATGAGTGGAAGG	150.06	228.55
GTGGTGGACCTCAAGGCCGA	119.61	49.48		GTGGTGGACCTCAAGGCCGA	157.96	74.07
AGAAGAGCGATGCCAAGTGG	199.35	236.43		AGAAGAGCGATGCCAAGTGG	176.91	158.71
TACATCTGGTTTCAGCACGG	87.33	203.44		TACATCTGGTTTCAGCACGG	167.43	129.09
TTTGTTGGCCACATCTACGG	96.82	124.63		TTTGTTGGCCACATCTACGG	90.03	84.65
TTTCCTGAGGCAGTGAGCCA	305.66	218.1		TTTCCTGAGGCAGTGAGCCA	293.8	315.31
ACTGCCTCAGGAAACCAACC	100.62	78.81		ACTGCCTCAGGAAACCAACC	123.21	135.44
AGTTGGATCCAACCTTGAGC	64.55	65.98		AGTTGGATCCAACCTTGAGC	55.28	103.69
GTGCCACAAAGACCATCAAG	167.07	119.13		GTGCCACAAAGACCATCAAG	169.01	165.06
TGGGAACGATGACCAGGTGG	292.37	311.57		TGGGAACGATGACCAGGTGG	285.9	275.11
ACACGGTGTCCAGGAGGCGG	233.52	183.28		ACACGGTGTCCAGGAGGCGG	309.59	203.15
TGGTGAACTTGTGTGCCCGA	132.9	126.46		TGGTGAACTTGTGTGCCCGA	165.85	160.83
GGAGGCTCTCCACCTTCCAG	129.1	115.46		GGAGGCTCTCCACCTTCCAG	112.15	114.27
GCTGGTGGACCTTGTAGCCG	58.85	45.82		GCTGGTGGACCTTGTAGCCG	78.98	38.09
CAACACGAAGTAGTCAGCCG	132.9	87.97		CAACACGAAGTAGTCAGCCG	145.32	86.76
CAGGAACCAGGCCTCCTCCG	127.2	152.12		CAGGAACCAGGCCTCCTCCG	183.23	99.46
GGATAAAGAGCACCGCCCAG	60.75	155.78		GGATAAAGAGCACCGCCCAG	94.77	107.93
TATACTGATTCAGCTCCGGG	117.71	183.28		TATACTGATTCAGCTCCGGG	170.59	253.94
TGTGCTCTGCGAGTTCCTGG	191.75	192.44		TGTGCTCTGCGAGTTCCTGG	115.31	162.95
CAAGACCTCAACTTTGGCCA	311.36	225.43		CAAGACCTCAACTTTGGCCA	306.43	251.83
GCGGACTGCCAACGACGCCG	37.97	42.15		GCGGACTGCCAACGACGCCG	41.07	50.79
GAGCCCGGGACACTGAGAGG	96.82	142.95		GAGCCCGGGACACTGAGAGG	112.15	124.86
ATGAGGCGAGCTGTGCACCA	353.13	245.59		ATGAGGCGAGCTGTGCACCA	289.06	258.18
TGTCTGCCTGGACCAAACAG	167.07	196.1		TGTCTGCCTGGACCAAACAG	249.57	192.57
TAACCTTCAGCTCTAAACAG	216.43	177.78		TAACCTTCAGCTCTAAACAG	208.5	213.74
GAACAGCTGACCCTGATCTG	172.77	150.29		GAACAGCTGACCCTGATCTG	243.25	156.6
TGAAGGGAAACCCTTAGAAC	104.42	82.47		TGAAGGGAAACCCTTAGAAC	86.88	80.42
GAGCTGGTGGCACATCCCAC	165.17	146.62		GAGCTGGTGGCACATCCCAC	145.32	99.46
CTTAAGACCGGCGTCCGCGA	144.29	161.28		CTTAAGACCGGCGTCCGCGA	195.86	207.39
AGTCCTCATGCAATAAGCAA	79.74	58.65		AGTCCTCATGCAATAAGCAA	53.7	129.09
GCTGGTGTGGAAGTATTCCA	36.07	38.49		GCTGGTGTGGAAGTATTCCA	42.65	38.09
AGCTTCACGGCCCTCACCCA	244.91	179.61		AGCTTCACGGCCCTCACCCA	154.8	162.95
AGTGAAACACGCCTGAGTGT	89.23	86.14		AGTGAAACACGCCTGAGTGT	150.06	143.9
ATTCAGCCCAGTCAGAACAA	100.62	150.29		ATTCAGCCCAGTCAGAACAA	140.58	63.49
GAGAAAGCAGGCCAGTGCCG	102.52	109.97		GAGAAAGCAGGCCAGTGCCG	97.93	152.37
TCAGTAGTGGACATCCGAGG	189.85	214.43		TCAGTAGTGGACATCCGAGG	189.55	194.69
GACAGGTTGAGGCTGCACCA	153.78	100.8		GACAGGTTGAGGCTGCACCA	162.69	107.93
GCTGGTGGAGGATTCCTCCA	58.85	71.48		GCTGGTGGAGGATTCCTCCA	64.76	61.37
TGGGCATCCCAAGTTGACCA	121.51	91.64		TGGGCATCCCAAGTTGACCA	164.27	50.79
TTGGGATGCCCAGACCACTG	136.69	232.76		TTGGGATGCCCAGACCACTG	134.26	234.9
ACACCGCAAGGTCTCTGAGC	94.93	54.98		ACACCGCAAGGTCTCTGAGC	104.25	67.72
GAGCAGGATGAAATGTTCAG	112.01	120.96		GAGCAGGATGAAATGTTCAG	153.22	118.51
GAACAAGGCCATGTCCAGCG	172.77	135.62		GAACAAGGCCATGTCCAGCG	173.75	175.64
AACGAAACATCACCAGCCGA	189.85	139.29		AACGAAACATCACCAGCCGA	235.35	107.93
TGCAGGGCAAGGCCCGGCTG	89.23	60.48		TGCAGGGCAAGGCCCGGCTG	72.66	71.95
CTGGAAGATGCCGGACACGG	167.07	166.78		CTGGAAGATGCCGGACACGG	140.58	196.81
AGGATACCACCTCTGAACCT	239.21	199.77		AGGATACCACCTCTGAACCT	225.88	141.79
GCGTCCGCTTGTCCACCCGG	167.07	133.79		GCGTCCGCTTGTCCACCCGG	135.84	152.37
AACCTTGTAGGAATACGTGG	104.42	141.12		AACCTTGTAGGAATACGTGG	75.82	80.42
GGTATCCAAAGCATCTACTA	74.04	108.13		GGTATCCAAAGCATCTACTA	82.14	55.02
CATGGCTGAACTTTGTCCGG	218.33	249.25		CATGGCTGAACTTTGTCCGG	184.81	217.97
TTCAAATTCACCATTGCCCA	155.68	131.96		TTCAAATTCACCATTGCCCA	173.75	190.46
CAGGATGGTGAAGTTGGCCC	309.46	181.44		CAGGATGGTGAAGTTGGCCC	236.93	192.57
AGCCACAGCCCACACGCCCA	256.3	170.45		AGCCACAGCCCACACGCCCA	227.46	247.6
GTGTCCGTGAGGCTGACCCG	60.75	60.48		GTGTCCGTGAGGCTGACCCG	129.52	82.53
GCAGGAGTCAAGATGCCCGA	136.69	159.45		GCAGGAGTCAAGATGCCCGA	94.77	84.65
ACTGAAGTTGTACCTATCCA	159.48	144.79		ACTGAAGTTGTACCTATCCA	169.01	186.23
TTGGAAAGTTGCCTCGTCCG	165.17	109.97		TTGGAAAGTTGCCTCGTCCG	151.64	162.95
TTTGCACGGACACTGACCGC	227.82	185.11		TTTGCACGGACACTGACCGC	203.76	217.97
CCAGAAGAAATCAGAGGCGG	53.16	38.49		CCAGAAGAAATCAGAGGCGG	36.33	40.21
GGTGGAGGCTGTCCACATGG	77.84	69.64		GGTGGAGGCTGTCCACATGG	42.65	69.83
GACCAGCGAATACAATCACC	132.9	119.13		GACCAGCGAATACAATCACC	118.47	97.35
GAGAAACCTGGTGCTCCAGA	75.94	109.97		GAGAAACCTGGTGCTCCAGA	75.82	93.11
GTGGATACACTACCAAGCTG	146.19	186.94		GTGGATACACTACCAAGCTG	126.36	179.88
GATGGGCTACACTTAGCTGT	193.65	168.61		GATGGGCTACACTTAGCTGT	150.06	126.97
AAGGTCCCACCATTTCACCA	64.55	175.94		AAGGTCCCACCATTTCACCA	69.5	217.97
AGAGGATGGTGCCTTTGAGA	208.84	196.1		AGAGGATGGTGCCTTTGAGA	142.16	258.18
TCTGCAAGATGAAATCCAGC	20.88	89.8		TCTGCAAGATGAAATCCAGC	42.65	74.07
GGGAGGCTTCAACTACGCAG	87.33	78.81		GGGAGGCTTCAACTACGCAG	44.23	50.79
CAGGCCACAGTAGTTCACGG	172.77	174.11		CAGGCCACAGTAGTTCACGG	178.49	201.04
GTGCAGTAGGAACCCAGCCA	136.69	146.62		GTGCAGTAGGAACCCAGCCA	115.31	71.95
GAGGCCCATATTCCTAGCGA	112.01	80.64		GAGGCCCATATTCCTAGCGA	108.99	122.74
GAAGAAGAACTTCCTGCTGC	163.27	122.79		GAAGAAGAACTTCCTGCTGC	162.69	154.48
AAAGGGAAAGGATCAGCCTG	216.43	163.12		AAAGGGAAAGGATCAGCCTG	255.89	196.81
GCTTCTTACCAGCTCCTCGG	62.65	82.47		GCTTCTTACCAGCTCCTCGG	105.83	63.49
AGGAGGATGAGATTCTTCCA	112.01	115.46		AGGAGGATGAGATTCTTCCA	120.05	112.16
TCTCATCCAAGCCCTTACCG	9.49	9.16		TCTCATCCAAGCCCTTACCG	12.64	10.58
AACTGTGCAGCTATGAGCGA	214.53	159.45		AACTGTGCAGCTATGAGCGA	113.73	234.9
AAGACCCACCTTATTATCCA	93.03	106.3		AAGACCCACCTTATTATCCA	140.58	124.86
TTTGCCATTGGAGTCTGCAC	77.84	84.31		TTTGCCATTGGAGTCTGCAC	90.03	78.3
TATCACAAACAAGTTCGCCA	58.85	104.47		TATCACAAACAAGTTCGCCA	85.3	71.95
GATGGAGGTGCCCTCGGGCG	125.3	64.15		GATGGAGGTGCCCTCGGGCG	96.35	74.07
TGAGCCGAATGAAGAAGCGG	189.85	186.94		TGAGCCGAATGAAGAAGCGG	123.21	162.95
AAGGAGGAAGCTCACGGTGG	144.29	139.29		AAGGAGGAAGCTCACGGTGG	189.55	124.86
GAGGAAGCTCACGGTGGTGG	155.68	161.28		GAGGAAGCTCACGGTGGTGG	217.98	141.79
GACCGGATCAGCTCCTCCAG	191.75	194.27		GACCGGATCAGCTCCTCCAG	216.4	190.46
GTGCCCACGGATGCCCTCGG	241.11	152.12		GTGCCCACGGATGCCCTCGG	211.66	124.86
AGGTGTCTGGAAGTCCCGGG	125.3	75.14		AGGTGTCTGGAAGTCCCGGG	99.51	71.95
CCAAGTCCGAGGCTGAACCG	233.52	241.92		CCAAGTCCGAGGCTGAACCG	222.72	175.64
TGGGCTCCTGAGCTTCATGG	117.71	214.43		TGGGCTCCTGAGCTTCATGG	91.61	205.27
GTTGCACTTAAACCTCCCGT	93.03	208.93		GTTGCACTTAAACCTCCCGT	120.05	179.88
ATTGCCAGCCACCATCCACT	298.07	258.42		ATTGCCAGCCACCATCCACT	278	181.99
TCAGCAGTACTACATAGCAA	123.4	166.78		TCAGCAGTACTACATAGCAA	120.05	86.76
TATCATGGAACCGCTTCCAG	127.2	168.61		TATCATGGAACCGCTTCCAG	154.8	110.04
CGGAGACACGGAGGACGCGG	39.87	27.49		CGGAGACACGGAGGACGCGG	55.28	63.49
TGTGACAGACTTCACCTCGG	74.04	152.12		TGTGACAGACTTCACCTCGG	108.99	148.13
GGAGGATCAAGTCCAGCACA	100.62	174.11		GGAGGATCAAGTCCAGCACA	44.23	143.9
TGTCCAGGATGCTCTGCCGA	148.09	265.75		TGTCCAGGATGCTCTGCCGA	219.56	215.85
TGCGGAAAGCGCGTGAGCGC	24.68	36.66		TGCGGAAAGCGCGTGAGCGC	55.28	69.83
AGAAGAGGAAGGGCAGCCCG	119.61	170.45		AGAAGAGGAAGGGCAGCCCG	183.23	184.11
GACCGAGAAGGTGTGGCCCG	100.62	71.48		GACCGAGAAGGTGTGGCCCG	61.6	63.49
GGAGCTCTTGGACATGCCAG	151.88	260.25		GGAGCTCTTGGACATGCCAG	112.15	139.67
CACCAGGTGCACCAACCCAG	110.11	144.79		CACCAGGTGCACCAACCCAG	77.4	129.09
AGCAGATGACAGCATCACGC	140.49	64.15		AGCAGATGACAGCATCACGC	50.55	80.42
ACACCAGAACCACAATCCAA	100.62	91.64		ACACCAGAACCACAATCCAA	82.14	63.49
ATTGTCATTGCAGCTCCCGA	205.04	135.62		ATTGTCATTGCAGCTCCCGA	194.28	211.62
GCTGTGAAGCACAATGTCCA	161.37	172.28		GCTGTGAAGCACAATGTCCA	172.17	188.34
GAAGGGCGACGCCAAGCCGG	11.39	31.16		GAAGGGCGACGCCAAGCCGG	25.27	31.74
TCAGAGGATCGTCCGCCTGT	265.79	186.94		TCAGAGGATCGTCCGCCTGT	285.9	179.88
GAGGATCGTCCGCCTGTTGG	182.26	274.91		GAGGATCGTCCGCCTGTTGG	187.97	162.95
ACCAAGCTGACTGTACTTGA	123.4	139.29		ACCAAGCTGACTGTACTTGA	112.15	122.74
AGTACATCAGGGTTAAAGGA	85.43	67.81		AGTACATCAGGGTTAAAGGA	88.45	82.53
TTTGGATGGCCATGACGGGC	94.93	84.31		TTTGGATGGCCATGACGGGC	123.21	133.32
ACAGAGGATCATCCGCCTCT	178.46	100.8		ACAGAGGATCATCCGCCTCT	107.41	80.42
GATCATCCGCCTCTTGGTGA	262	188.77		GATCATCCGCCTCTTGGTGA	265.36	162.95
AACATAGACTGGGTTAACAG	89.23	64.15		AACATAGACTGGGTTAACAG	75.82	69.83
GTGGCCACTAAGGAGACCGA	51.26	49.48		GTGGCCACTAAGGAGACCGA	69.5	61.37
TCTGGAGAAGCACGCAGACA	187.95	150.29		TCTGGAGAAGCACGCAGACA	241.67	116.39
GCTGGAGACCAAGTATCCGG	55.06	102.63		GCTGGAGACCAAGTATCCGG	102.67	107.93
AATGCGCTGGTGCTGCAGGA	89.23	108.13		AATGCGCTGGTGCTGCAGGA	107.41	63.49
TCTCGTCGTCGTCCTCCCGG	20.88	11		TCTCGTCGTCGTCCTCCCGG	7.9	16.93
GCAGTGCCCGACATCTGCAC	138.59	82.47		GCAGTGCCCGACATCTGCAC	129.52	55.02
GGAGATGGGCTCCAACCCAC	83.54	100.8		GGAGATGGGCTCCAACCCAC	48.97	97.35
AAAGCAGAACCTTAGCAAAG	81.64	76.98		AAAGCAGAACCTTAGCAAAG	77.4	91
GATGACATCAGCGGTCACCT	96.82	78.81		GATGACATCAGCGGTCACCT	104.25	91
TGAAGGACGGCAAATGGGAG	155.68	161.28		TGAAGGACGGCAAATGGGAG	183.23	201.04
GCCCAGGCCAAGAATTCCCA	83.54	71.48		GCCCAGGCCAAGAATTCCCA	85.3	143.9
AGGAGACACACACTTTCGGG	102.52	135.62		AGGAGACACACACTTTCGGG	94.77	150.25
GGAGAGGTAAAGGGAAGCCT	58.85	21.99		GGAGAGGTAAAGGGAAGCCT	36.33	31.74
TGTGGGACGAGCATTACCAC	351.23	258.42		TGTGGGACGAGCATTACCAC	338.02	298.38
GGAAGCAGGAAAGTATACAG	94.93	75.14		GGAAGCAGGAAAGTATACAG	150.06	88.88
CTCCGACCACGGCAACCCAG	110.11	179.61		CTCCGACCACGGCAACCCAG	91.61	177.76
TGGCCTGCACGACCCACAGA	161.37	174.11		TGGCCTGCACGACCCACAGA	140.58	165.06
AACTCAGGATAGATGCCAGG	142.39	128.29		AACTCAGGATAGATGCCAGG	146.9	52.9
GAGGAACTGGTCTGATGCCG	148.09	100.8		GAGGAACTGGTCTGATGCCG	123.21	63.49
GTGATGGATACTCACCACCC	83.54	75.14		GTGATGGATACTCACCACCC	129.52	103.69
GACACAACCCAAATTGACGA	60.75	29.32		GACACAACCCAAATTGACGA	55.28	69.83
CCTGAGAAATGCAATACCCG	163.27	159.45		CCTGAGAAATGCAATACCCG	165.85	194.69
TAAGCACATAACCTAGTCCT	256.3	131.96		TAAGCACATAACCTAGTCCT	206.92	141.79
ATGAGCAGACCAGGTAGCAG	212.63	181.44		ATGAGCAGACCAGGTAGCAG	195.86	169.3
AAATAAGAGACACATGGCTG	282.88	208.93		AAATAAGAGACACATGGCTG	263.79	281.45
AAGTTCTGCTTACTCACCCA	229.72	164.95		AAGTTCTGCTTACTCACCCA	143.74	234.9
CTTCTCTTGCATGTGCCCAG	113.91	144.79		CTTCTCTTGCATGTGCCCAG	222.72	158.71
TTGATGACTGCCCTAACCAC	112.01	117.3		TTGATGACTGCCCTAACCAC	107.41	154.48
GAGGCCTTTCTCCTTACCGA	37.97	36.66		GAGGCCTTTCTCCTTACCGA	37.91	84.65
CTGTGGTGACATCAATACCA	70.25	221.76		CTGTGGTGACATCAATACCA	60.02	148.13
AGAGCCCGAGTACATGGAGG	96.82	218.1		AGAGCCCGAGTACATGGAGG	88.45	141.79
GCAGCGCCCACAGCAGAGCG	106.32	76.98		GCAGCGCCCACAGCAGAGCG	91.61	131.2
TGTGCGGCGGTCAGTGGCCA	260.1	230.93		TGTGCGGCGGTCAGTGGCCA	206.92	220.08
GGGACCCAGAGCCCTCAGGG	87.33	75.14		GGGACCCAGAGCCCTCAGGG	116.89	76.18
GCCCAGGGTGACCTTCTCTG	115.81	135.62		GCCCAGGGTGACCTTCTCTG	105.83	184.11
GTTTCGGGAAACCAACAAGG	37.97	95.3		GTTTCGGGAAACCAACAAGG	48.97	19.05
GGCGCTACGAGCCTTCCCAC	93.03	49.48		GGCGCTACGAGCCTTCCCAC	64.76	46.56
ACCTCGAGAACAAGTCACGC	129.1	128.29		ACCTCGAGAACAAGTCACGC	78.98	95.23
GGCCGGGCCACAGGTAACGA	51.26	82.47		GGCCGGGCCACAGGTAACGA	74.24	50.79
TCGGGCCAGAGAGTAGGCAG	195.55	172.28		TCGGGCCAGAGAGTAGGCAG	205.34	184.11
GCCCGACTACTACCTGGACG	127.2	43.99		GCCCGACTACTACCTGGACG	105.83	129.09
ACCTCGAGAACAGCTCACGC	110.11	69.64		ACCTCGAGAACAGCTCACGC	143.74	88.88
CCTCTCCAGGACGTCACCGG	180.36	263.92		CCTCTCCAGGACGTCACCGG	148.48	150.25
TCGGTGCTCAGCCATTGCGG	184.16	181.44		TCGGTGCTCAGCCATTGCGG	143.74	220.08
AGCCCAGAGCTCCAGTCCGA	254.4	166.78		AGCCCAGAGCTCCAGTCCGA	210.08	209.5
GGCATTTACACCCTACGCCC	47.46	20.16		GGCATTTACACCCTACGCCC	39.49	40.21
GGAGTCACACACGGTGTCCG	112.01	78.81		GGAGTCACACACGGTGTCCG	110.57	67.72
GGAAACTCAAGCCTGCACTC	102.52	104.47		GGAAACTCAAGCCTGCACTC	69.5	97.35
TGAGAAGTGCAACTGAGAGC	34.17	98.97		TGAGAAGTGCAACTGAGAGC	36.33	50.79
GAAAGCACTACTTCAAGCCC	106.32	192.44		GAAAGCACTACTTCAAGCCC	118.47	110.04
ATGTCGATTGCACTTTACTG	176.56	269.41		ATGTCGATTGCACTTTACTG	211.66	279.34
GGACTGTGCCGAGACCGCAG	74.04	89.8		GGACTGTGCCGAGACCGCAG	78.98	173.53
CGAGGTGGAGGAAGCCACCG	136.69	185.11		CGAGGTGGAGGAAGCCACCG	126.36	122.74
TCCTCCAGGAATGTCTGCAG	138.59	150.29		TCCTCCAGGAATGTCTGCAG	151.64	196.81
TAGGGCGACCATTGACGAGG	260.1	317.07		TAGGGCGACCATTGACGAGG	236.93	323.78
GACGCACTCCTCGAACTCCA	36.07	34.82		GACGCACTCCTCGAACTCCA	39.49	59.25
GGTGAACCTGACCGGCTCCA	153.78	117.3		GGTGAACCTGACCGGCTCCA	135.84	175.64
ACACCGGCAGCTCATCACGC	189.85	196.1		ACACCGGCAGCTCATCACGC	200.6	162.95
TGTGCCGAGGAGGTGCTGGG	159.48	82.47		TGTGCCGAGGAGGTGCTGGG	153.22	150.25
GAGGAATAAGCCGTGGGCTG	172.77	73.31		GAGGAATAAGCCGTGGGCTG	151.64	158.71
GAAGAAAGTCCACGAGACCG	37.97	128.29		GAAGAAAGTCCACGAGACCG	56.86	82.53
GCAGTCTTTGATCATCTGGG	26.58	157.62		GCAGTCTTTGATCATCTGGG	33.17	97.35
AGTCCAGGAAGTCTGTTAGG	277.18	296.91		AGTCCAGGAAGTCTGTTAGG	247.99	175.64
CGGCGGCTCCCACTCACCCA	58.85	274.91		CGGCGGCTCCCACTCACCCA	55.28	239.13
AGGACGTGGTCTCCAAGCTG	153.78	168.61		AGGACGTGGTCTCCAAGCTG	175.33	146.02
GTAGGAGTCGGCGCAGAGCG	165.17	155.78		GTAGGAGTCGGCGCAGAGCG	167.43	160.83
CACACGCGAGGTCTTCCTGG	148.09	197.94		CACACGCGAGGTCTTCCTGG	165.85	124.86
CATCTGCACGGCCTGCTCCG	64.55	60.48		CATCTGCACGGCCTGCTCCG	115.31	78.3
TTCATGGAGAGCCTGACCCT	216.43	208.93		TTCATGGAGAGCCTGACCCT	330.13	245.48
GATGTGTTGGGACTTGAGGA	108.22	148.45		GATGTGTTGGGACTTGAGGA	169.01	266.64
GGAGGTGTACCAGACGGCCA	165.17	157.62		GGAGGTGTACCAGACGGCCA	191.13	158.71
TATCAAAGAGGTCGTAGCCC	174.66	210.77		TATCAAAGAGGTCGTAGCCC	164.27	139.67
GGTGCAGGACGTCCTGCACC	22.78	14.66		GGTGCAGGACGTCCTGCACC	23.69	25.39
GGCGGGCAGCACCAGTCCGA	62.65	82.47		GGCGGGCAGCACCAGTCCGA	69.5	21.16
GTACAACCTGACCTTCCACG	119.61	124.63		GTACAACCTGACCTTCCACG	120.05	118.51
GTGCTCGCGGCAGTGCCAGG	149.98	225.43		GTGCTCGCGGCAGTGCCAGG	151.64	205.27
CCAAGAGTAGCACTAGCCAG	408.18	291.41		CCAAGAGTAGCACTAGCCAG	315.91	304.73
GCCAAGAGTAGCACTAGCCA	110.11	78.81		GCCAAGAGTAGCACTAGCCA	78.98	78.3
TAGAAGATGATGCCTCGCCG	176.56	161.28		TAGAAGATGATGCCTCGCCG	169.01	118.51
AAGCGTCGGAGGTGCAGCGG	148.09	155.78		AAGCGTCGGAGGTGCAGCGG	145.32	160.83
GGAAGCACAAACGCCGGCGG	108.22	84.31		GGAAGCACAAACGCCGGCGG	42.65	57.14
AAGCTCGCTGCTGAGGGCGG	273.39	183.28		AAGCTCGCTGCTGAGGGCGG	296.96	366.1
AGTCCATGGTCAGTCACCGG	189.85	192.44		AGTCCATGGTCAGTCACCGG	225.88	198.92
GGCATCGTGTACTACCACGG	66.45	89.8		GGCATCGTGTACTACCACGG	74.24	84.65
ACAAACGAGAGCATATGCCA	89.23	102.63		ACAAACGAGAGCATATGCCA	108.99	169.3
TCACCCAACTGCCAGAACCA	167.07	205.27		TCACCCAACTGCCAGAACCA	197.44	294.15
TCTGCGGTGACAGTTTCGGA	195.55	170.45		TCTGCGGTGACAGTTTCGGA	232.19	211.62
TATTCAACGAAAGTGCTCAC	102.52	56.82		TATTCAACGAAAGTGCTCAC	83.72	63.49
GACCAGACCAGATCTCCAGG	106.32	126.46		GACCAGACCAGATCTCCAGG	148.48	124.86
GGAATGGACAGAAGTTGCTG	123.4	251.09		GGAATGGACAGAAGTTGCTG	157.96	152.37
GCAGAGACAGCTCACACCCA	212.63	221.76		GCAGAGACAGCTCACACCCA	252.73	222.2
TCTGCTGAGAGACCGGGCCT	186.06	130.13		TCTGCTGAGAGACCGGGCCT	197.44	171.41
GAACAGCAGGGAACTGTCCA	77.84	124.63		GAACAGCAGGGAACTGTCCA	140.58	122.74
AAGGTCTAGGATCACCATCA	229.72	131.96		AAGGTCTAGGATCACCATCA	150.06	101.58
TAAGAATGGACAGCTCCCAC	244.91	205.27		TAAGAATGGACAGCTCCCAC	273.26	300.5
GATAATCTTGGTCTCCGCCA	119.61	219.93		GATAATCTTGGTCTCCGCCA	140.58	143.9
CGAGAAGGAGGTGCTGGCGG	106.32	108.13		CGAGAAGGAGGTGCTGGCGG	60.02	97.35
GTCCGCCTGGAGGTCACCGA	132.9	130.13		GTCCGCCTGGAGGTCACCGA	75.82	91
GTTGCCGTCGTCGAAGGCCG	89.23	87.97		GTTGCCGTCGTCGAAGGCCG	90.03	97.35
TAACACGAGGGTCTCGAGAG	104.42	108.13		TAACACGAGGGTCTCGAGAG	108.99	126.97
CTGACAGCCCTCTAACACGA	113.91	115.46		CTGACAGCCCTCTAACACGA	156.38	88.88
TCTGACAGCCCTCTAACACG	254.4	186.94		TCTGACAGCCCTCTAACACG	260.63	211.62
GATTCGGGATGGCAGCGCCA	106.32	108.13		GATTCGGGATGGCAGCGCCA	102.67	69.83
ATGAGCCACAGTTAGGGCAA	216.43	130.13		ATGAGCCACAGTTAGGGCAA	208.5	124.86
CTTGCCCTAACTGTGGCTCA	313.26	163.12		CTTGCCCTAACTGTGGCTCA	282.74	268.76
TCAAGTTCGAGAAAGACCTG	83.54	234.59		TCAAGTTCGAGAAAGACCTG	58.44	188.34
AGAAGACGCGGTTCCTGCGG	168.97	192.44		AGAAGACGCGGTTCCTGCGG	154.8	190.46
ACGTGCTGAAGATCCGCCGG	161.37	221.76		ACGTGCTGAAGATCCGCCGG	159.53	224.32
GCCGTGAGCCAGCTCTCCAG	72.14	128.29		GCCGTGAGCCAGCTCTCCAG	36.33	150.25
GAGGCAAAGGCCCAAGCCCG	56.96	87.97		GAGGCAAAGGCCCAAGCCCG	47.39	33.86
GCACGAAGACGTCGGTGCGA	138.59	131.96		GCACGAAGACGTCGGTGCGA	150.06	167.18
AGGAGGAAGCCTTACCTCCA	161.37	157.62		AGGAGGAAGCCTTACCTCCA	186.39	86.76
AGGCAGGAGGCAGTTCTCCA	153.78	192.44		AGGCAGGAGGCAGTTCTCCA	172.17	245.48
AATACAGCAACAGTCCTCAG	151.88	98.97		AATACAGCAACAGTCCTCAG	129.52	105.81
AGAGTGGTGCAGTACCACTG	112.01	75.14		AGAGTGGTGCAGTACCACTG	146.9	122.74
GGTCATAACGACCATCTCCA	144.29	152.12		GGTCATAACGACCATCTCCA	170.59	135.44
CATAACGACCATCTCCAAGG	87.33	86.14		CATAACGACCATCTCCAAGG	85.3	99.46
AAACAGCAGATAACTGTCCA	119.61	139.29		AAACAGCAGATAACTGTCCA	202.18	131.2
AGCTACTGCATCCTTCCCGG	68.35	155.78		AGCTACTGCATCCTTCCCGG	99.51	105.81
ACTAAATTCCCAATGAGCGC	47.46	82.47		ACTAAATTCCCAATGAGCGC	53.7	82.53
TCACCGCGCAGCTCTGGCTG	89.23	225.43		TCACCGCGCAGCTCTGGCTG	157.96	239.13
GAGGGCATGGGCCTACCGTG	55.06	45.82		GAGGGCATGGGCCTACCGTG	135.84	65.6
GCGAGGGCATGGGCCTACCG	83.54	93.47		GCGAGGGCATGGGCCTACCG	146.9	107.93
GATGGAGCTGGACTCCGAAG	51.26	27.49		GATGGAGCTGGACTCCGAAG	36.33	40.21
AGGAGGAACAGGAACTGCGG	121.51	146.62		AGGAGGAACAGGAACTGCGG	139	179.88
CACCAGCAGGAAGGCTGCGG	74.04	109.97		CACCAGCAGGAAGGCTGCGG	37.91	97.35
GAGAACAGCGCGCGGCACCG	68.35	67.81		GAGAACAGCGCGCGGCACCG	77.4	80.42
GCCGAGGCGAGCACCAGCAG	83.54	95.3		GCCGAGGCGAGCACCAGCAG	101.09	99.46
GGACGAGCAACTCTGCGCCT	64.55	108.13		GGACGAGCAACTCTGCGCCT	96.35	107.93
ACCCGAGCTGTGCTGGCCGA	121.51	141.12		ACCCGAGCTGTGCTGGCCGA	173.75	124.86
TGTGGGTGTCACCCATGCGC	93.03	53.15		TGTGGGTGTCACCCATGCGC	31.59	71.95
GCAGCTGCCAGGGAACGCCA	51.26	95.3		GCAGCTGCCAGGGAACGCCA	36.33	48.67
CACGTGGTAGCCGAGCGCCG	102.52	97.14		CACGTGGTAGCCGAGCGCCG	121.63	110.04
GCTGGAGATGATGGCCGCAA	142.39	126.46		GCTGGAGATGATGGCCGCAA	192.71	122.74
AATCCAGTGCTCCCTGCCCA	322.75	295.07		AATCCAGTGCTCCCTGCCCA	317.49	215.85
AACGCATCCAAACTGCCCAA	186.06	104.47		AACGCATCCAAACTGCCCAA	167.43	103.69
CCTGGCTAACAACAACCTGG	119.61	106.3		CCTGGCTAACAACAACCTGG	85.3	91
GCATCTGCAGGCCATGTCAA	235.42	170.45		GCATCTGCAGGCCATGTCAA	154.8	171.41
ATTCAGGGCGTCCTTTGACA	79.74	111.8		ATTCAGGGCGTCCTTTGACA	162.69	160.83
GGTCTGATGGTGCTTCTGCA	119.61	91.64		GGTCTGATGGTGCTTCTGCA	184.81	84.65
GCAGTTGAGAACTTTCCGAG	149.98	150.29		GCAGTTGAGAACTTTCCGAG	176.91	175.64
TCGGGCACCCTCCCTCTCCG	93.03	75.14		TCGGGCACCCTCCCTCTCCG	107.41	91
GAGACTACAGGTTTGGAAGG	151.88	252.92		GAGACTACAGGTTTGGAAGG	254.31	232.78
AAGCGCCACAGCCTCAAACG	229.72	186.94		AAGCGCCACAGCCTCAAACG	233.77	162.95
ATGCCGGAAGATCGCACAGC	197.45	185.11		ATGCCGGAAGATCGCACAGC	165.85	112.16
GGCCACCGAGACCCTGGCTG	98.72	95.3		GGCCACCGAGACCCTGGCTG	172.17	137.55
TGTGCTGCGAGGACTTCCGG	220.23	317.07		TGTGCTGCGAGGACTTCCGG	194.28	198.92
GTGGCAACAGTTAATACCGG	53.16	45.82		GTGGCAACAGTTAATACCGG	102.67	42.32
AGCATCGGGACGCCAAGCGG	214.53	155.78		AGCATCGGGACGCCAAGCGG	208.5	107.93
TTGGCCCATGTGGTACAGGA	113.91	108.13		TTGGCCCATGTGGTACAGGA	115.31	101.58
AGTACCGACAGAAGATGCGC	131	75.14		AGTACCGACAGAAGATGCGC	50.55	88.88
GAGGGTCTCGCCTTGGACTC	102.52	64.15		GAGGGTCTCGCCTTGGACTC	88.45	55.02
ATGAGGTGAGGGTCTCGCCT	106.32	60.48		ATGAGGTGAGGGTCTCGCCT	86.88	93.11
GTTGCTTCAGTAGAATCCCA	55.06	67.81		GTTGCTTCAGTAGAATCCCA	23.69	71.95
GAAGTGCTATCATCTCTGGA	85.43	75.14		GAAGTGCTATCATCTCTGGA	58.44	91
TGGAAACCAAATTTAGCCGT	197.45	214.43		TGGAAACCAAATTTAGCCGT	233.77	196.81
GCGGCGCTGGATCTTCCACA	85.43	142.95		GCGGCGCTGGATCTTCCACA	75.82	107.93
TGAGAAGAGGAACAGAGCTC	98.72	192.44		TGAGAAGAGGAACAGAGCTC	102.67	272.99
TCATCAGGAGCACTTCGAGG	115.81	185.11		TCATCAGGAGCACTTCGAGG	116.89	148.13
TGAGTGCCTGACCTTCCGGG	127.2	117.3		TGAGTGCCTGACCTTCCGGG	104.25	234.9
AATGGAGGTGACCGACCTGG	129.1	164.95		AATGGAGGTGACCGACCTGG	110.57	82.53
TGGTGATCCCAACTTTACCG	127.2	144.79		TGGTGATCCCAACTTTACCG	172.17	162.95
GAAGCGTGTCTTCATAGCGC	64.55	111.8		GAAGCGTGTCTTCATAGCGC	66.34	35.98
TCGGCTTTGAGCTTCCTCAG	313.26	210.77		TCGGCTTTGAGCTTCCTCAG	298.54	237.01
CCTTTGAAGGATGTTCCCAG	248.71	229.09		CCTTTGAAGGATGTTCCCAG	232.19	198.92
GATCTGCTGCCAATTACCAG	172.77	130.13		GATCTGCTGCCAATTACCAG	72.66	120.62
TAAGACCACAGAAGATAAGG	89.23	102.63		TAAGACCACAGAAGATAAGG	67.92	114.27
AATGCCATCGATTGGAACCC	170.87	179.61		AATGCCATCGATTGGAACCC	159.53	165.06
AGTACCTTTGCCCTCAGGCG	163.27	192.44		AGTACCTTTGCCCTCAGGCG	210.08	165.06
GGGCCAGTTGACCTTCAACG	112.01	119.13		GGGCCAGTTGACCTTCAACG	121.63	137.55
AAGGAGCAGCGAGGCCACCG	112.01	93.47		AAGGAGCAGCGAGGCCACCG	161.11	137.55
GCGGAGAAAGTGACTAGCGG	106.32	109.97		GCGGAGAAAGTGACTAGCGG	164.27	137.55
GAGGCAGAAACTGAGCCGCA	74.04	87.97		GAGGCAGAAACTGAGCCGCA	50.55	69.83
GACATTCGCCCACAACCCGG	106.32	109.97		GACATTCGCCCACAACCCGG	94.77	74.07
TGGAGACTATGCGAGCGCAG	212.63	120.96		TGGAGACTATGCGAGCGCAG	206.92	131.2
TGACATAGCAGACATAAGGA	112.01	86.14		TGACATAGCAGACATAAGGA	86.88	126.97
TCATCAGTGATTCTTCGGGA	216.43	208.93		TCATCAGTGATTCTTCGGGA	208.5	292.04
CTACTACCAGGGCAACAGGG	87.33	84.31		CTACTACCAGGGCAACAGGG	150.06	135.44
GGACGTGCTAGATCTTCACG	9.49	9.16		GGACGTGCTAGATCTTCACG	7.9	10.58
TGAAACATACAAGGAAGCCC	39.87	124.63		TGAAACATACAAGGAAGCCC	26.85	122.74
TATGGAGGGACTCAATGGCC	142.39	120.96		TATGGAGGGACTCAATGGCC	146.9	86.76
GACGCAGCAGAAGTCCAGAC	36.07	54.98		GACGCAGCAGAAGTCCAGAC	37.91	59.25
AAGAGAGCAAGCATACTGGG	132.9	188.77		AAGAGAGCAAGCATACTGGG	192.71	179.88
TCGCCTGTGACAATGTCCTG	320.85	335.39		TCGCCTGTGACAATGTCCTG	380.67	264.52
CAGAGGCCTAGTTTGTCCAG	241.11	278.58		CAGAGGCCTAGTTTGTCCAG	211.66	294.15
CAGGGCTTGAGTCGTAGCCA	246.81	168.61		CAGGGCTTGAGTCGTAGCCA	300.11	247.6
TCACCTGTCAGGAACACCAG	140.49	119.13		TCACCTGTCAGGAACACCAG	195.86	107.93
GTGGCCCTGGGAATAGGCGT	134.8	161.28		GTGGCCCTGGGAATAGGCGT	124.78	152.37
ATGGGCCTTCAGGCGACCGG	74.04	119.13		ATGGGCCTTCAGGCGACCGG	96.35	91
GATGAGATGAATTTCCCAGT	132.9	175.94		GATGAGATGAATTTCCCAGT	148.48	86.76
GGGTCGGGCAGATTTCCTGG	163.27	135.62		GGGTCGGGCAGATTTCCTGG	96.35	120.62
ATTATCCAACACGTCCAGGA	106.32	95.3		ATTATCCAACACGTCCAGGA	86.88	76.18
GAGCCACGGAGCTGACGCGG	24.68	23.83		GAGCCACGGAGCTGACGCGG	48.97	21.16
GGATGAAGACCCGTGCTCGG	151.88	155.78		GGATGAAGACCCGTGCTCGG	142.16	99.46
GAAGCACGAGCTCCTGGCCA	167.07	86.14		GAAGCACGAGCTCCTGGCCA	137.42	78.3
AGTGCGCTTCCTCAAACCGC	149.98	98.97		AGTGCGCTTCCTCAAACCGC	142.16	156.6
GGAGAGCATTTACCGGCAGG	142.39	258.42		GGAGAGCATTTACCGGCAGG	110.57	122.74
AGATGACCAATTGACCACAA	104.42	86.14		AGATGACCAATTGACCACAA	96.35	95.23
GACCCAAGAGAACTGGCCCT	161.37	133.79		GACCCAAGAGAACTGGCCCT	115.31	137.55
TGGGCACGTGGAACTTGAGG	85.43	144.79		TGGGCACGTGGAACTTGAGG	69.5	95.23
AGACTGTCTTGCTAACCCGA	75.94	120.96		AGACTGTCTTGCTAACCCGA	96.35	129.09
CTGGAGCGGAAGCCTAGCGG	41.77	78.81		CTGGAGCGGAAGCCTAGCGG	56.86	82.53
GAGCGCAGTTGCTAACAGGA	41.77	87.97		GAGCGCAGTTGCTAACAGGA	31.59	71.95
TTATACAGATGGCAAGACCA	93.03	153.95		TTATACAGATGGCAAGACCA	77.4	148.13
TTGGTAGTATAGATGTACCG	39.87	159.45		TTGGTAGTATAGATGTACCG	60.02	253.94
AGAGTAATTGCCCATGACAC	100.62	230.93		AGAGTAATTGCCCATGACAC	60.02	234.9
AGTGGACTGCTACTTAGAAA	64.55	106.3		AGTGGACTGCTACTTAGAAA	85.3	55.02
GATGCTGCACTCCAACCCTG	241.11	185.11		GATGCTGCACTCCAACCCTG	115.31	232.78
ACAGCAGTTGTATTGTGCCG	225.92	115.46		ACAGCAGTTGTATTGTGCCG	101.09	165.06
ACAGTCAGCTACATGACCGA	58.85	155.78		ACAGTCAGCTACATGACCGA	129.52	93.11
GACAGGGAACTACACAGTGA	100.62	106.3		GACAGGGAACTACACAGTGA	167.43	158.71
CAAGTCACACCGTTGCACAG	208.84	135.62		CAAGTCACACCGTTGCACAG	153.22	103.69
ATTGTGGACATCCAGTCTGG	115.81	192.44		ATTGTGGACATCCAGTCTGG	165.85	198.92
AATTGCCAGCAGGATGGCCA	144.29	91.64		AATTGCCAGCAGGATGGCCA	113.73	126.97
GAGAAGGCTGGCCTTCAAGA	134.8	95.3		GAGAAGGCTGGCCTTCAAGA	77.4	76.18
TTCACGAGATAGCAGAGCCG	155.68	185.11		TTCACGAGATAGCAGAGCCG	137.42	158.71
CAAAGTCAAGAACTGCCCAA	81.64	232.76		CAAAGTCAAGAACTGCCCAA	192.71	179.88
GGTGTCAAGTGGATCAGCCA	62.65	104.47		GGTGTCAAGTGGATCAGCCA	33.17	139.67
GAAGCGGCCGGCGACAAGCG	93.03	80.64		GAAGCGGCCGGCGACAAGCG	90.03	86.76
TGTCGCCGGCCGCTTCATCG	161.37	104.47		TGTCGCCGGCCGCTTCATCG	85.3	105.81
AGTGGACCATCTCATTGATG	136.69	86.14		AGTGGACCATCTCATTGATG	203.76	188.34
ATTGGTGCTCTCCCTCAGGG	176.56	166.78		ATTGGTGCTCTCCCTCAGGG	211.66	251.83
TTCAGACCAGCGGATAACAG	155.68	152.12		TTCAGACCAGCGGATAACAG	170.59	184.11
GCCAAGGCTGCACGCTCCGA	119.61	177.78		GCCAAGGCTGCACGCTCCGA	172.17	207.39
GTCGCTGGTGGTGTTTCCCA	49.36	53.15		GTCGCTGGTGGTGTTTCCCA	63.18	33.86
TTGGCCTGAAGCCTAAACAC	77.84	78.81		TTGGCCTGAAGCCTAAACAC	72.66	105.81
TCGAGACTATAAGAACCCAG	115.81	111.8		TCGAGACTATAAGAACCCAG	120.05	61.37
TCACCAGGGAAGCTTTCCAG	74.04	141.12		TCACCAGGGAAGCTTTCCAG	97.93	122.74
GAAAGGACTGATGACATCGG	43.67	47.65		GAAAGGACTGATGACATCGG	50.55	44.44
AGGAGCAGGACTTACGGCAG	222.13	218.1		AGGAGCAGGACTTACGGCAG	282.74	209.5
GCTGCATAAGACCTTGTCAG	189.85	122.79		GCTGCATAAGACCTTGTCAG	165.85	158.71
TCTGCAATGCTGACATGCCA	102.52	135.62		TCTGCAATGCTGACATGCCA	104.25	118.51
AGTTGGAGACCACCTGACTG	168.97	194.27		AGTTGGAGACCACCTGACTG	229.04	241.25
GCCGCACAGGCCCTTCGAGG	9.49	9.16		GCCGCACAGGCCCTTCGAGG	12.64	19.05
ATTCCAGTAACCCTAAAGTG	229.72	234.59		ATTCCAGTAACCCTAAAGTG	300.11	148.13
TCTCCAATCAGGGTAAACAG	9.49	12.83		TCTCCAATCAGGGTAAACAG	12.64	10.58
ACACTGGGAGAGAATCCCGA	182.26	135.62		ACACTGGGAGAGAATCCCGA	134.26	116.39
ACTTCCAGGGATATTCACAG	189.85	201.6		ACTTCCAGGGATATTCACAG	175.33	99.46
TGCGCGCCTGGAGAGCCGGA	148.09	148.45		TGCGCGCCTGGAGAGCCGGA	183.23	160.83
CGTCACAAAGTAGTTCTCGG	168.97	208.93		CGTCACAAAGTAGTTCTCGG	241.67	194.69
GATGATCGAACAGAGAGCTG	108.22	219.93		GATGATCGAACAGAGAGCTG	126.36	103.69
ACCAACCTTCAACCCACAGG	134.8	166.78		ACCAACCTTCAACCCACAGG	154.8	179.88
ACAGTCACCAATCTAGCTGG	237.32	190.61		ACAGTCACCAATCTAGCTGG	236.93	196.81
GTGCAGGCAGTACGCCAGCG	148.09	102.63		GTGCAGGCAGTACGCCAGCG	134.26	131.2
AATGAAGCCCACCTCCATGG	136.69	212.6		AATGAAGCCCACCTCCATGG	173.75	167.18
TGGCTCTTACGAGTACCCGG	163.27	120.96		TGGCTCTTACGAGTACCCGG	153.22	175.64
GGAGAAGCGCAAGCTACGGG	85.43	73.31		GGAGAAGCGCAAGCTACGGG	69.5	82.53
AGTACACAAGCACTCGACCG	241.11	207.1		AGTACACAAGCACTCGACCG	202.18	177.76
TGGGCGACTGGAGTTTCCTG	168.97	267.58		TGGGCGACTGGAGTTTCCTG	153.22	272.99
AGAGGAGGGAGCCGAACCCG	176.56	133.79		AGAGGAGGGAGCCGAACCCG	131.1	105.81
AGCAGAGAGGCTGACCACGG	161.37	225.43		AGCAGAGAGGCTGACCACGG	206.92	268.76
GGAGAAGGTGGCCGTGCCAG	140.49	80.64		GGAGAAGGTGGCCGTGCCAG	123.21	139.67
CATGTCCATCAAGCACGCGA	32.27	29.32		CATGTCCATCAAGCACGCGA	34.75	63.49
GATCCAGCACACGGAAGACA	39.87	119.13		GATCCAGCACACGGAAGACA	44.23	133.32
GGACATCCAGGACAACCACG	18.99	139.29		GGACATCCAGGACAACCACG	26.85	114.27
AGAGAGAGTGTATGACCAGG	41.77	87.97		AGAGAGAGTGTATGACCAGG	25.27	220.08
ACCAGGGATGGCAAGCCCTT	187.95	73.31		ACCAGGGATGGCAAGCCCTT	153.22	86.76
AGACTGGCGGAACTGAGCGG	243.01	322.56		AGACTGGCGGAACTGAGCGG	276.42	283.57
ACTGCTAGAAGAGAAGACTC	37.97	108.13		ACTGCTAGAAGAGAAGACTC	42.65	88.88
CTGGTGCGAGGCTGCCACAG	149.98	199.77		CTGGTGCGAGGCTGCCACAG	176.91	154.48
AAGGACATTTCCATCCTCTG	91.13	159.45		AAGGACATTTCCATCCTCTG	165.85	152.37
GCACTTGAAGCTCCAACTCA	74.04	241.92		GCACTTGAAGCTCCAACTCA	110.57	156.6
ACGAAAGTGCAGAAGAAGGA	182.26	137.46		ACGAAAGTGCAGAAGAAGGA	210.08	118.51
TGTTACGAAAGTGCAGAAGA	163.27	152.12		TGTTACGAAAGTGCAGAAGA	146.9	124.86
TCTTTGGTAACAGAACGGCC	79.74	82.47		TCTTTGGTAACAGAACGGCC	60.02	78.3
TCTTGGGCAACAGGACAGCC	115.81	65.98		TCTTGGGCAACAGGACAGCC	83.72	61.37
AGAGCTCAACAAGTTACTCG	47.46	53.15		AGAGCTCAACAAGTTACTCG	60.02	122.74
CGGCTAGTTGCAGATGGCGA	144.29	199.77		CGGCTAGTTGCAGATGGCGA	246.41	243.36
GACCGCGGAAATTCTGGAGC	62.65	53.15		GACCGCGGAAATTCTGGAGC	64.76	78.3
GAGCTTCGCAACGAGAGCGG	102.52	115.46		GAGCTTCGCAACGAGAGCGG	143.74	116.39
AAGTGAGTCTCACTGCCAGG	129.1	157.62		AAGTGAGTCTCACTGCCAGG	143.74	80.42
GAGAGCTCACCACAGCCACG	155.68	124.63		GAGAGCTCACCACAGCCACG	126.36	133.32
GTTCTCTCTCCACTGGGCGG	167.07	179.61		GTTCTCTCTCCACTGGGCGG	208.5	186.23
TCACCTCTAGGAAGAAACGG	79.74	91.64		TCACCTCTAGGAAGAAACGG	83.72	95.23
TCTGGCCCAGGAGAAACGAG	100.62	86.14		TCTGGCCCAGGAGAAACGAG	61.6	55.02
AGAGGAAAGTGCCGTAACCC	189.85	234.59		AGAGGAAAGTGCCGTAACCC	192.71	203.15
AAAGCATGCGGCCAAGAAGG	172.77	120.96		AAAGCATGCGGCCAAGAAGG	230.61	226.43
ACATCCTCACCCATTCCCAC	36.07	89.8		ACATCCTCACCCATTCCCAC	60.02	120.62
GACTCCAAGGGTGAGCGCCA	36.07	141.12		GACTCCAAGGGTGAGCGCCA	41.07	112.16
AGGTTAGTGAACCGCTGCTG	49.36	155.78		AGGTTAGTGAACCGCTGCTG	45.81	224.32
GGAGATCGGCCCGGCAGCCA	62.65	102.63		GGAGATCGGCCCGGCAGCCA	61.6	63.49
TAGGGACCCAGAAGTAACGG	125.3	210.77		TAGGGACCCAGAAGTAACGG	137.42	160.83
TAATCGTCCAATGTTGACCA	233.52	256.59		TAATCGTCCAATGTTGACCA	191.13	243.36
AGGGTCACCTTCCAGCCCTG	178.46	163.12		AGGGTCACCTTCCAGCCCTG	148.48	135.44
ATAGGGCATTATTACCTGGG	252.5	232.76		ATAGGGCATTATTACCTGGG	202.18	277.22
CTGCTTTCAAGACTCACCAA	136.69	97.14		CTGCTTTCAAGACTCACCAA	115.31	160.83
GCACAGATGGGCATTTCCAG	144.29	243.76		GCACAGATGGGCATTTCCAG	181.65	116.39
GAACGATGTCATCCTGCCGC	142.39	117.3		GAACGATGTCATCCTGCCGC	205.34	114.27
CTAGCGCGAGATCTCCTAGA	94.93	78.81		CTAGCGCGAGATCTCCTAGA	131.1	93.11
ACAATCGGAGATTCTACAGA	89.23	69.64		ACAATCGGAGATTCTACAGA	71.08	86.76
TCGTTATCAGCTCTCATCAG	216.43	229.09		TCGTTATCAGCTCTCATCAG	180.07	222.2
ATGGAGGAACCTCTGTCCGA	108.22	175.94		ATGGAGGAACCTCTGTCCGA	159.53	120.62
TTAGTGGACATATCAGGCCA	222.13	196.1		TTAGTGGACATATCAGGCCA	173.75	141.79
AGAAGAACAATTCCGCCAAG	237.32	113.63		AGAAGAACAATTCCGCCAAG	300.11	184.11
ACCCAGCCGACCTTCTCGGG	98.72	122.79		ACCCAGCCGACCTTCTCGGG	110.57	137.55
AGATAGGATCTCCTCCAGGG	93.03	163.12		AGATAGGATCTCCTCCAGGG	120.05	201.04
GAATCCGGCGGAGACCGAGG	94.93	98.97		GAATCCGGCGGAGACCGAGG	58.44	88.88
AAACGAGATGCTGAAGACGA	159.48	159.45		AAACGAGATGCTGAAGACGA	118.47	205.27
AATGAAGCTGGTCCACCGGA	149.98	87.97		AATGAAGCTGGTCCACCGGA	135.84	154.48
TCAGGAGGATAATGAAGCGC	174.66	175.94		TCAGGAGGATAATGAAGCGC	208.5	105.81
GAGTCATCTCACCTCCTCCG	100.62	78.81		GAGTCATCTCACCTCCTCCG	56.86	46.56
AATCACCTCCAGCAGGAGGG	75.94	64.15		AATCACCTCCAGCAGGAGGG	123.21	103.69
TGCCAGGCTGGTCATATCCG	252.5	210.77		TGCCAGGCTGGTCATATCCG	192.71	243.36
CAGTGAAGCCACATTTGCAG	112.01	122.79		CAGTGAAGCCACATTTGCAG	131.1	192.57
TAGAAGGTCCCAGATTTCAA	159.48	161.28		TAGAAGGTCCCAGATTTCAA	129.52	67.72
GCTGCGCTGAATACTTCGGA	53.16	109.97		GCTGCGCTGAATACTTCGGA	72.66	78.3
GCAGGCTGGCCTCATACCAG	157.58	139.29		GCAGGCTGGCCTCATACCAG	90.03	112.16
CAAGATGAACCAGACCACAG	163.27	89.8		CAAGATGAACCAGACCACAG	97.93	95.23
TGAACCAGACCACAGAGGCC	146.19	133.79		TGAACCAGACCACAGAGGCC	191.13	201.04
CATGTACTCACCATAACTGG	136.69	135.62		CATGTACTCACCATAACTGG	151.64	156.6
TCATGTACTCACCATAACTG	142.39	177.78		TCATGTACTCACCATAACTG	129.52	156.6
AAAGGCACACGACAGGAGGA	180.36	148.45		AAAGGCACACGACAGGAGGA	189.55	169.3
GAACAAAGGCACACGACAGG	163.27	155.78		GAACAAAGGCACACGACAGG	118.47	181.99
GAATAGGAAGAAACGCTAGA	72.14	53.15		GAATAGGAAGAAACGCTAGA	75.82	63.49
GAGACCAGTCTAAACACCCA	96.82	108.13		GAGACCAGTCTAAACACCCA	97.93	80.42
CCTCTCACAGACCTACTCAA	106.32	67.81		CCTCTCACAGACCTACTCAA	124.78	95.23
AAGCAGCTGAATCACTGTGG	172.77	216.26		AAGCAGCTGAATCACTGTGG	140.58	230.67
AAAGCTATGAAAGGTGCCGG	94.93	157.62		AAAGCTATGAAAGGTGCCGG	77.4	146.02
GTGCCGGCGGATCTACAACA	75.94	175.94		GTGCCGGCGGATCTACAACA	108.99	133.32
GAAAGAATCGGGCAGATCCG	72.14	91.64		GAAAGAATCGGGCAGATCCG	52.13	91
AATCGGGCAGATCCGTGGCA	168.97	188.77		AATCGGGCAGATCCGTGGCA	172.17	215.85
GGGTTTCTCAGAGCCTACGG	37.97	113.63		GGGTTTCTCAGAGCCTACGG	52.13	82.53
ACAATACCTGAGGTGTAGGG	96.82	152.12		ACAATACCTGAGGTGTAGGG	52.13	143.9
CATCGGCAATGCCAACATGG	115.81	192.44		CATCGGCAATGCCAACATGG	99.51	175.64
CCTAAGAAGGAGCTAAAGGA	22.78	89.8		CCTAAGAAGGAGCTAAAGGA	26.85	211.62
ACAAACAACCGAATAAGCAG	100.62	31.16		ACAAACAACCGAATAAGCAG	44.23	107.93
GCAGTTGTCAACTATGAGGG	98.72	133.79		GCAGTTGTCAACTATGAGGG	88.45	131.2
AGACATGGAACTCTCAGATG	142.39	177.78		AGACATGGAACTCTCAGATG	126.36	211.62
GTTTGGCAAAGCCAATGCTG	60.75	65.98		GTTTGGCAAAGCCAATGCTG	61.6	97.35
AAGCCTGTAAACCTTGGAGC	85.43	164.95		AAGCCTGTAAACCTTGGAGC	58.44	103.69
GAGGTCAGAATCTGTCTCCA	115.81	119.13		GAGGTCAGAATCTGTCTCCA	72.66	93.11
GCAGCAGCTGAACAATTCCT	91.13	100.8		GCAGCAGCTGAACAATTCCT	33.17	112.16
CTGCTGCTCGACCCTTCCGG	75.94	251.09		CTGCTGCTCGACCCTTCCGG	97.93	313.2
AGCCAAATAGGTCAAGACCA	374.01	304.24		AGCCAAATAGGTCAAGACCA	421.74	361.87
AGGCCAGAGCACTTTCAAGA	138.59	122.79		AGGCCAGAGCACTTTCAAGA	113.73	175.64
AAAGGGAGGGCCATGCTGAG	229.72	249.25		AAAGGGAGGGCCATGCTGAG	219.56	131.2
TCTGGAGAAGGCCGCCCAGG	144.29	177.78		TCTGGAGAAGGCCGCCCAGG	210.08	165.06
GATCCAAGCAGAGCTGAGGG	110.11	65.98		GATCCAAGCAGAGCTGAGGG	90.03	114.27
GGAGACCCAGGAGATTCGAG	94.93	119.13		GGAGACCCAGGAGATTCGAG	86.88	116.39
GAAGAAGCCACCTTCTCCTA	149.98	106.3		GAAGAAGCCACCTTCTCCTA	134.26	110.04
GGACATAGAAGCGGAAGCCA	136.69	168.61		GGACATAGAAGCGGAAGCCA	153.22	137.55
AAGGAAGGGCTGCGCGGCCG	178.46	150.29		AAGGAAGGGCTGCGCGGCCG	139	99.46
GGGTATCTGCGCCTTTCCGC	91.13	122.79		GGGTATCTGCGCCTTTCCGC	63.18	97.35
AAGCCAACTGCCCTTCGCTC	51.26	93.47		AAGCCAACTGCCCTTCGCTC	37.91	52.9
GTACGCATATCCCTACGCTC	39.87	80.64		GTACGCATATCCCTACGCTC	53.7	86.76
CATGTAGAGGACCTAGAAGG	184.16	263.92		CATGTAGAGGACCTAGAAGG	148.48	243.36
AGGCGCTGGAGACCTTACGA	146.19	93.47		AGGCGCTGGAGACCTTACGA	116.89	84.65
TCTGGCGTGAGGGTGGACGG	81.64	104.47		TCTGGCGTGAGGGTGGACGG	67.92	76.18
GCTTCCGCCAATCACCGCGC	104.42	53.15		GCTTCCGCCAATCACCGCGC	96.35	82.53
AAGCTTGCTGGTGACGAGCG	225.92	166.78		AAGCTTGCTGGTGACGAGCG	282.74	114.27
ACGAGCGAGGACTTTCTCTG	112.01	98.97		ACGAGCGAGGACTTTCTCTG	143.74	186.23
TCCTCGCCGGTCTCCTCCGC	184.16	146.62		TCCTCGCCGGTCTCCTCCGC	186.39	258.18
AGAAGAAGAGAACCCTGCGG	117.71	141.12		AGAAGAAGAGAACCCTGCGG	83.72	160.83
AAGATAGTGTACTAGAGCGG	129.1	168.61		AAGATAGTGTACTAGAGCGG	213.24	289.92
ACATGGATAGAGCTACTCAC	144.29	97.14		ACATGGATAGAGCTACTCAC	101.09	122.74
ATATCATCAGGCCTGCGAGG	157.58	208.93		ATATCATCAGGCCTGCGAGG	184.81	154.48
TCTTGCTTATTTCAGTGCGA	142.39	122.79		TCTTGCTTATTTCAGTGCGA	176.91	148.13
ACCGGGAGGCTGGTAATCTG	131	174.11		ACCGGGAGGCTGGTAATCTG	157.96	126.97
CCAGTTGCAGAGGACTCCCA	235.42	214.43		CCAGTTGCAGAGGACTCCCA	243.25	201.04
AGTCCTCTGCAACTGGGCAG	131	278.58		AGTCCTCTGCAACTGGGCAG	105.83	160.83
TGGCCACTGCCCAGTTGCAG	163.27	137.46		TGGCCACTGCCCAGTTGCAG	172.17	205.27
TATGGAAACAAAGGCTGCAA	75.94	91.64		TATGGAAACAAAGGCTGCAA	72.66	76.18
TACCTACCATGTCTCCCAGG	155.68	115.46		TACCTACCATGTCTCCCAGG	129.52	207.39
GAGATGCCAGTGGTGATCCA	167.07	60.48		GAGATGCCAGTGGTGATCCA	127.94	31.74
GTTGCATAAAGATCCTACCC	129.1	144.79		GTTGCATAAAGATCCTACCC	153.22	86.76
GGCAAGGCAGCTAAATGCAG	89.23	71.48		GGCAAGGCAGCTAAATGCAG	66.34	42.32
GTGTCTGAGAATGATGGCTG	216.43	258.42		GTGTCTGAGAATGATGGCTG	184.81	135.44
ACTGGCTATGAACCACCTGG	129.1	146.62		ACTGGCTATGAACCACCTGG	199.02	154.48
TACAGAGCAAAGCTCACCAC	72.14	117.3		TACAGAGCAAAGCTCACCAC	77.4	120.62
GAGCTCCAGCTCCTCACCTG	208.84	111.8		GAGCTCCAGCTCCTCACCTG	162.69	139.67
ATCACAGTGAAATTGAACGG	224.03	148.45		ATCACAGTGAAATTGAACGG	142.16	135.44
GTGGAGGAGCCATTGTCCAG	189.85	218.1		GTGGAGGAGCCATTGTCCAG	170.59	143.9
GTTGGCAGTAGTCGCCGCCA	216.43	93.47		GTTGGCAGTAGTCGCCGCCA	169.01	139.67
GCATCCAAACCAATGCACCC	79.74	47.65		GCATCCAAACCAATGCACCC	55.28	86.76
GAAGGACTTCTACTCCAAGC	102.52	113.63		GAAGGACTTCTACTCCAAGC	126.36	150.25
GCAAGAAGAGAACTAAGACT	142.39	124.63		GCAAGAAGAGAACTAAGACT	164.27	150.25
AAGGAAAGAGTCTACTGTCG	83.54	210.77		AAGGAAAGAGTCTACTGTCG	82.14	171.41
GAGGAAGCCTGACCTCCAGC	110.11	86.14		GAGGAAGCCTGACCTCCAGC	107.41	44.44
GAAGAGCAGGGACCAGTAGA	148.09	128.29		GAAGAGCAGGGACCAGTAGA	97.93	175.64
GAACATTTCTACCTGACCAG	87.33	139.29		GAACATTTCTACCTGACCAG	61.6	86.76
GCTGCCTGTGAACTTGACCT	138.59	141.12		GCTGCCTGTGAACTTGACCT	123.21	275.11
GATGGCACCGTCCCTCACCC	87.33	109.97		GATGGCACCGTCCCTCACCC	78.98	99.46
GCGTGGACAAGGATGCGCAG	102.52	58.65		GCGTGGACAAGGATGCGCAG	56.86	46.56
GTTGGTCAGCACGTCCACAA	134.8	98.97		GTTGGTCAGCACGTCCACAA	105.83	110.04
GTAGGCCTCAGATTCTGCTG	165.17	197.94		GTAGGCCTCAGATTCTGCTG	157.96	171.41
GTGGATCAACAAGCCAGCCA	113.91	89.8		GTGGATCAACAAGCCAGCCA	67.92	107.93
AGTCCCTCTGACTTCTCCTG	174.66	225.43		AGTCCCTCTGACTTCTCCTG	184.81	256.06
GTGATCACTTCCTTCTGCGG	87.33	153.95		GTGATCACTTCCTTCTGCGG	139	120.62
AAGCTAGCTCAGCTCCACCG	167.07	150.29		AAGCTAGCTCAGCTCCACCG	161.11	126.97
GAGCAACCAGAACCGGAGCA	70.25	137.46		GAGCAACCAGAACCGGAGCA	63.18	173.53
AAGACAATGTCACCTCGCAG	89.23	65.98		AAGACAATGTCACCTCGCAG	78.98	107.93
TGACCGAGAGAATCCTGCAG	149.98	117.3		TGACCGAGAGAATCCTGCAG	165.85	188.34
AAGCATGGAGATCTGCAAGG	56.96	80.64		AAGCATGGAGATCTGCAAGG	80.56	150.25
GCTGCCTAAACTCTCTGCTG	77.84	117.3		GCTGCCTAAACTCTCTGCTG	37.91	173.53
GGCAGGATGAAGAATTCCCT	9.49	14.66		GGCAGGATGAAGAATTCCCT	9.48	10.58
GACTCGGAGCAGCTGGACAG	155.68	141.12		GACTCGGAGCAGCTGGACAG	157.96	143.9
ACAGCTGAAAGGCTGGGCCG	58.85	67.81		ACAGCTGAAAGGCTGGGCCG	93.19	114.27
TGACGTATCCAGCTTAGAGG	121.51	100.8		TGACGTATCCAGCTTAGAGG	115.31	131.2
AAAGCCGGTGGACACCGTGG	142.39	97.14		AAAGCCGGTGGACACCGTGG	104.25	167.18
GTCCTCAGTAGACCTCCCGG	119.61	188.77		GTCCTCAGTAGACCTCCCGG	165.85	146.02
CGCAGATAGACAGAAACCAG	233.52	214.43		CGCAGATAGACAGAAACCAG	195.86	192.57
GATGAAGTGGCCATTACCTC	77.84	148.45		GATGAAGTGGCCATTACCTC	102.67	84.65
TAGGCCATGGAGCAATTCTA	146.19	168.61		TAGGCCATGGAGCAATTCTA	186.39	148.13
AGGGAAACCGAGATAGGCCA	167.07	155.78		AGGGAAACCGAGATAGGCCA	124.78	131.2
GGCCGGAGATGGACTTGCCA	134.8	106.3		GGCCGGAGATGGACTTGCCA	82.14	230.67
GATTGACCGGACCATGATTG	214.53	163.12		GATTGACCGGACCATGATTG	146.9	268.76
AAGGTCAAAGACAGCAGCGT	163.27	196.1		AAGGTCAAAGACAGCAGCGT	217.98	330.13
TGAAGGTGCTGTACTCAAGG	243.01	186.94		TGAAGGTGCTGTACTCAAGG	195.86	141.79
GCAAGTCCAGTTCGAAGGAG	172.77	152.12		GCAAGTCCAGTTCGAAGGAG	150.06	133.32
TTAGAGCAAGTCCAGTTCGA	142.39	212.6		TTAGAGCAAGTCCAGTTCGA	173.75	152.37
GCAGAAGTACTCCTTCGAGC	55.06	53.15		GCAGAAGTACTCCTTCGAGC	45.81	99.46
GTAACTCTACGACATCTCGA	68.35	27.49		GTAACTCTACGACATCTCGA	67.92	46.56
AATGGAGCAGCCATACTCAC	129.1	108.13		AATGGAGCAGCCATACTCAC	145.32	158.71
TGCAAGGGTAGCCAGCACTG	134.8	104.47		TGCAAGGGTAGCCAGCACTG	153.22	126.97
GGCCTGGAAATCCGCAGCTG	123.4	141.12		GGCCTGGAAATCCGCAGCTG	126.36	126.97
TCCCAGACGCTCCTTGCCTG	189.85	175.94		TCCCAGACGCTCCTTGCCTG	211.66	232.78
TTACCGGGCAGCCACTAGCA	286.68	256.59		TTACCGGGCAGCCACTAGCA	323.81	230.67
TGAAGGTCAGAGATCAACAG	250.61	258.42		TGAAGGTCAGAGATCAACAG	183.23	146.02
GATCAAAGTGGCCATCAAGG	123.4	150.29		GATCAAAGTGGCCATCAAGG	159.53	156.6
GTGGCTGTGCTGCACCGCAA	96.82	128.29		GTGGCTGTGCTGCACCGCAA	121.63	103.69
TAGCCAGGGCCAGCTCACTG	206.94	141.12		TAGCCAGGGCCAGCTCACTG	199.02	317.43
CAGAGAAGTGATCAAACACG	265.79	254.75		CAGAGAAGTGATCAAACACG	287.48	277.22
AGAGAGGTCATGGATGGGCG	260.1	227.26		AGAGAGGTCATGGATGGGCG	262.21	232.78
ACAGGAGCAGGACGTGCCAA	187.95	243.76		ACAGGAGCAGGACGTGCCAA	165.85	137.55
GAGCCCAGAGACCTGTTCAA	106.32	208.93		GAGCCCAGAGACCTGTTCAA	99.51	181.99
GCTGGACTAGCACTCAAATA	163.27	113.63		GCTGGACTAGCACTCAAATA	151.64	143.9
GAGGCGCTGATGCTTCGGGA	112.01	139.29		GAGGCGCTGATGCTTCGGGA	71.08	139.67
GATGTTTCTTGCCTGCACGG	161.37	163.12		GATGTTTCTTGCCTGCACGG	139	237.01
AGTCGTGTCTGAGTTAGCAG	131	241.92		AGTCGTGTCTGAGTTAGCAG	161.11	167.18
TCAGAGGTCAAACTCCAAAG	129.1	227.26		TCAGAGGTCAAACTCCAAAG	121.63	86.76
TGAGCGGCCACTAACCCAGG	68.35	159.45		TGAGCGGCCACTAACCCAGG	80.56	139.67
GCCTCGAAAGGTCAACACCC	89.23	40.32		GCCTCGAAAGGTCAACACCC	85.3	57.14
GAAGCGCCGAGTAGTCACCA	96.82	196.1		GAAGCGCCGAGTAGTCACCA	75.82	220.08
TAGGCGGTATGAGTTTGGCT	115.81	247.42		TAGGCGGTATGAGTTTGGCT	115.31	251.83
GACCGAAGACGACGGCCCGG	41.77	64.15		GACCGAAGACGACGGCCCGG	34.75	80.42
GTTAGGCATTACCCACACTG	70.25	82.47		GTTAGGCATTACCCACACTG	77.4	141.79
AAGGCTCAACCTACAAACGG	85.43	150.29		AAGGCTCAACCTACAAACGG	104.25	124.86
CAAGGCACAAGTGACAACAA	191.75	197.94		CAAGGCACAAGTGACAACAA	107.41	160.83
GATGGTGTTGGAAAGCACTA	20.88	93.47		GATGGTGTTGGAAAGCACTA	20.53	84.65
GCTACATACTGTCCAACCCA	41.77	109.97		GCTACATACTGTCCAACCCA	31.59	116.39
GCATCAGCCAAACTGGGCCC	64.55	73.31		GCATCAGCCAAACTGGGCCC	47.39	91
GCTCTTCCATAGATACACGA	20.88	25.66		GCTCTTCCATAGATACACGA	23.69	25.39
TGTGGACAGCATCACCAGCC	161.37	159.45		TGTGGACAGCATCACCAGCC	252.73	179.88
GATCCGGGCAGGGACACTGG	62.65	152.12		GATCCGGGCAGGGACACTGG	75.82	196.81
GTGGTGGTCAAAGCCAGCAG	77.84	128.29		GTGGTGGTCAAAGCCAGCAG	104.25	84.65
CCAAAGGAGCAAGAAGACGG	336.04	256.59		CCAAAGGAGCAAGAAGACGG	262.21	383.03
GAAGCGGGCGACCTCAACGA	189.85	102.63		GAAGCGGGCGACCTCAACGA	225.88	184.11
TTTAGGTCAAGTCCAGGCAG	282.88	377.55		TTTAGGTCAAGTCCAGGCAG	260.63	226.43
GCTCGAAGGCTTGGTGGCCG	83.54	32.99		GCTCGAAGGCTTGGTGGCCG	112.15	74.07
GTGTTTATGATGCCTATCGG	263.9	197.94		GTGTTTATGATGCCTATCGG	270.1	325.89
TACCAGAAGTCATAGCCCAA	206.94	199.77		TACCAGAAGTCATAGCCCAA	175.33	232.78
GAAGTGATGATCAGCTCCCT	125.3	152.12		GAAGTGATGATCAGCTCCCT	148.48	139.67
GGTTGGGCATGGGCAGCCGG	68.35	78.81		GGTTGGGCATGGGCAGCCGG	45.81	61.37
TTACCGAAACACAGGCACTG	102.52	98.97		TTACCGAAACACAGGCACTG	88.45	118.51
GCGGTCCGGACTTTGGGCGG	89.23	106.3		GCGGTCCGGACTTTGGGCGG	56.86	82.53
GATGTTGCGGAAACGAGCCA	37.97	97.14		GATGTTGCGGAAACGAGCCA	33.17	169.3
GCGCCGGCTGTACATGGCCC	17.09	113.63		GCGCCGGCTGTACATGGCCC	36.33	107.93
CAAGCATGTCCACATAACCG	15.19	152.12		CAAGCATGTCCACATAACCG	30.01	150.25
AAGAGTGGCCGGGATGACGG	102.52	122.79		AAGAGTGGCCGGGATGACGG	161.11	112.16
ATTGTGCTGAACGTACAGCA	178.46	102.63		ATTGTGCTGAACGTACAGCA	127.94	196.81
AATCCTTTGGTCCAGCAAGG	77.84	91.64		AATCCTTTGGTCCAGCAAGG	61.6	126.97
GGTGCCCAGCAACAGAAGCA	134.8	89.8		GGTGCCCAGCAACAGAAGCA	75.82	135.44
GAGATGGGCACTCTACGTCG	110.11	78.81		GAGATGGGCACTCTACGTCG	118.47	194.69
ATATGGTCCACACTGCCTGG	243.01	251.09		ATATGGTCCACACTGCCTGG	284.32	281.45
AAAGTGAAACCTCTGTGAGG	85.43	80.64		AAAGTGAAACCTCTGTGAGG	88.45	76.18
CATGTCGTAAATCTTCACCC	176.56	95.3		CATGTCGTAAATCTTCACCC	137.42	162.95
CCTGGTGGACGTGCACCCAG	155.68	146.62		CCTGGTGGACGTGCACCCAG	131.1	99.46
GGGCAGGAAGACCTATGCCA	148.09	97.14		GGGCAGGAAGACCTATGCCA	110.57	116.39
CTGCCTACAGAAGCTCCGGG	208.84	240.09		CTGCCTACAGAAGCTCCGGG	200.6	296.27
TGGGCTGCTGTACAGGGCTG	332.24	161.28		TGGGCTGCTGTACAGGGCTG	271.68	181.99
TTGACGATGCGCACGACCCG	267.69	271.25		TTGACGATGCGCACGACCCG	247.99	281.45
GAACCACGTGAATGTTGAGG	74.04	124.63		GAACCACGTGAATGTTGAGG	140.58	141.79
CTGAGAGTAGCATTACCAGA	174.66	139.29		CTGAGAGTAGCATTACCAGA	151.64	181.99
GAAAGAAGTAGGTAACAGCA	163.27	172.28		GAAAGAAGTAGGTAACAGCA	148.48	175.64
GTGGGTCTGGAACTTCACGA	153.78	117.3		GTGGGTCTGGAACTTCACGA	129.52	114.27
GCACTCGTCGATGGTCCCGA	174.66	119.13		GCACTCGTCGATGGTCCCGA	132.68	181.99
CGAACAGAAGACGCTTCCAG	163.27	227.26		CGAACAGAAGACGCTTCCAG	137.42	192.57
AAGTACACCGGGCTGCACAA	197.45	141.12		AAGTACACCGGGCTGCACAA	151.64	101.58
TTGCTGCAGCGGCCCGACCC	229.72	240.09		TTGCTGCAGCGGCCCGACCC	189.55	165.06
CTGCGCTGCGCTAAGCGCCC	117.71	69.64		CTGCGCTGCGCTAAGCGCCC	107.41	88.88
GGACCCACAAAGAAGTAGAG	68.35	84.31		GGACCCACAAAGAAGTAGAG	58.44	63.49
TGAGCCACTCTACTTCTTTG	263.9	164.95		TGAGCCACTCTACTTCTTTG	308.01	315.31
GTTAGCCCAGCAAGCTGCCA	108.22	185.11		GTTAGCCCAGCAAGCTGCCA	102.67	116.39
ATTAGAGAAGATCCAGACCA	153.78	357.39		ATTAGAGAAGATCCAGACCA	153.22	328.01
ATACAGCCAGTCCCTGAGGA	89.23	207.1		ATACAGCCAGTCCCTGAGGA	102.67	171.41
GAAGTTGCAGGCCAGGTCAG	195.55	152.12		GAAGTTGCAGGCCAGGTCAG	202.18	175.64
TCCCTAGTAGGCCTCCAGGA	201.24	199.77		TCCCTAGTAGGCCTCCAGGA	178.49	124.86
AAGGCCGTGCCAATGGGCAG	136.69	146.62		AAGGCCGTGCCAATGGGCAG	181.65	118.51
AGAGTCGACGGTCACAGAGA	132.9	87.97		AGAGTCGACGGTCACAGAGA	164.27	158.71
GTAGCTGAAGGCCCGCAGCA	206.94	161.28		GTAGCTGAAGGCCCGCAGCA	112.15	99.46
GAAGACATGACAGAGCCAGG	172.77	177.78		GAAGACATGACAGAGCCAGG	146.9	114.27
GAGCGAGTGCTGCTTATCAG	212.63	254.75		GAGCGAGTGCTGCTTATCAG	151.64	160.83
GAGGCTGTGAAACTCATCAT	104.42	124.63		GAGGCTGTGAAACTCATCAT	77.4	137.55
TTGCCTATATCCTATACCGC	121.51	93.47		TTGCCTATATCCTATACCGC	127.94	120.62
GAAGCCGACTGCCAGCACCA	186.06	115.46		GAAGCCGACTGCCAGCACCA	134.26	135.44
CTGGCTGGAAGTCATCCAGG	100.62	148.45		CTGGCTGGAAGTCATCCAGG	123.21	116.39
TCTCAGCCATCCCAGCCCGA	28.48	23.83		TCTCAGCCATCCCAGCCCGA	20.53	12.7
CCGGAGCCACAAATACCAGG	93.03	62.31		CCGGAGCCACAAATACCAGG	164.27	122.74
ACAGGGAGACATGCCAGCTG	205.04	232.76		ACAGGGAGACATGCCAGCTG	192.71	256.06
ATATTCCAACAACTTGGCCA	199.35	155.78		ATATTCCAACAACTTGGCCA	184.81	209.5
CCTGCAGAAATGCCTGGCGC	70.25	45.82		CCTGCAGAAATGCCTGGCGC	53.7	33.86
AGAGACAGCACCGAGCCTCA	239.21	225.43		AGAGACAGCACCGAGCCTCA	205.34	228.55
GCTGAGATGGGTGGGCGCCA	151.88	119.13		GCTGAGATGGGTGGGCGCCA	145.32	126.97
AGAGCCAAGGTGCTAGACAG	93.03	126.46		AGAGCCAAGGTGCTAGACAG	150.06	230.67
GCTGCGCCTAGTGAGCGCCG	32.27	40.32		GCTGCGCCTAGTGAGCGCCG	66.34	46.56
CGTGGAACAGGGATTCCCGC	47.46	36.66		CGTGGAACAGGGATTCCCGC	26.85	27.51
CTACCAGTGACCTTACCCTG	410.08	366.55		CTACCAGTGACCTTACCCTG	477.02	404.19
TCCAACAGAGACCACATCCG	318.95	313.4		TCCAACAGAGACCACATCCG	296.96	315.31
TGTGGAGGATCCAAATGCTG	149.98	179.61		TGTGGAGGATCCAAATGCTG	236.93	158.71
GCAAGACTTGGCCACCACAG	186.06	168.61		GCAAGACTTGGCCACCACAG	181.65	211.62
ACATCACGTATTCAAAGCCC	244.91	289.58		ACATCACGTATTCAAAGCCC	184.81	196.81
TTAGGTCCTTGTTCCAGCTG	163.27	212.6		TTAGGTCCTTGTTCCAGCTG	123.21	188.34
GGTGCCCAGACTCACCAGCT	187.95	109.97		GGTGCCCAGACTCACCAGCT	126.36	116.39
CGCGGCGCAGCTCCTCAGCA	225.92	120.96		CGCGGCGCAGCTCCTCAGCA	156.38	171.41
GTAGTACACATGAAGCAGAA	75.94	71.48		GTAGTACACATGAAGCAGAA	60.02	114.27
GACCTGGACCAGTGTAGAGA	148.09	155.78		GACCTGGACCAGTGTAGAGA	80.56	152.37
ATGGCGTGTTCCATTTGAGA	231.62	256.59		ATGGCGTGTTCCATTTGAGA	186.39	270.87
ATCTCAAATGGAACACGCCA	93.03	75.14		ATCTCAAATGGAACACGCCA	80.56	82.53
ATCTAGCTGACCATCACTGT	260.1	329.9		ATCTAGCTGACCATCACTGT	276.42	256.06
AGGGACCAGTACCTTTGTGA	199.35	137.46		AGGGACCAGTACCTTTGTGA	167.43	131.2
GAACACAAGAATCAAGGCCC	72.14	84.31		GAACACAAGAATCAAGGCCC	75.82	91
AGAGGATGTACAGCTCACAG	193.65	137.46		AGAGGATGTACAGCTCACAG	192.71	103.69
TGTCCACTGACCATCTCCGG	269.59	216.26		TGTCCACTGACCATCTCCGG	214.82	203.15
GGAATGTCTCAATTACACAG	45.56	86.14		GGAATGTCTCAATTACACAG	63.18	57.14
GCGGGAGAGGCAGTATCGGG	39.87	43.99		GCGGGAGAGGCAGTATCGGG	15.8	16.93
GCTGGAGAGGCAATACCGCG	155.68	131.96		GCTGGAGAGGCAATACCGCG	150.06	107.93
GCGGGAGAGGCAATATCGGG	49.36	29.32		GCGGGAGAGGCAATATCGGG	14.22	16.93
GCAGCGGCTGAAGCGCCAGG	81.64	75.14		GCAGCGGCTGAAGCGCCAGG	66.34	91
TCTGACCGTAGTGAGAACCC	197.45	190.61		TCTGACCGTAGTGAGAACCC	192.71	198.92
CAGATGGACCGACAAGGCCA	136.69	78.81		CAGATGGACCGACAAGGCCA	110.57	95.23
TATGGTCAGACAGAGAGACA	273.39	216.26		TATGGTCAGACAGAGAGACA	262.21	272.99
CAAGACGGAGATTCCCACCA	383.5	251.09		CAAGACGGAGATTCCCACCA	423.32	298.38
ATGTAGAACCGTGTTGCCCA	280.98	280.41		ATGTAGAACCGTGTTGCCCA	306.43	328.01
GACGACATGGATCTACGTCA	47.46	67.81		GACGACATGGATCTACGTCA	50.55	33.86
GTGGCTGGAAGACTGACCTG	129.1	159.45		GTGGCTGGAAGACTGACCTG	156.38	97.35
AACCAGACTCATGTCGGCCA	132.9	139.29		AACCAGACTCATGTCGGCCA	120.05	137.55
GCTCCTGAACAGATCCACGA	49.36	29.32		GCTCCTGAACAGATCCACGA	69.5	46.56
ACTCAGAAGATTCTGAGAGG	83.54	89.8		ACTCAGAAGATTCTGAGAGG	90.03	150.25
TCGGAGACAGTGGAAACCGA	142.39	51.32		TCGGAGACAGTGGAAACCGA	96.35	118.51
GCAGGCCAGGGACAATCAGA	94.93	115.46		GCAGGCCAGGGACAATCAGA	131.1	105.81
TGATAGTGAAGTGCACTCAG	250.61	170.45		TGATAGTGAAGTGCACTCAG	181.65	181.99
TCACAAAGACCACACTCACG	275.29	251.09		TCACAAAGACCACACTCACG	246.41	184.11
GGACAGATAGGAGATACCAC	132.9	76.98		GGACAGATAGGAGATACCAC	124.78	131.2
TCAGGCTCAGGTCAGTCCGC	229.72	185.11		TCAGGCTCAGGTCAGTCCGC	260.63	116.39
AGTGGAGCAGCACTCACCCA	108.22	113.63		AGTGGAGCAGCACTCACCCA	129.52	95.23
GGGACTGAGACCCACGGTCA	131	65.98		GGGACTGAGACCCACGGTCA	91.61	67.72
GCCACCAATGACCAGAACAG	155.68	194.27		GCCACCAATGACCAGAACAG	120.05	133.32
CAGGCGCTATGCAAGGACGG	225.92	172.28		CAGGCGCTATGCAAGGACGG	191.13	156.6
GTCGGCGTCGGAGGGACTGG	140.49	139.29		GTCGGCGTCGGAGGGACTGG	154.8	112.16
ACTCTGAGGTCGGCGTCGGA	121.51	75.14		ACTCTGAGGTCGGCGTCGGA	97.93	196.81
AACTCTGAGGTCGGCGTCGG	248.71	150.29		AACTCTGAGGTCGGCGTCGG	181.65	173.53
TGGAACTCTGAGGTCGGCGT	229.72	164.95		TGGAACTCTGAGGTCGGCGT	137.42	188.34
GGAAACGGCGCTCTGTTGAG	168.97	119.13		GGAAACGGCGCTCTGTTGAG	178.49	110.04
CAGAGCGCCGTTTCCGCCAA	191.75	271.25		CAGAGCGCCGTTTCCGCCAA	260.63	190.46
CCAGTTGCTGCTGCTTCCCA	277.18	282.24		CCAGTTGCTGCTGCTTCCCA	271.68	260.29
GTTGCGGGCCTCTCAGCAGC	87.33	73.31		GTTGCGGGCCTCTCAGCAGC	116.89	105.81
TGGGTGAGGGACAACTGGGA	151.88	274.91		TGGGTGAGGGACAACTGGGA	210.08	260.29
TCTGACTGTGCTCTAAGCTC	184.16	196.1		TCTGACTGTGCTCTAAGCTC	142.16	156.6
GACTGTGCTCTAAGCTCCGG	49.36	65.98		GACTGTGCTCTAAGCTCCGG	66.34	129.09
GATGGGACCTGAAGTGCCTG	161.37	130.13		GATGGGACCTGAAGTGCCTG	172.17	126.97
AGGTCTTGGAGCACAGCAGG	246.81	153.95		AGGTCTTGGAGCACAGCAGG	284.32	241.25
GCTCCAAGACCTGGGTGCTG	144.29	168.61		GCTCCAAGACCTGGGTGCTG	123.21	165.06
GGTGCCTCCGACTGTGGCTA	241.11	199.77		GGTGCCTCCGACTGTGGCTA	175.33	143.9
AGAGCCATAGCCACAGTCGG	167.07	148.45		AGAGCCATAGCCACAGTCGG	176.91	226.43
CAAGGCGGGAGCTCCAGCTG	121.51	163.12		CAAGGCGGGAGCTCCAGCTG	85.3	146.02
TGAGTCACCACAGATGCCGC	197.45	157.62		TGAGTCACCACAGATGCCGC	154.8	162.95
GCAGCAGCTGCGCTCGGAGC	108.22	62.31		GCAGCAGCTGCGCTCGGAGC	108.99	78.3
TTTGCAGGGCACTTGGGCGG	275.29	243.76		TTTGCAGGGCACTTGGGCGG	235.35	179.88
CATGAGGATGCACACTTTGA	250.61	229.09		CATGAGGATGCACACTTTGA	189.55	196.81
AGTGGGACCTATGGTGTCTG	239.21	179.61		AGTGGGACCTATGGTGTCTG	183.23	160.83
AGCTCCAATTGCTATGGCAG	197.45	230.93		AGCTCCAATTGCTATGGCAG	208.5	158.71
GAACCTTTCACACAAGATGG	81.64	54.98		GAACCTTTCACACAAGATGG	74.24	110.04
TGGAACTGGGCATTTCACAG	250.61	139.29		TGGAACTGGGCATTTCACAG	194.28	177.76
GGGAGCTGGGCACTTCACAT	127.2	98.97		GGGAGCTGGGCACTTCACAT	126.36	61.37
TCTGGCAAGGAGAAGCACCC	100.62	65.98		TCTGGCAAGGAGAAGCACCC	148.48	103.69
GAAGTCCGGGACCGATACTG	117.71	89.8		GAAGTCCGGGACCGATACTG	140.58	129.09
GATGCCTTCCTCCTCCTCGG	148.09	119.13		GATGCCTTCCTCCTCCTCGG	115.31	129.09
TATATATGGGTTCAGAGCGG	269.59	267.58		TATATATGGGTTCAGAGCGG	298.54	306.85
GGAGGTGGACATCGCTGCAG	113.91	95.3		GGAGGTGGACATCGCTGCAG	132.68	143.9
TCGAGTAGGGAGCTAGGCAG	345.53	337.23		TCGAGTAGGGAGCTAGGCAG	360.14	397.85
GTTGTCATTCCAGTTCCCAA	77.84	84.31		GTTGTCATTCCAGTTCCCAA	107.41	99.46
TGAGGTTCAGAAGCCTAGGA	250.61	175.94		TGAGGTTCAGAAGCCTAGGA	206.92	160.83
AAGCTGCGCTGCCTAAGTAG	138.59	201.6		AAGCTGCGCTGCCTAAGTAG	195.86	171.41
TGGCAGCACTGGTTCTGCTG	220.23	236.43		TGGCAGCACTGGTTCTGCTG	331.71	207.39
AACCAGTGCTGCCAGCCAAA	106.32	95.3		AACCAGTGCTGCCAGCCAAA	121.63	59.25
GCCCAACTCACCGCAAACTC	93.03	87.97		GCCCAACTCACCGCAAACTC	96.35	76.18
TCACCGCAAACTCAGGACAA	265.79	234.59		TCACCGCAAACTCAGGACAA	314.33	306.85
GCAGGGCGGCAAGTCCTCTG	144.29	119.13		GCAGGGCGGCAAGTCCTCTG	210.08	171.41
TCAGCAGCTAAACAAACAGC	144.29	75.14		TCAGCAGCTAAACAAACAGC	112.15	154.48
GCTGAAGTACCTGGAACAGC	110.11	62.31		GCTGAAGTACCTGGAACAGC	88.45	91
GCAGCCAAAGCACCTGGAGG	201.24	185.11		GCAGCCAAAGCACCTGGAGG	142.16	131.2
AAGCATCTGGTGCAGCAGGA	123.4	124.63		AAGCATCTGGTGCAGCAGGA	113.73	126.97
TGGGCATTGCTTCTTGACCT	243.01	254.75		TGGGCATTGCTTCTTGACCT	243.25	143.9
AAGAAGCAATGCCCACCGAA	136.69	155.78		AAGAAGCAATGCCCACCGAA	151.64	175.64
GAATGATGGTGCCTTTCGGT	167.07	188.77		GAATGATGGTGCCTTTCGGT	178.49	184.11
GGAATGATGGTGCCTTTCGG	149.98	84.31		GGAATGATGGTGCCTTTCGG	206.92	122.74
GTGGGAACAAATATTTCCTG	108.22	130.13		GTGGGAACAAATATTTCCTG	93.19	107.93
CAAGGAGCCATGCCACTCAA	224.03	177.78		CAAGGAGCCATGCCACTCAA	194.28	205.27
TCCAGAGCCAGGCTGTACCA	265.79	256.59		TCCAGAGCCAGGCTGTACCA	262.21	224.32
ACTTGATGAAGCCTTGGTCA	296.17	243.76		ACTTGATGAAGCCTTGGTCA	290.64	376.68
GGTGGGTATGGTTGCACAGG	136.69	93.47		GGTGGGTATGGTTGCACAGG	91.61	38.09
GTGGGTATGGTTGCACAGGA	117.71	109.97		GTGGGTATGGTTGCACAGGA	131.1	103.69
GGAGGGCATTTATCCTGGCA	115.81	104.47		GGAGGGCATTTATCCTGGCA	108.99	57.14
GGTGGAGGTGGGCAATGCTC	108.22	64.15		GGTGGAGGTGGGCAATGCTC	88.45	61.37
CAGGATGAAGGAGACTGCGA	56.96	49.48		CAGGATGAAGGAGACTGCGA	78.98	46.56
GCAGGATGAAGGAGACTGCG	81.64	67.81		GCAGGATGAAGGAGACTGCG	66.34	110.04
CAGGATGAAGGGCATTTAGG	170.87	229.09		CAGGATGAAGGGCATTTAGG	230.61	260.29
AGGGAGGTGGGCAAGCATGT	233.52	289.58		AGGGAGGTGGGCAAGCATGT	312.75	188.34
GCAGTGCCAAGCAAAGGCTG	108.22	141.12		GCAGTGCCAAGCAAAGGCTG	151.64	154.48
CTAGACACTTATCTTGGCAG	178.46	230.93		CTAGACACTTATCTTGGCAG	210.08	146.02
ACTGAGAAAGACATACCTCC	123.4	93.47		ACTGAGAAAGACATACCTCC	96.35	88.88
GCAGCTACTTTCCCTTGCCA	144.29	141.12		GCAGCTACTTTCCCTTGCCA	135.84	154.48
GCCACCGGAGGAGAAGCAGC	83.54	91.64		GCCACCGGAGGAGAAGCAGC	75.82	86.76
TCTGTCTGCGGCTACTCTGG	30.38	21.99		TCTGTCTGCGGCTACTCTGG	14.22	10.58
GTCTGCGGCTACTCTGGCGG	165.17	146.62		GTCTGCGGCTACTCTGGCGG	145.32	112.16
GCAGCCGCTGCCAATCCCGG	93.03	117.3		GCAGCCGCTGCCAATCCCGG	102.67	67.72
TCCTGACCTAAGCTTCCTGG	203.14	130.13		TCCTGACCTAAGCTTCCTGG	208.5	167.18
GTCATCATCATCCACACCGC	83.54	108.13		GTCATCATCATCCACACCGC	139	133.32
GATCTCCTATGCCATCCAGA	85.43	113.63		GATCTCCTATGCCATCCAGA	108.99	63.49
GATGATGTAGGCCACAGGCA	104.42	93.47		GATGATGTAGGCCACAGGCA	88.45	80.42
GTGGTCCTCTAGCTTCCTGG	20.88	14.66		GTGGTCCTCTAGCTTCCTGG	20.53	12.7
TCATTATCCACACTGCCGGG	243.01	267.58		TCATTATCCACACTGCCGGG	259.05	186.23
TTCAGGCTTGTCTTCTGCCG	203.14	249.25		TTCAGGCTTGTCTTCTGCCG	235.35	196.81
TCCCACAGATGTCTCCACCA	229.72	188.77		TCCCACAGATGTCTCCACCA	230.61	137.55
CACCCAGACACCCTGAACCA	311.36	269.41		CACCCAGACACCCTGAACCA	396.47	283.57
ACCCAGACACCCTGAACCAG	227.82	186.94		ACCCAGACACCCTGAACCAG	175.33	228.55
GGTCATAGAACACATCATGG	117.71	150.29		GGTCATAGAACACATCATGG	176.91	88.88
TCCCACGAGAAGATGCACGA	96.82	47.65		TCCCACGAGAAGATGCACGA	67.92	88.88
TTACCACACCCACAAAGAGT	89.23	100.8		TTACCACACCCACAAAGAGT	86.88	57.14
GGAGCTTGCAAACACCATCA	100.62	115.46		GGAGCTTGCAAACACCATCA	71.08	80.42
GCTGAAGCAGCTGCTTACAA	113.91	71.48		GCTGAAGCAGCTGCTTACAA	96.35	146.02
AAACTTGAAGAGCATCTGGA	98.72	76.98		AAACTTGAAGAGCATCTGGA	69.5	27.51
GAGTTGGATATCAACACTGA	60.75	67.81		GAGTTGGATATCAACACTGA	88.45	156.6
AGACGTCTGGTTCAAAGAGT	20.88	14.66		AGACGTCTGGTTCAAAGAGT	9.48	10.58
GAATTTCCATGCCGTCTACA	187.95	166.78		GAATTTCCATGCCGTCTACA	224.3	220.08
GTTCAAGGCTTTCTCCAGCT	203.14	181.44		GTTCAAGGCTTTCTCCAGCT	219.56	80.42
GGAGTGGCACCCTGTTCCGG	144.29	119.13		GGAGTGGCACCCTGTTCCGG	105.83	88.88
TGGAGTGGCACCCTGTTCCG	250.61	238.26		TGGAGTGGCACCCTGTTCCG	244.83	194.69
GCGATGTTTCGCCAATACAG	220.23	120.96		GCGATGTTTCGCCAATACAG	116.89	110.04
GCAAAGATGAATATCCCTCT	161.37	142.95		GCAAAGATGAATATCCCTCT	217.98	124.86
ACCGACTCACACAGGCACTA	34.17	89.8		ACCGACTCACACAGGCACTA	77.4	67.72
CGGCATGCAGGACATCGTGG	146.19	197.94		CGGCATGCAGGACATCGTGG	137.42	243.36
GAGGACGCTGTCGTGCACGT	218.33	185.11		GAGGACGCTGTCGTGCACGT	151.64	137.55
CCACGAGCAGTTGAGCGCGA	117.71	106.3		CCACGAGCAGTTGAGCGCGA	97.93	57.14
TGAGCGCGAAGGCGCGCACG	22.78	14.66		TGAGCGCGAAGGCGCGCACG	9.48	14.81
GGAGTATGTCACCTTCCTGG	91.13	80.64		GGAGTATGTCACCTTCCTGG	80.56	110.04
AGGAGTATGTCACCTTCCTG	51.26	117.3		AGGAGTATGTCACCTTCCTG	102.67	63.49
GAGGCCACTCACCGAGCCAA	142.39	108.13		GAGGCCACTCACCGAGCCAA	107.41	112.16
GAGGCCAATGGCCTGATCCA	165.17	109.97		GAGGCCAATGGCCTGATCCA	146.9	107.93
GTTGTAGGCCATGCACAGCA	140.49	137.46		GTTGTAGGCCATGCACAGCA	143.74	80.42
CCTGGACAAGAACAGCGACC	94.93	95.3		CCTGGACAAGAACAGCGACC	67.92	105.81
GGAGAAGGCCCTGACCACTA	132.9	133.79		GGAGAAGGCCCTGACCACTA	132.68	175.64
GTGGTCAGGGCCTTCTCCAG	132.9	203.44		GTGGTCAGGGCCTTCTCCAG	154.8	234.9
GCTTCCCAGATAAGCAGCCC	125.3	102.63		GCTTCCCAGATAAGCAGCCC	129.52	139.67
CAGCAACAGGGACAACGAGG	222.13	163.12		CAGCAACAGGGACAACGAGG	187.97	222.2
GGTGGACACCATCACATCCA	66.45	71.48		GGTGGACACCATCACATCCA	71.08	143.9
GTGCCCTCTGGAGAAGGCCC	74.04	43.99		GTGCCCTCTGGAGAAGGCCC	64.76	35.98
GCAGAGGCTACTGGGAGCAG	100.62	117.3		GCAGAGGCTACTGGGAGCAG	142.16	120.62
CACCAACAAGGACTGCGAGG	161.37	199.77		CACCAACAAGGACTGCGAGG	124.78	148.13
GGAGCTGGCCACCTGGACCC	62.65	38.49		GGAGCTGGCCACCTGGACCC	47.39	80.42
TTCCTGGAAGGTGCACACGA	129.1	119.13		TTCCTGGAAGGTGCACACGA	156.38	126.97
AATGAAGGAACTTCTGCACA	148.09	108.13		AATGAAGGAACTTCTGCACA	222.72	205.27
CAAGTTCAAGCTGAGTAAGG	216.43	164.95		CAAGTTCAAGCTGAGTAAGG	167.43	177.76
CCACAAGTACTCCTGCCAAG	140.49	142.95		CCACAAGTACTCCTGCCAAG	140.58	116.39
TTGGCAGGAGTACTTGTGGA	360.72	285.91		TTGGCAGGAGTACTTGTGGA	243.25	239.13
AACCTGGATGCCAATCATGA	104.42	148.45		AACCTGGATGCCAATCATGA	148.48	80.42
CACAGGGAACCGGAAGGCTG	161.37	197.94		CACAGGGAACCGGAAGGCTG	186.39	126.97
GAAGGCAGTCATTGTCCTGG	104.42	164.95		GAAGGCAGTCATTGTCCTGG	105.83	194.69
GGAGAAGGCAGTCATTGTCC	60.75	91.64		GGAGAAGGCAGTCATTGTCC	71.08	107.93
AGCTGGAGAGGCCTGTCCGG	108.22	186.94		AGCTGGAGAGGCCTGTCCGG	150.06	154.48
GAACTTTCACCAGTACTCCG	112.01	104.47		GAACTTTCACCAGTACTCCG	75.82	65.6
GAATGAGCCCACCTCTGCGT	94.93	168.61		GAATGAGCCCACCTCTGCGT	181.65	152.37
GTGTCGGTCAGCCAACGCAG	117.71	148.45		GTGTCGGTCAGCCAACGCAG	115.31	131.2
TGAGTACTGGAGATTGATTG	239.21	331.73		TGAGTACTGGAGATTGATTG	309.59	220.08
TGATGAGAAGATGAAGAGCT	165.17	179.61		TGATGAGAAGATGAAGAGCT	200.6	196.81
CGTCAACGAGTTCAAAGAGC	75.94	157.62		CGTCAACGAGTTCAAAGAGC	107.41	207.39
TGCAAGGCAGGAGGGCCGGA	170.87	108.13		TGCAAGGCAGGAGGGCCGGA	206.92	213.74
GGCGTGGAACACGTTGATGA	93.03	89.8		GGCGTGGAACACGTTGATGA	126.36	78.3
CAAGTACAAGCTGAGCAAGA	115.81	98.97		CAAGTACAAGCTGAGCAAGA	71.08	150.25
GAGCTAGACGAGAATGGAGA	104.42	124.63		GAGCTAGACGAGAATGGAGA	90.03	91
GCTTGTGGCTGCTCTCACAG	201.24	188.77		GCTTGTGGCTGCTCTCACAG	127.94	126.97
GAAGAGCTTAAAGCAGCGCC	72.14	60.48		GAAGAGCTTAAAGCAGCGCC	61.6	67.72
AAGAGCTTAAAGCAGCGCCT	87.33	104.47		AAGAGCTTAAAGCAGCGCCT	44.23	88.88
ATCCAGAGAGGCTTGCCCAG	131	188.77		ATCCAGAGAGGCTTGCCCAG	167.43	165.06
GAGCTACGGCTCGTCCACCT	136.69	95.3		GAGCTACGGCTCGTCCACCT	127.94	63.49
AGGACAATTCGTGATGGCGG	170.87	188.77		AGGACAATTCGTGATGGCGG	202.18	165.06
CAAATTGACAACCTAGCCAC	239.21	243.76		CAAATTGACAACCTAGCCAC	153.22	287.8
TAACCAAGACAACGCGTCGC	142.39	113.63		TAACCAAGACAACGCGTCGC	126.36	150.25
TTGCCAAGGAAACAGCCCGC	142.39	120.96		TTGCCAAGGAAACAGCCCGC	210.08	118.51
GAACCAGCGGGCATGTCGGA	41.77	161.28		GAACCAGCGGGCATGTCGGA	52.13	196.81
AAACAGGCACACTCACACGT	39.87	98.97		AAACAGGCACACTCACACGT	18.95	135.44
TCAGGTGCTGGCTTGACCCG	91.13	276.75		TCAGGTGCTGGCTTGACCCG	64.76	230.67
CAAAGCGCCCACCACGACCA	239.21	364.72		CAAAGCGCCCACCACGACCA	216.4	321.66
GACACCGAAGCCCAGCGCCG	60.75	54.98		GACACCGAAGCCCAGCGCCG	63.18	97.35
TTTGGGCAAAGCCTGCAAGG	134.8	117.3		TTTGGGCAAAGCCTGCAAGG	154.8	135.44
GCAGTTCAACTTCACCATGG	106.32	108.13		GCAGTTCAACTTCACCATGG	121.63	213.74
ATCCCAGCATCCTTCCACGA	176.56	152.12		ATCCCAGCATCCTTCCACGA	195.86	260.29
TGCCAAGGATGAGTTAGAGG	53.16	153.95		TGCCAAGGATGAGTTAGAGG	115.31	152.37
GGAGCTGCGGCGCCAAGCCA	85.43	60.48		GGAGCTGCGGCGCCAAGCCA	69.5	99.46
GTGTTACCGGGACTTAGCTC	60.75	119.13		GTGTTACCGGGACTTAGCTC	66.34	162.95
GAGCAGCATCCTCATTGCCA	66.45	166.78		GAGCAGCATCCTCATTGCCA	93.19	131.2
GAGTTTAGTCTCCATGTCCG	260.1	133.79		GAGTTTAGTCTCCATGTCCG	146.9	156.6
GATAGAGGAAGCGGGCTCCA	117.71	130.13		GATAGAGGAAGCGGGCTCCA	146.9	220.08
GGCCCAGGAACCCACCCTGC	123.4	150.29		GGCCCAGGAACCCACCCTGC	162.69	118.51
CACACAGCTGATAGAAGCCC	51.26	58.65		CACACAGCTGATAGAAGCCC	33.17	65.6
CAAACAGCAGAAAGTTCGGA	127.2	104.47		CAAACAGCAGAAAGTTCGGA	131.1	88.88
AAAGCTGTGCCTCACTTCTG	161.37	170.45		AAAGCTGTGCCTCACTTCTG	173.75	167.18
AAGGTTCATATAGATGGCAG	187.95	197.94		AAGGTTCATATAGATGGCAG	178.49	167.18
ATAGGCCCTGCTGTCCCACA	275.29	241.92		ATAGGCCCTGCTGTCCCACA	296.96	228.55
GAGACAACAGGACTGCTGGA	153.78	135.62		GAGACAACAGGACTGCTGGA	200.6	131.2
AGTCTGTTGACTCTGCCGGA	142.39	157.62		AGTCTGTTGACTCTGCCGGA	202.18	118.51
ACGGGCACTGACTCGGGCAG	375.91	196.1		ACGGGCACTGACTCGGGCAG	284.32	296.27
CCTGGCGAAGGCCAACACGC	45.56	76.98		CCTGGCGAAGGCCAACACGC	88.45	80.42
GCACCTACCTCACTTACCGG	58.85	142.95		GCACCTACCTCACTTACCGG	181.65	146.02
GAACGGAGCACCCATCCCTG	168.97	278.58		GAACGGAGCACCCATCCCTG	210.08	184.11
ACAAGCATTTGCTGAAGCCA	180.36	148.45		ACAAGCATTTGCTGAAGCCA	131.1	107.93
CAGTGAGGAACACATACCTT	320.85	306.07		CAGTGAGGAACACATACCTT	331.71	245.48
TCTCGGAGCACTCGGCACCA	22.78	9.16		TCTCGGAGCACTCGGCACCA	9.48	16.93
AAGGAAGATGGCGACGTCGG	148.09	190.61		AAGGAAGATGGCGACGTCGG	194.28	194.69
GCAAGAGTTCATCCTGGCCA	110.11	97.14		GCAAGAGTTCATCCTGGCCA	123.21	97.35
CCTAGTAAGCTGTTTCGCGG	75.94	122.79		CCTAGTAAGCTGTTTCGCGG	93.19	82.53
TGGCCGGCGCAGCACACAGA	168.97	161.28		TGGCCGGCGCAGCACACAGA	139	171.41
AGGCTCTGAAGCTACCGCCT	170.87	117.3		AGGCTCTGAAGCTACCGCCT	145.32	114.27
TTACCGGAACCTCTGGAGGG	115.81	124.63		TTACCGGAACCTCTGGAGGG	135.84	137.55
TAGGAGAACTGGTTGCCCTG	299.97	159.45		TAGGAGAACTGGTTGCCCTG	311.17	296.27
GAAGCATGTTACCTTGGTGA	146.19	146.62		GAAGCATGTTACCTTGGTGA	146.9	150.25
CAGCTCAGGACAGTCGGCGG	161.37	212.6		CAGCTCAGGACAGTCGGCGG	170.59	143.9
TCAGCGACAATTGGACAGAA	159.48	166.78		TCAGCGACAATTGGACAGAA	145.32	169.3
ACAGCCCGGAAATTAGAGCA	206.94	196.1		ACAGCCCGGAAATTAGAGCA	195.86	162.95
CAGGAAGAGAAGCTGTCAGG	157.58	174.11		CAGGAAGAGAAGCTGTCAGG	72.66	188.34
ACTCCGCTACAGCCAAGCAG	121.51	113.63		ACTCCGCTACAGCCAAGCAG	99.51	93.11
GAGCAAGATGTCCCGGGCCA	163.27	196.1		GAGCAAGATGTCCCGGGCCA	197.44	152.37
ATAACTACTGCCTACTACCG	125.3	234.59		ATAACTACTGCCTACTACCG	194.28	188.34
TGATTTCAAGATCCGCACTG	149.98	236.43		TGATTTCAAGATCCGCACTG	183.23	283.57
ATGGCCAGCGGGCTCACCGA	132.9	152.12		ATGGCCAGCGGGCTCACCGA	148.48	114.27
CTCCAGGATGTTCCTTCAGG	85.43	212.6		CTCCAGGATGTTCCTTCAGG	91.61	154.48
AAACCGATGGAGTCTAGAGG	153.78	135.62		AAACCGATGGAGTCTAGAGG	131.1	215.85
GTTTGAGTGGAGCATTGCCC	146.19	124.63		GTTTGAGTGGAGCATTGCCC	161.11	110.04
GAGCAAGAATAATACTGCTG	140.49	82.47		GAGCAAGAATAATACTGCTG	180.07	129.09
AAACCAGAAACAACAACAGG	66.45	104.47		AAACCAGAAACAACAACAGG	77.4	59.25
GAAGTACAAGGCCATTAGCG	125.3	210.77		GAAGTACAAGGCCATTAGCG	173.75	122.74
TTTCCTTCAAATGCAGGCTG	263.9	179.61		TTTCCTTCAAATGCAGGCTG	284.32	279.34
TGAAGCTTTGAAGGATGCCC	149.98	148.45		TGAAGCTTTGAAGGATGCCC	140.58	97.35
ACAGCCACTGCTCATGATGG	282.88	304.24		ACAGCCACTGCTCATGATGG	227.46	268.76
CCAGCAGGAACTAAATCAGA	79.74	71.48		CCAGCAGGAACTAAATCAGA	88.45	65.6
GATGCAGGACACCATGGTAC	108.22	128.29		GATGCAGGACACCATGGTAC	131.1	160.83
GGTGTCCTGCATCCTTAGGG	77.84	104.47		GGTGTCCTGCATCCTTAGGG	97.93	186.23
GAAACCCGTATGCCACCCTA	180.36	188.77		GAAACCCGTATGCCACCCTA	127.94	175.64
TGAGTACCTACGCTATCAGG	70.25	141.12		TGAGTACCTACGCTATCAGG	104.25	131.2
TGTCAGGTAGCCCTTACCAG	229.72	276.75		TGTCAGGTAGCCCTTACCAG	224.3	251.83
ATACTTGATATCCTGAACCC	218.33	168.61		ATACTTGATATCCTGAACCC	240.09	133.32
GCTTTGCAATGAAATCTCGA	49.36	49.48		GCTTTGCAATGAAATCTCGA	55.28	40.21
GTGGGCACTAACCGAGCCCG	104.42	67.81		GTGGGCACTAACCGAGCCCG	88.45	57.14
TCTGGAAGGAAACCCAGACA	72.14	89.8		TCTGGAAGGAAACCCAGACA	74.24	61.37
GTGGTGGGCCACCAAGACGG	53.16	113.63		GTGGTGGGCCACCAAGACGG	67.92	124.86
GATCACCTCTGCCTCGGCCA	161.37	150.29		GATCACCTCTGCCTCGGCCA	164.27	177.76
GCCGAAGCCAAATTCCTCAG	81.64	97.14		GCCGAAGCCAAATTCCTCAG	78.98	63.49
AGGGAAAGCCACACACCAGG	94.93	104.47		AGGGAAAGCCACACACCAGG	91.61	165.06
CCTGGTGAGAGACTACGGGA	91.13	172.28		CCTGGTGAGAGACTACGGGA	126.36	135.44
AGTGGAGGAGCGCCGGACTG	248.71	227.26		AGTGGAGGAGCGCCGGACTG	229.04	114.27
GTGGCCCATGATTTCAGCCG	100.62	106.3		GTGGCCCATGATTTCAGCCG	97.93	93.11
TCTCAGCAGCTCCTCACCCA	56.96	34.82		TCTCAGCAGCTCCTCACCCA	41.07	63.49
GAGGCGTCCAACGATGCACA	140.49	183.28		GAGGCGTCCAACGATGCACA	164.27	137.55
GCCCTACAGAACTATACAGG	125.3	130.13		GCCCTACAGAACTATACAGG	83.72	177.76
GCAAGATCCCAGCAATCCCA	74.04	43.99		GCAAGATCCCAGCAATCCCA	77.4	52.9
AAAGAGGTTGACAGGCAGGA	256.3	216.26		AAAGAGGTTGACAGGCAGGA	230.61	203.15
ATGGTGAGGACAAGAACCAA	132.9	84.31		ATGGTGAGGACAAGAACCAA	142.16	95.23
TGATCAGCACCTGAGACTGG	235.42	192.44		TGATCAGCACCTGAGACTGG	184.81	158.71
GGAGGAAGCATGCTGGCCGT	75.94	78.81		GGAGGAAGCATGCTGGCCGT	82.14	107.93
TGGGACTGTGCACTTGCTGG	224.03	273.08		TGGGACTGTGCACTTGCTGG	251.15	277.22
ACTCACAAACAACATTGCTG	91.13	104.47		ACTCACAAACAACATTGCTG	135.84	190.46
CTGCCAGTTAGCAGTCCCGG	100.62	177.78		CTGCCAGTTAGCAGTCCCGG	153.22	139.67
TGAGCGACCTTCCTTCAGGG	129.1	106.3		TGAGCGACCTTCCTTCAGGG	113.73	131.2
CAGCTGGAGAGCCTTCACCA	157.58	100.8		CAGCTGGAGAGCCTTCACCA	167.43	175.64
GAGAGAGTCGGAGAGAACGA	89.23	80.64		GAGAGAGTCGGAGAGAACGA	74.24	80.42
CAAGGGCCGCAAGAACTCGG	58.85	71.48		CAAGGGCCGCAAGAACTCGG	53.7	86.76
AGGCTGCTGGATCATATCAG	144.29	205.27		AGGCTGCTGGATCATATCAG	150.06	150.25
AGGCCAGAAGACATACCAGC	98.72	142.95		AGGCCAGAAGACATACCAGC	135.84	137.55
GCGAGTCCCGCGCATAACGG	127.2	185.11		GCGAGTCCCGCGCATAACGG	127.94	124.86
AATGAACATGACCACAGCCC	210.74	230.93		AATGAACATGACCACAGCCC	243.25	133.32
GTGTCTCCAGTCCTCTCTGG	94.93	153.95		GTGTCTCCAGTCCTCTCTGG	86.88	232.78
TGAAGATGAGGAGATGCCTG	229.72	271.25		TGAAGATGAGGAGATGCCTG	202.18	249.71
GGAGGTTATAGAGTTTACAC	58.85	49.48		GGAGGTTATAGAGTTTACAC	66.34	71.95
TGCGGAAGCGCTCGTGGCCG	224.03	146.62		TGCGGAAGCGCTCGTGGCCG	235.35	156.6
GAAGCCAAGGAGCAGCGCCA	134.8	67.81		GAAGCCAAGGAGCAGCGCCA	146.9	131.2
ACTGGCCCAGCTCATCAGTG	155.68	111.8		ACTGGCCCAGCTCATCAGTG	189.55	173.53
AGGAAGACGACCTTCACCCA	220.23	339.06		AGGAAGACGACCTTCACCCA	175.33	287.8
GGGCTGAGTGGTCTGAGTGG	102.52	179.61		GGGCTGAGTGGTCTGAGTGG	164.27	171.41
TACCTGGTTATCAGAAGCCA	119.61	97.14		TACCTGGTTATCAGAAGCCA	108.99	173.53
GCTAGAGGAAGCCAAAGCCA	87.33	34.82		GCTAGAGGAAGCCAAAGCCA	88.45	59.25
AGACCAGACAGTCATAGCCA	282.88	177.78		AGACCAGACAGTCATAGCCA	247.99	190.46
TCGCGGGCGCAATGAATCCG	313.26	190.61		TCGCGGGCGCAATGAATCCG	266.94	258.18
AAAGCTGGAACTCACCAAAG	129.1	183.28		AAAGCTGGAACTCACCAAAG	134.26	101.58
TGTGATGGAGATGAGCCACA	182.26	186.94		TGTGATGGAGATGAGCCACA	123.21	169.3
ACACGAGCAGCACAGTGCCA	174.66	153.95		ACACGAGCAGCACAGTGCCA	132.68	192.57
GAGGAGATGACGATCTCCGG	68.35	65.98		GAGGAGATGACGATCTCCGG	121.63	97.35
GACTGGGTCATCGAGAACCA	58.85	60.48		GACTGGGTCATCGAGAACCA	39.49	42.32
GAGCAGAGCCGACAGCAGCG	112.01	153.95		GAGCAGAGCCGACAGCAGCG	118.47	103.69
GGACACCAGCACCTACAAGG	89.23	51.32		GGACACCAGCACCTACAAGG	45.81	74.07
GAACAGCAGTACCAGCCGCG	134.8	122.79		GAACAGCAGTACCAGCCGCG	120.05	84.65
TCTGCTGGACAAGCTGGCCA	180.36	175.94		TCTGCTGGACAAGCTGGCCA	134.26	107.93
AGCCTGGTTCTCCACAGCCA	189.85	152.12		AGCCTGGTTCTCCACAGCCA	186.39	139.67
TCCCAGGCCTGTCACCACGG	159.48	115.46		TCCCAGGCCTGTCACCACGG	173.75	165.06
ACTGGGCCCGGCATCCAGGA	112.01	84.31		ACTGGGCCCGGCATCCAGGA	82.14	63.49
TCATGCCTGTGCACTCACGG	151.88	139.29		TCATGCCTGTGCACTCACGG	88.45	201.04
ACATGGGTACACCAAGCCTG	260.1	221.76		ACATGGGTACACCAAGCCTG	213.24	251.83
GGGAAAGTTCATGTTGCCTG	132.9	130.13		GGGAAAGTTCATGTTGCCTG	200.6	107.93
CCTCCCTCCAGCTTGTCCGG	250.61	280.41		CCTCCCTCCAGCTTGTCCGG	273.26	285.69
TTGTTTGAAGCGCAACTCGA	74.04	18.33		TTGTTTGAAGCGCAACTCGA	56.86	61.37
AAAGACCCTGTGAATCAGAG	20.88	67.81		AAAGACCCTGTGAATCAGAG	25.27	156.6
TCTATCTCATTTGCATCCGG	91.13	137.46		TCTATCTCATTTGCATCCGG	94.77	154.48
GAGGCTGGCCAACCCGGCTG	187.95	168.61		GAGGCTGGCCAACCCGGCTG	181.65	91
GTGAGTCAGTACAAACACAC	43.67	58.65		GTGAGTCAGTACAAACACAC	48.97	71.95
ACACGCGTACTGTCTCTCCC	151.88	185.11		ACACGCGTACTGTCTCTCCC	143.74	116.39
CACGCGTACTGTCTCTCCCA	131	141.12		CACGCGTACTGTCTCTCCCA	159.53	86.76
TCAGCCTGAAGCCCTCTTGT	246.81	230.93		TCAGCCTGAAGCCCTCTTGT	301.69	349.17
GGGCCTCTGAACTTTCTCCG	115.81	142.95		GGGCCTCTGAACTTTCTCCG	161.11	95.23
GAAGAGGTAGACGTTTCGGA	83.54	49.48		GAAGAGGTAGACGTTTCGGA	96.35	135.44
TGCATGGAAGAGGTGCAGGA	205.04	161.28		TGCATGGAAGAGGTGCAGGA	162.69	217.97
ATAAGGACAGCCTCCAGCTG	280.98	212.6		ATAAGGACAGCCTCCAGCTG	222.72	298.38
GAAGGGTAGGGTTTGGGCTA	132.9	186.94		GAAGGGTAGGGTTTGGGCTA	186.39	146.02
ACCCTACCCTTCTTCCTCGG	102.52	106.3		ACCCTACCCTTCTTCCTCGG	135.84	165.06
GCGGGTGCCTGTCATTAAGA	11.39	11		GCGGGTGCCTGTCATTAAGA	11.06	10.58
TCATTAAGATGGGCACAGGG	231.62	177.78		TCATTAAGATGGGCACAGGG	240.09	162.95
ACGGCCTCTGGAGTTCCCAA	58.85	32.99		ACGGCCTCTGGAGTTCCCAA	55.28	27.51
TGGCAGACAGGGCACTCCTG	326.55	229.09		TGGCAGACAGGGCACTCCTG	386.99	330.13
GTGCCACAAGGCTTTCGCCA	271.49	144.79		GTGCCACAAGGCTTTCGCCA	189.55	97.35
GGAGAGGTCGAGGCCAGCGG	60.75	91.64		GGAGAGGTCGAGGCCAGCGG	113.73	103.69
GCATGAGCACGTAACACAGG	119.61	89.8		GCATGAGCACGTAACACAGG	93.19	110.04
TGCCCGGAAGACCAAAGAGG	149.98	181.44		TGCCCGGAAGACCAAAGAGG	126.36	137.55
GACCGCCGAAGTGCTACAGA	104.42	190.61		GACCGCCGAAGTGCTACAGA	162.69	171.41
CGTGGCTAAAGACAAGCCCA	157.58	130.13		CGTGGCTAAAGACAAGCCCA	129.52	179.88
GTGCAGAGGCTCCTGACCTG	186.06	164.95		GTGCAGAGGCTCCTGACCTG	123.21	135.44
ACCCACATAGATGGCAGCCA	220.23	175.94		ACCCACATAGATGGCAGCCA	199.02	148.13
TTGGCGGGCCTCCCTGCCCT	284.78	254.75		TTGGCGGGCCTCCCTGCCCT	322.23	217.97
GCTTGCGGTCAAACCAACGA	119.61	53.15		GCTTGCGGTCAAACCAACGA	175.33	78.3
TAATTGGGAGATCGTCCTGA	237.32	273.08		TAATTGGGAGATCGTCCTGA	285.9	184.11
CCAGCCCGATGGCACTCGGG	138.59	144.79		CCAGCCCGATGGCACTCGGG	129.52	131.2
GAAGCTATACCCTGGAGCAG	115.81	157.62		GAAGCTATACCCTGGAGCAG	140.58	124.86
GGTAACAGAGACCAAGACTG	98.72	131.96		GGTAACAGAGACCAAGACTG	102.67	184.11
CAGAGGACAGTCCGCAGCAG	168.97	150.29		CAGAGGACAGTCCGCAGCAG	216.4	205.27
AGTTCCAGTAGACTACGTGG	165.17	197.94		AGTTCCAGTAGACTACGTGG	153.22	165.06
CAGGTAAGAACTCAAAGCCG	174.66	170.45		CAGGTAAGAACTCAAAGCCG	134.26	205.27
ACAAGATGGAGCATTGATGG	269.59	179.61		ACAAGATGGAGCATTGATGG	208.5	243.36
AAGGCGATGCCCACGGCCAG	110.11	179.61		AAGGCGATGCCCACGGCCAG	134.26	171.41
GAAGGCGATGCCCACGGCCA	199.35	131.96		GAAGGCGATGCCCACGGCCA	184.81	160.83
AGAAGGCGATGCCCACGGCC	115.81	108.13		AGAAGGCGATGCCCACGGCC	126.36	55.02
GAGGAAGAAGGCGATGCCCA	93.03	146.62		GAGGAAGAAGGCGATGCCCA	78.98	270.87
AAACTGTGGGACCCGAAGGG	117.71	69.64		AAACTGTGGGACCCGAAGGG	104.25	156.6
GCAGCACAGACCCAAGAGAG	218.33	218.1		GCAGCACAGACCCAAGAGAG	238.51	332.24
GCAGTACATACTGTACCTGG	74.04	100.8		GCAGTACATACTGTACCTGG	91.61	154.48
CAGGAGAAGAGACTTGCAGC	353.13	265.75		CAGGAGAAGAGACTTGCAGC	259.05	247.6
GTGCGGGTTCTACATAGCAT	161.37	111.8		GTGCGGGTTCTACATAGCAT	123.21	137.55
GCCGGCGGAGAACATGCCAA	81.64	111.8		GCCGGCGGAGAACATGCCAA	80.56	76.18
GGAGGGCCTCTACCTTCCGA	70.25	80.64		GGAGGGCCTCTACCTTCCGA	58.44	48.67
TACAGACTGCAACCCTGCTA	203.14	150.29		TACAGACTGCAACCCTGCTA	194.28	167.18
AAACCCATAGAGGCACCAGG	87.33	51.32		AAACCCATAGAGGCACCAGG	101.09	65.6
CCCGAGCCGACTTAGCCCGC	168.97	207.1		CCCGAGCCGACTTAGCCCGC	205.34	198.92
CGTGGTCAGGGCCACCCAGG	174.66	177.78		CGTGGTCAGGGCCACCCAGG	94.77	167.18
ACCTGGGTGGCCCTGACCAC	89.23	157.62		ACCTGGGTGGCCCTGACCAC	120.05	158.71
CCATGACGAAATTAGCGCAG	168.97	285.91		CCATGACGAAATTAGCGCAG	151.64	167.18
AGGTGGTGACACAGACTCGG	53.16	56.82		AGGTGGTGACACAGACTCGG	22.11	105.81
GAGAATCTTGTCTTTGGCAA	98.72	93.47		GAGAATCTTGTCTTTGGCAA	88.45	99.46
GAGGGAGGAGAGCGCCAGCG	98.72	186.94		GAGGGAGGAGAGCGCCAGCG	115.31	103.69
GCGCCGGTTGGACTCACGGG	96.82	122.79		GCGCCGGTTGGACTCACGGG	101.09	133.32
GCACGGTAGGGCCATGGCAG	142.39	126.46		GCACGGTAGGGCCATGGCAG	140.58	150.25
ACTTAAGCAGCCGGTCCAGG	174.66	205.27		ACTTAAGCAGCCGGTCCAGG	235.35	169.3
AAAGCACCTCGCTTCCTCCC	176.56	120.96		AAAGCACCTCGCTTCCTCCC	151.64	150.25
AGAGTTGACATACCAGGCGT	165.17	331.73		AGAGTTGACATACCAGGCGT	197.44	224.32
GCTGCCCGTAGTTCTTTCGG	85.43	71.48		GCTGCCCGTAGTTCTTTCGG	74.24	80.42
CCAGAGAGGAATTAAACTGG	123.4	124.63		CCAGAGAGGAATTAAACTGG	88.45	133.32
GGTTGTGGTAGCCCTGGCAG	136.69	208.93		GGTTGTGGTAGCCCTGGCAG	157.96	158.71
CAAGGCGGGCCTGTTGTCCG	244.91	205.27		CAAGGCGGGCCTGTTGTCCG	252.73	241.25
GAGTTGGGTGACCAGCGCCT	100.62	49.48		GAGTTGGGTGACCAGCGCCT	91.61	38.09
TTGGAATGGACACTCACTCA	174.66	157.62		TTGGAATGGACACTCACTCA	113.73	143.9
AAACTGGGTGACCAACATGC	144.29	126.46		AAACTGGGTGACCAACATGC	186.39	101.58
GAGGACACCACCCTGCTTGG	170.87	163.12		GAGGACACCACCCTGCTTGG	219.56	110.04
TGACCAGCAGAACAGCTCCA	125.3	216.26		TGACCAGCAGAACAGCTCCA	187.97	194.69
GTACCTGAAGGGCTCTGCCA	172.77	199.77		GTACCTGAAGGGCTCTGCCA	142.16	192.57
ACGGCTACAGCTGCTGACTG	269.59	181.44		ACGGCTACAGCTGCTGACTG	184.81	194.69
GAAGACGAAGGCGTCCAAGG	53.16	122.79		GAAGACGAAGGCGTCCAAGG	48.97	63.49
GCAGCCCAGGAGCCTCAAGG	74.04	93.47		GCAGCCCAGGAGCCTCAAGG	77.4	95.23
GGAGAAGTCACAGCTGGCCA	112.01	111.8		GGAGAAGTCACAGCTGGCCA	121.63	103.69
GAAAGTGAAGGGATTTGGAG	108.22	126.46		GAAAGTGAAGGGATTTGGAG	181.65	179.88
AGAGTACACGCAGTGGGCGA	93.03	108.13		AGAGTACACGCAGTGGGCGA	91.61	42.32
ATGATGCTTACCCTACTCAA	102.52	53.15		ATGATGCTTACCCTACTCAA	97.93	133.32
CTGCATCCAAATCTTCTCCC	102.52	75.14		CTGCATCCAAATCTTCTCCC	104.25	88.88
TCCACCTGTGATGAAGCCCG	227.82	192.44		TCCACCTGTGATGAAGCCCG	172.17	243.36
GAAGCGGCCATTCACTCTAG	102.52	71.48		GAAGCGGCCATTCACTCTAG	91.61	122.74
GTAAGCAGGGCCTGCAGCCA	142.39	168.61		GTAAGCAGGGCCTGCAGCCA	211.66	124.86
GTGGAAACCAACAATGGCGC	94.93	137.46		GTGGAAACCAACAATGGCGC	88.45	91
ACAGGAGGAGCTCAACCGGA	138.59	166.78		ACAGGAGGAGCTCAACCGGA	134.26	175.64
AGGGTTGTAGACGTCAAGCG	193.65	152.12		AGGGTTGTAGACGTCAAGCG	124.78	143.9
ACTGGCGCAAGTCACCTGAA	127.2	142.95		ACTGGCGCAAGTCACCTGAA	139	76.18
AATCGTTAGCACCTTAGGAG	106.32	152.12		AATCGTTAGCACCTTAGGAG	132.68	152.37
GAGTGTAGAGGACGACGCTG	165.17	157.62		GAGTGTAGAGGACGACGCTG	189.55	165.06
GGAGGAAGCACAGACGGCGG	168.97	152.12		GGAGGAAGCACAGACGGCGG	146.9	97.35
GTAGTAGTGACCGGACACGA	102.52	109.97		GTAGTAGTGACCGGACACGA	145.32	69.83
GGAGCGGGTGAAGTCAGCGG	189.85	111.8		GGAGCGGGTGAAGTCAGCGG	159.53	205.27
GTTGAAGACGATCCAAGGCG	151.88	186.94		GTTGAAGACGATCCAAGGCG	187.97	175.64
GAAGATGCGAACCACAGCAC	180.36	95.3		GAAGATGCGAACCACAGCAC	145.32	99.46
CGGGACACACGCCTCACCGA	203.14	199.77		CGGGACACACGCCTCACCGA	247.99	201.04
TATTGTCCGGGTCGTGCCGG	292.37	234.59		TATTGTCCGGGTCGTGCCGG	292.22	137.55
GGTGTCCAGGGCGATGGCCA	148.09	179.61		GGTGTCCAGGGCGATGGCCA	214.82	146.02
GCGCGACTCAACTTCTCCCA	85.43	131.96		GCGCGACTCAACTTCTCCCA	135.84	129.09
GGGATGGGAGTGCTTACCGA	113.91	104.47		GGGATGGGAGTGCTTACCGA	93.19	135.44
GAACCCAGCCACCTCTCCCG	74.04	152.12		GAACCCAGCCACCTCTCCCG	101.09	124.86
GGTGGCTGGGTTCCCTACGG	94.93	106.3		GGTGGCTGGGTTCCCTACGG	115.31	99.46
CTGGTGCCAAGCGTGGACAG	267.69	324.4		CTGGTGCCAAGCGTGGACAG	266.94	304.73
TCTCCAGCGGGCCTGGACTG	11.39	9.16		TCTCCAGCGGGCCTGGACTG	11.06	10.58
TGGACTGCAGCCCATAGCGG	199.35	185.11		TGGACTGCAGCCCATAGCGG	153.22	173.53
AAGGACCACGAACTACGGAC	43.67	120.96		AAGGACCACGAACTACGGAC	67.92	97.35
CTTCTGCACCAAGTTCCGGG	157.58	210.77		CTTCTGCACCAAGTTCCGGG	143.74	139.67
CGGGCTGAAGCCTTTCCGGA	237.32	186.94		CGGGCTGAAGCCTTTCCGGA	210.08	196.81
AAAGCAGAAGCCATTACCAG	146.19	210.77		AAAGCAGAAGCCATTACCAG	156.38	228.55
TCAGGGCAGCAACAAGACCG	336.04	192.44		TCAGGGCAGCAACAAGACCG	187.97	177.76
CAAGAGCAAGACCTTCTCTG	138.59	98.97		CAAGAGCAAGACCTTCTCTG	140.58	135.44
CCTCTGATAAACCCTCCCAG	132.9	142.95		CCTCTGATAAACCCTCCCAG	91.61	150.25
TAGTTGGCAGAAGATCTCGG	81.64	117.3		TAGTTGGCAGAAGATCTCGG	53.7	93.11
GCTGGCCTCCACGTCAGCCC	72.14	25.66		GCTGGCCTCCACGTCAGCCC	102.67	35.98
GGAGTCAAAGGCTCTATCGA	119.61	135.62		GGAGTCAAAGGCTCTATCGA	101.09	139.67
GGATTGGGTTCTGATTCCGA	79.74	119.13		GGATTGGGTTCTGATTCCGA	110.57	131.2
GAGCAGCGCAGTATGGCGGG	51.26	40.32		GAGCAGCGCAGTATGGCGGG	25.27	38.09
GGGCCGAGCGACCGATTCCA	70.25	104.47		GGGCCGAGCGACCGATTCCA	53.7	84.65
AGGGTCAAATCCATTCCCAA	43.67	47.65		AGGGTCAAATCCATTCCCAA	56.86	99.46
ATTCAGAAGTACAACCACGA	106.32	148.45		ATTCAGAAGTACAACCACGA	45.81	61.37
TTTGATACAGCGAAAGGCCC	117.71	104.47		TTTGATACAGCGAAAGGCCC	137.42	120.62
TGATGAACTTCCTTACACTG	155.68	185.11		TGATGAACTTCCTTACACTG	217.98	143.9
TGAACAACATCAGATAGCGA	13.29	11		TGAACAACATCAGATAGCGA	9.48	10.58
ATCGCTCTCGGCCTCCGACA	142.39	142.95		ATCGCTCTCGGCCTCCGACA	129.52	148.13
AAAGCGAGGAGGAAGGCCAT	117.71	251.09		AAAGCGAGGAGGAAGGCCAT	116.89	211.62
ATTCAGTGAAGCTTGCCTGA	106.32	214.43		ATTCAGTGAAGCTTGCCTGA	116.89	150.25
TGTTCAACCACTTCTCCCAG	51.26	245.59		TGTTCAACCACTTCTCCCAG	53.7	289.92
AATAGGGCATAACACGGGTG	112.01	188.77		AATAGGGCATAACACGGGTG	129.52	190.46
AGGAATCATCTTCTTCAAGG	56.96	106.3		AGGAATCATCTTCTTCAAGG	33.17	50.79
AATGACACGCTCTAAACTGA	64.55	89.8		AATGACACGCTCTAAACTGA	120.05	97.35
GAGAGGCACAAACATCTGGC	56.96	119.13		GAGAGGCACAAACATCTGGC	66.34	59.25
ACAGCATAAAGGCAATCAAG	56.96	53.15		ACAGCATAAAGGCAATCAAG	75.82	35.98
GTGATGGATGACCAGACCCA	149.98	109.97		GTGATGGATGACCAGACCCA	82.14	122.74
GAGAGAAGCGGTCAAAGCTG	136.69	148.45		GAGAGAAGCGGTCAAAGCTG	151.64	146.02
TGTGGCACAGAGAATGACAG	106.32	150.29		TGTGGCACAGAGAATGACAG	110.57	99.46
ACTTGGCCACAGGCTTGCGG	93.03	137.46		ACTTGGCCACAGGCTTGCGG	113.73	146.02
AAAGGAGGCAGTACTGGCCA	117.71	104.47		AAAGGAGGCAGTACTGGCCA	127.94	99.46
ACGTACTGACGATACACCTG	131	271.25		ACGTACTGACGATACACCTG	281.16	211.62
GTGATGATCTGGCTTACCAA	132.9	97.14		GTGATGATCTGGCTTACCAA	85.3	78.3
GTACTCCCGTGAGAGCCCAG	180.36	130.13		GTACTCCCGTGAGAGCCCAG	129.52	126.97
AGGGAGGTTCATGACAACTG	201.24	197.94		AGGGAGGTTCATGACAACTG	183.23	133.32
TCGAGGACAGACTCAAGACG	110.11	80.64		TCGAGGACAGACTCAAGACG	53.7	69.83
ACGCGCACCAACTACCGCGC	74.04	71.48		ACGCGCACCAACTACCGCGC	115.31	76.18
GCAGCATCCAAGGCTCCTGA	87.33	131.96		GCAGCATCCAAGGCTCCTGA	124.78	61.37
AAGCGGTCGCCATGTCCGCG	248.71	130.13		AAGCGGTCGCCATGTCCGCG	281.16	118.51
ACTCAGCACACTGCCTCCGG	176.56	284.08		ACTCAGCACACTGCCTCCGG	194.28	220.08
GTTGCACCCAGCCTCCGCCC	206.94	214.43		GTTGCACCCAGCCTCCGCCC	184.81	139.67
TAGAAGGGCGGCTCTCCCGG	216.43	170.45		TAGAAGGGCGGCTCTCCCGG	151.64	179.88
GTAGAAGGGCGGCTCTCCCG	81.64	168.61		GTAGAAGGGCGGCTCTCCCG	137.42	139.67
GCTGCAAGAAGCACGGGCTG	132.9	106.3		GCTGCAAGAAGCACGGGCTG	127.94	114.27
AAGAGAAACGGACTGCAAGG	168.97	218.1		AAGAGAAACGGACTGCAAGG	214.82	211.62
TGGCGAGGGTGTCTTTACAG	298.07	284.08		TGGCGAGGGTGTCTTTACAG	345.92	344.94
TAACAAGAGCATCACAGCCA	193.65	190.61		TAACAAGAGCATCACAGCCA	180.07	167.18
TCGGATCGAATCCCTCACGC	100.62	73.31		TCGGATCGAATCCCTCACGC	67.92	97.35
GCTGGAGTACCACAATAGCA	49.36	80.64		GCTGGAGTACCACAATAGCA	99.51	82.53
GTTTGGGCAACTCACCACAA	153.78	62.31		GTTTGGGCAACTCACCACAA	97.93	103.69
GTGGCTGTGAAGCTCATCCC	113.91	67.81		GTGGCTGTGAAGCTCATCCC	120.05	40.21
GCTGAACAGATACGCCGTGG	148.09	144.79		GCTGAACAGATACGCCGTGG	116.89	65.6
ACTGCTGAACAGATACGCCG	53.16	65.98		ACTGCTGAACAGATACGCCG	34.75	29.63
AGACATCATATCCTGGACCA	182.26	258.42		AGACATCATATCCTGGACCA	202.18	247.6
ATGCTGGCAGTGGAAGCCGG	151.88	163.12		ATGCTGGCAGTGGAAGCCGG	145.32	222.2
TCAAAGAGGAAATCTCCCGG	85.43	111.8		TCAAAGAGGAAATCTCCCGG	102.67	146.02
TTGACGGTGACCCGAATGGG	224.03	218.1		TTGACGGTGACCCGAATGGG	216.4	169.3
GATGTTACTGGCTATGGCAG	104.42	122.79		GATGTTACTGGCTATGGCAG	96.35	141.79
TATGTATGCCAAGGAGACCG	129.1	219.93		TATGTATGCCAAGGAGACCG	135.84	283.57
CAGGTACTGCACCAAAGCCT	117.71	60.48		CAGGTACTGCACCAAAGCCT	82.14	40.21
AAGATGCCGCCACTTGGGTG	356.92	183.28		AAGATGCCGCCACTTGGGTG	240.09	186.23
GATCTGAGCCTTGACAGCAG	159.48	164.95		GATCTGAGCCTTGACAGCAG	129.52	158.71
CAAGCACCAGACCTATGCTG	149.98	234.59		CAAGCACCAGACCTATGCTG	112.15	179.88
ATTGGTAGAGTCCAGGGCTG	269.59	207.1		ATTGGTAGAGTCCAGGGCTG	214.82	184.11
CCTCCCAGAAATCTTTGCGA	155.68	159.45		CCTCCCAGAAATCTTTGCGA	151.64	171.41
GCAGGATGTGTACTACGGCG	68.35	108.13		GCAGGATGTGTACTACGGCG	60.02	126.97
AGGACGTGGCCACAGCCCGG	47.46	69.64		AGGACGTGGCCACAGCCCGG	72.66	82.53
GGGCACGGGAACACACTCCG	102.52	87.97		GGGCACGGGAACACACTCCG	69.5	118.51
GGAGAACTAGGATGTTTCGG	72.14	76.98		GGAGAACTAGGATGTTTCGG	37.91	48.67
TGAAGAGGTGGTCAGCCGCG	136.69	142.95		TGAAGAGGTGGTCAGCCGCG	162.69	169.3
TCTCAGTGAGAAGCGCACGC	9.49	9.16		TCTCAGTGAGAAGCGCACGC	7.9	10.58
TTCAGGATGAGATGCTGCGG	157.58	280.41		TTCAGGATGAGATGCTGCGG	178.49	154.48
GGAGAAGACTTATTCTGCCA	112.01	56.82		GGAGAAGACTTATTCTGCCA	137.42	91
GCTGCTGCCGACGACGACCG	191.75	227.26		GCTGCTGCCGACGACGACCG	146.9	188.34
GCTGAAGGCGAAGGTGCCGC	100.62	109.97		GCTGAAGGCGAAGGTGCCGC	96.35	114.27
CTACCTGTTGCCCATCTCGG	256.3	298.74		CTACCTGTTGCCCATCTCGG	169.01	264.52
AGACCGACAACTTCCTCCGC	172.77	218.1		AGACCGACAACTTCCTCCGC	230.61	198.92
GATGCAAAGGAGCTGGTCCC	146.19	89.8		GATGCAAAGGAGCTGGTCCC	173.75	71.95
GGTATCACTGGCCTCTACCG	106.32	78.81		GGTATCACTGGCCTCTACCG	52.13	129.09
GATGCTCTGGGCCACAAGGG	110.11	150.29		GATGCTCTGGGCCACAAGGG	145.32	131.2
ATAGCCCACCACAATGACAA	104.42	111.8		ATAGCCCACCACAATGACAA	170.59	135.44
AGTCCACCAGCTCAGGTCGG	243.01	159.45		AGTCCACCAGCTCAGGTCGG	290.64	247.6
CCTTCTCTGGGATCCCGCTG	77.84	218.1		CCTTCTCTGGGATCCCGCTG	85.3	241.25
AGGCTCTACACAGAGAACAG	55.06	86.14		AGGCTCTACACAGAGAACAG	55.28	74.07
GGAGCTGGTTGCTGTGCTGA	182.26	137.46		GGAGCTGGTTGCTGTGCTGA	186.39	158.71
GGCTGGCGGTCTCCTCACTC	89.23	128.29		GGCTGGCGGTCTCCTCACTC	83.72	93.11
ACTCCTCGCCCTATTGGCCC	630.31	712.94		ACTCCTCGCCCTATTGGCCC	674.47	806.27
CGGCCAGGGCCAATAGGGCG	182.26	102.63		CGGCCAGGGCCAATAGGGCG	108.99	118.51
AGCGATGCAAAGTGCGGCCA	168.97	192.44		AGCGATGCAAAGTGCGGCCA	165.85	196.81
CAGCGATGCAAAGTGCGGCC	93.03	67.81		CAGCGATGCAAAGTGCGGCC	91.61	76.18
AGGCGAAGGCTCCTGTGCGG	148.09	146.62		AGGCGAAGGCTCCTGTGCGG	139	194.69
CAGGAAGGAGTTGAGTGCGG	81.64	89.8		CAGGAAGGAGTTGAGTGCGG	78.98	112.16
GTGCGCGCAGCACGACGCGA	134.8	104.47		GTGCGCGCAGCACGACGCGA	150.06	84.65
ACAGTCCAAAGCCGAGCTGG	199.35	241.92		ACAGTCCAAAGCCGAGCTGG	252.73	169.3
CTCCACATAAATCTCCGCAG	106.32	73.31		CTCCACATAAATCTCCGCAG	83.72	158.71
AATCTGAGGAGCTACTGACA	49.36	172.28		AATCTGAGGAGCTACTGACA	33.17	124.86
CCAATCCATCTCCTTCCCTG	70.25	142.95		CCAATCCATCTCCTTCCCTG	47.39	146.02
GGTTCCACTGACCTATGAGG	41.77	54.98		GGTTCCACTGACCTATGAGG	47.39	133.32
GACCCGGGCACCATGAGCCA	125.3	82.47		GACCCGGGCACCATGAGCCA	150.06	86.76
TCTGAGGGACTCAGCTCCCG	178.46	135.62		TCTGAGGGACTCAGCTCCCG	131.1	141.79
GCCGTGGGACATCAAACGGC	51.26	58.65		GCCGTGGGACATCAAACGGC	47.39	44.44
ACTGGGCCACATATCGCCGG	186.06	168.61		ACTGGGCCACATATCGCCGG	146.9	245.48
GAAGGAGCGGCCCACGGCAA	94.93	84.31		GAAGGAGCGGCCCACGGCAA	102.67	118.51
GAGGTAGCCACATTGGGCCA	216.43	163.12		GAGGTAGCCACATTGGGCCA	181.65	124.86
GGAGGATATGGTCTTCCCAA	85.43	93.47		GGAGGATATGGTCTTCCCAA	115.31	137.55
GCCACCATTACCACTGCCAG	119.61	144.79		GCCACCATTACCACTGCCAG	176.91	160.83
CAAACAGAAGTAGAGTCCAA	132.9	119.13		CAAACAGAAGTAGAGTCCAA	126.36	137.55
ACACAGGCAGCACGATTCGT	138.59	203.44		ACACAGGCAGCACGATTCGT	123.21	146.02
GGAAGAGTTGGGCGCCGAGG	123.4	69.64		GGAAGAGTTGGGCGCCGAGG	50.55	152.37
CCAGGAAGAGTTGGGCGCCG	225.92	146.62		CCAGGAAGAGTTGGGCGCCG	183.23	241.25
GGTGGGTTTAGAGGCCCAGG	100.62	86.14		GGTGGGTTTAGAGGCCCAGG	45.81	103.69
TTTGGCTTGCAACATTGCCC	89.23	197.94		TTTGGCTTGCAACATTGCCC	52.13	154.48
GCAGCAGATGCACCCAACAG	72.14	150.29		GCAGCAGATGCACCCAACAG	47.39	211.62
GATTCAAGTCCAGCATCCAG	39.87	84.31		GATTCAAGTCCAGCATCCAG	30.01	165.06
TGAGCACGAGCACTGGACGA	104.42	241.92		TGAGCACGAGCACTGGACGA	94.77	249.71
TGGAGTTGATCACAAGCCCA	174.66	163.12		TGGAGTTGATCACAAGCCCA	157.96	107.93
CGAGCTGGGTCTGAAGCTGG	113.91	155.78		CGAGCTGGGTCTGAAGCTGG	123.21	135.44
CCAGCTCGCCCAACAACAGA	119.61	130.13		CCAGCTCGCCCAACAACAGA	104.25	177.76
GACAGCAAAGAGGACGGCAG	104.42	124.63		GACAGCAAAGAGGACGGCAG	102.67	198.92
TGTGGACCACTGCAGGGCAA	149.98	232.76		TGTGGACCACTGCAGGGCAA	140.58	217.97
TGACAAGGCAAAGGTGCCAA	246.81	197.94		TGACAAGGCAAAGGTGCCAA	208.5	158.71
TGAGTGGAAACACACTCTCC	174.66	139.29		TGAGTGGAAACACACTCTCC	94.77	146.02
CAACTGGGAAGGCTTATCAG	168.97	141.12		CAACTGGGAAGGCTTATCAG	211.66	241.25
ATGCTGAGGAGCCATCACAT	195.55	124.63		ATGCTGAGGAGCCATCACAT	186.39	177.76
TAGAGCCACATCCAGCACCA	165.17	124.63		TAGAGCCACATCCAGCACCA	151.64	192.57
TGGCTCTATCGTCCACACGG	138.59	117.3		TGGCTCTATCGTCCACACGG	127.94	171.41
TAGAGCCAAGGGCTTCCAGC	81.64	91.64		TAGAGCCAAGGGCTTCCAGC	94.77	82.53
GATGACTGCACTCACCAACA	106.32	56.82		GATGACTGCACTCACCAACA	94.77	71.95
CTGCAGTTCAGCAATCCCAG	208.84	148.45		CTGCAGTTCAGCAATCCCAG	203.76	146.02
GAGCCCGTCGAGCTCCTCGC	89.23	131.96		GAGCCCGTCGAGCTCCTCGC	113.73	69.83
CAACGCCGACATCATCGAGG	89.23	135.62		CAACGCCGACATCATCGAGG	78.98	141.79
TGGATGCAGTAGACTACCCG	79.74	120.96		TGGATGCAGTAGACTACCCG	94.77	101.58
TTCAGGCCCAGTATTACCGA	74.04	146.62		TTCAGGCCCAGTATTACCGA	124.78	110.04
CCAGCAGCACTCCATTCCGA	148.09	89.8		CCAGCAGCACTCCATTCCGA	127.94	126.97
AGATGAACGCCTCACAGCTG	125.3	153.95		AGATGAACGCCTCACAGCTG	195.86	139.67
AAAGCCGGAGGCTTGCCGAG	104.42	91.64		AAAGCCGGAGGCTTGCCGAG	48.97	88.88
AGTGCTAAGAAACCTCGGGA	87.33	124.63		AGTGCTAAGAAACCTCGGGA	97.93	186.23
GCTGCTTCCTGCCTTTGCTG	214.53	179.61		GCTGCTTCCTGCCTTTGCTG	194.28	93.11
TATAGATGGAGGCTTTGCCG	170.87	164.95		TATAGATGGAGGCTTTGCCG	134.26	103.69
AGAGGTCATGGCGAGCACGG	157.58	170.45		AGAGGTCATGGCGAGCACGG	183.23	146.02
TAACGAATACCAGTTCAGCG	184.16	117.3		TAACGAATACCAGTTCAGCG	195.86	167.18
AGATGACCAGGACAGTAGGG	168.97	175.94		AGATGACCAGGACAGTAGGG	134.26	217.97
AAATGGACATCCCTTTCCTT	208.84	126.46		AAATGGACATCCCTTTCCTT	191.13	181.99
GGTAGGACATGACCCTGCCA	96.82	82.47		GGTAGGACATGACCCTGCCA	96.35	78.3
ACTGAAGCAAGACACTCATG	155.68	190.61		ACTGAAGCAAGACACTCATG	176.91	224.32
TCGTGGGATGAAGTTTGCTG	208.84	243.76		TCGTGGGATGAAGTTTGCTG	266.94	207.39
TCATTGCTGGGTCCGCTCCG	372.11	221.76		TCATTGCTGGGTCCGCTCCG	292.22	315.31
ATCCTGGCGCGCCCTCCCAG	157.58	183.28		ATCCTGGCGCGCCCTCCCAG	167.43	175.64
TTTCCGTACCAACCCAGCCG	205.04	139.29		TTTCCGTACCAACCCAGCCG	156.38	169.3
GTTACACCAGTCCAGACCCT	153.78	131.96		GTTACACCAGTCCAGACCCT	96.35	186.23
GCTTCCCAATCACCACGCCG	72.14	62.31		GCTTCCCAATCACCACGCCG	83.72	88.88
GCTTTAGCAGATGTTCTGGA	106.32	172.28		GCTTTAGCAGATGTTCTGGA	129.52	146.02
GAGAGCCCAGCACAGCCCGG	70.25	69.64		GAGAGCCCAGCACAGCCCGG	58.44	88.88
GGCGGCATAGAGCTGCTCCG	32.27	53.15		GGCGGCATAGAGCTGCTCCG	39.49	31.74
GTCACACCCAGCCAGCGCTG	191.75	174.11		GTCACACCCAGCCAGCGCTG	195.86	230.67
GCTAAGGATGGAGAATCCGG	79.74	51.32		GCTAAGGATGGAGAATCCGG	45.81	131.2
CGGCTGCAAACACCTGGCGG	212.63	225.43		CGGCTGCAAACACCTGGCGG	189.55	277.22
GATGTCCCTCAGCCTGGAGG	123.4	113.63		GATGTCCCTCAGCCTGGAGG	124.78	211.62
AATCCGCGGACACCTCCTGG	243.01	203.44		AATCCGCGGACACCTCCTGG	233.77	249.71
GGATGACGTTGTGTGCACCA	129.1	120.96		GGATGACGTTGTGTGCACCA	96.35	107.93
GTCCTTCCAGACCATGACGG	184.16	210.77		GTCCTTCCAGACCATGACGG	167.43	213.74
GCAGTGGAGATCAAACAGGA	115.81	131.96		GCAGTGGAGATCAAACAGGA	126.36	146.02
AGCAGTGGAGATCAAACAGG	153.78	196.1		AGCAGTGGAGATCAAACAGG	172.17	226.43
GAAGAGCGGACATTCCTCTG	68.35	172.28		GAAGAGCGGACATTCCTCTG	67.92	165.06
TCACAGGGAAGATAGTGGTG	47.46	144.79		TCACAGGGAAGATAGTGGTG	86.88	156.6
TTGTGGACTACCGAACCAGG	37.97	225.43		TTGTGGACTACCGAACCAGG	15.8	177.76
ACTGCAGCTTTCTTGTCCAG	144.29	252.92		ACTGCAGCTTTCTTGTCCAG	120.05	154.48
GATGATGTAGGCATCCAAGA	123.4	93.47		GATGATGTAGGCATCCAAGA	110.57	61.37
AAAGGCCAGGGCACACGCCG	157.58	155.78		AAAGGCCAGGGCACACGCCG	176.91	133.32
AGAGGAGAAGAGGAACCCGC	117.71	75.14		AGAGGAGAAGAGGAACCCGC	120.05	186.23
GAAGCAGAAGCTCCTCACAC	110.11	130.13		GAAGCAGAAGCTCCTCACAC	189.55	78.3
GGAGACCCGGAAATACAAGA	11.39	29.32		GGAGACCCGGAAATACAAGA	11.06	61.37
GGCAAGACCATGGATTACCG	11.39	40.32		GGCAAGACCATGGATTACCG	31.59	16.93
TATCCGGCAGCGAAACTGGG	55.06	100.8		TATCCGGCAGCGAAACTGGG	85.3	156.6
ACTGGGCGCCGCCTGATCCA	148.09	130.13		ACTGGGCGCCGCCTGATCCA	151.64	148.13
GGGCCTCTCAACCTCCAAGG	83.54	124.63		GGGCCTCTCAACCTCCAAGG	64.76	133.32
AGCGTTGAAGAGGAGAGCAG	119.61	144.79		AGCGTTGAAGAGGAGAGCAG	121.63	74.07
AAGAGGAAAGGGTTCAGCGA	153.78	122.79		AAGAGGAAAGGGTTCAGCGA	113.73	101.58
GCAGAAGGAGTACAAATGCG	218.33	177.78		GCAGAAGGAGTACAAATGCG	146.9	97.35
AAGGCCGGACCCTTGGGCGC	79.74	87.97		AAGGCCGGACCCTTGGGCGC	83.72	107.93
GGTGACAAAGCAGATCACGC	43.67	56.82		GGTGACAAAGCAGATCACGC	42.65	38.09
TGGCTGCAGGATTATTACAG	163.27	296.91		TGGCTGCAGGATTATTACAG	126.36	241.25
TGCAGGGCAAGAGGAACCGA	83.54	208.93		TGCAGGGCAAGAGGAACCGA	77.4	270.87
GAGGCACAGGGCGACCAGCG	68.35	75.14		GAGGCACAGGGCGACCAGCG	108.99	118.51
AGCCTGCAGGACTTTCCCTG	277.18	133.79		AGCCTGCAGGACTTTCCCTG	211.66	190.46
TCACCTGTAAGTCAGCACGA	123.4	54.98		TCACCTGTAAGTCAGCACGA	131.1	112.16
GAAGCCATGGAACCAGGCAG	91.13	69.64		GAAGCCATGGAACCAGGCAG	93.19	122.74
CCAGAACCTGGGCTACACTG	176.56	130.13		CCAGAACCTGGGCTACACTG	165.85	167.18
AAAGTAGGTACTGACAGCCC	104.42	122.79		AAAGTAGGTACTGACAGCCC	126.36	105.81
ACTGGGCCAGGCAACTGCCC	104.42	91.64		ACTGGGCCAGGCAACTGCCC	91.61	101.58
GCGTGTAGCGGCGTCTGCGG	186.06	168.61		GCGTGTAGCGGCGTCTGCGG	249.57	186.23
CCAGGAAGAGGCGCGTCCCG	163.27	148.45		CCAGGAAGAGGCGCGTCCCG	146.9	154.48
TGTATCCAGGCCAAATCCCA	110.11	190.61		TGTATCCAGGCCAAATCCCA	102.67	110.04
CCGGGTGCATCGCAGTCCCG	45.56	47.65		CCGGGTGCATCGCAGTCCCG	94.77	84.65
ACGGAGACCACTCTTCACGA	144.29	91.64		ACGGAGACCACTCTTCACGA	167.43	139.67
AGGGCACAAGAACAGTGCAG	189.85	120.96		AGGGCACAAGAACAGTGCAG	112.15	131.2
GGGCACCTGGACCTTCAGCG	176.56	98.97		GGGCACCTGGACCTTCAGCG	131.1	122.74
GAGGTCGCTGGGCTGCTCGG	165.17	150.29		GAGGTCGCTGGGCTGCTCGG	145.32	139.67
AAGTGGATGCCGCCGTGCGG	129.1	124.63		AAGTGGATGCCGCCGTGCGG	187.97	177.76
TGAGAGTTCCAGCCAGCCGC	195.55	212.6		TGAGAGTTCCAGCCAGCCGC	211.66	272.99
GGAGTGGGACTCCTTGGTGG	167.07	225.43		GGAGTGGGACTCCTTGGTGG	151.64	148.13
AGCACTGCAGGCGCTGGCGG	131	120.96		AGCACTGCAGGCGCTGGCGG	96.35	156.6
TGGGTGCCACACAACGGCCA	178.46	177.78		TGGGTGCCACACAACGGCCA	235.35	116.39
GTCGAGCGAGCAGAGCGCGC	64.55	76.98		GTCGAGCGAGCAGAGCGCGC	55.28	69.83
AGAGGAGTACCAGTGCTCCG	172.77	141.12		AGAGGAGTACCAGTGCTCCG	113.73	91
GTGAAGGAAATCTACATCCG	125.3	115.46		GTGAAGGAAATCTACATCCG	56.86	76.18
AACAATAACATCGACGACCG	167.07	163.12		AACAATAACATCGACGACCG	121.63	105.81
CCTGCCTCAGCATATTCCTG	216.43	207.1		CCTGCCTCAGCATATTCCTG	246.41	289.92
ATGAAGGTGAAGAGCCCAGG	153.78	188.77		ATGAAGGTGAAGAGCCCAGG	233.77	241.25
CCAACAGGTCAACGGCACCA	275.29	273.08		CCAACAGGTCAACGGCACCA	240.09	232.78
GTTGTCTCAGAGGCATCCGA	110.11	137.46		GTTGTCTCAGAGGCATCCGA	80.56	133.32
AAGCCAGACATCCTGCTCCC	214.53	219.93		AAGCCAGACATCCTGCTCCC	164.27	220.08
GCAGCAAAGGCCCAGCCGGC	85.43	36.66		GCAGCAAAGGCCCAGCCGGC	94.77	71.95
TACCTCACTCTGCACACCCA	296.17	216.26		TACCTCACTCTGCACACCCA	266.94	184.11
ACACCCACGGGCACCAGCGC	218.33	177.78		ACACCCACGGGCACCAGCGC	216.4	237.01
GCAGTGCCAAATGCATCCTG	108.22	186.94		GCAGTGCCAAATGCATCCTG	123.21	165.06
AGGGATTGGAGAGACAGCGA	30.38	27.49		AGGGATTGGAGAGACAGCGA	37.91	27.51
AGGACACGGGATCCACACCC	96.82	146.62		AGGACACGGGATCCACACCC	120.05	129.09
TCAGCTGCTGACTGGCGCCG	151.88	148.45		TCAGCTGCTGACTGGCGCCG	129.52	107.93
CGGCGCGCAGACCTCAACCA	258.2	190.61		CGGCGCGCAGACCTCAACCA	270.1	133.32
GGTGTTGAGCTGCTCCACAG	157.58	139.29		GGTGTTGAGCTGCTCCACAG	88.45	126.97
AGTGCGCAGAGAATCTTCCT	134.8	126.46		AGTGCGCAGAGAATCTTCCT	126.36	190.46
GAGACTCCAGCCTAATCCCA	170.87	188.77		GAGACTCCAGCCTAATCCCA	140.58	110.04
GAGTACAGATGCCAGGCCCA	180.36	148.45		GAGTACAGATGCCAGGCCCA	175.33	272.99
CAGCAAGCTGAGCTTCCGGG	191.75	172.28		CAGCAAGCTGAGCTTCCGGG	143.74	249.71
GTTCCTCCTGATCTTCCGCA	176.56	142.95		GTTCCTCCTGATCTTCCGCA	124.78	158.71
AGGCGGAGGAGATGAAGCAG	127.2	214.43		AGGCGGAGGAGATGAAGCAG	113.73	154.48
ATCAGACAGAGCCATGCAGG	243.01	245.59		ATCAGACAGAGCCATGCAGG	205.34	228.55
TGCACATGGATCTGTAGCGA	180.36	205.27		TGCACATGGATCTGTAGCGA	189.55	205.27
AACCTCGAGGGTGTTTCCTG	72.14	69.64		AACCTCGAGGGTGTTTCCTG	113.73	120.62
CAAGGACGCCCACAGCAGCA	374.01	207.1		CAAGGACGCCCACAGCAGCA	344.34	323.78
CACAGGCCAAGAGCGCAGCG	98.72	122.79		CACAGGCCAAGAGCGCAGCG	108.99	74.07
GTGATGCAGACAATGGCCTG	212.63	229.09		GTGATGCAGACAATGGCCTG	230.61	279.34
CTAGAGATCCGGCCCACCGG	284.78	278.58		CTAGAGATCCGGCCCACCGG	266.94	228.55
CCTGCTCCAGCCCAATCCGA	161.37	170.45		CCTGCTCCAGCCCAATCCGA	194.28	154.48
AATTACCAATGTAAGACCCG	168.97	163.12		AATTACCAATGTAAGACCCG	143.74	169.3
AGTACCTCAAGAACGACACG	131	210.77		AGTACCTCAAGAACGACACG	161.11	131.2
CGTGGGAAAGAACAACCTGG	149.98	166.78		CGTGGGAAAGAACAACCTGG	176.91	129.09
GCTGAGTGACACCATCCAGG	119.61	115.46		GCTGAGTGACACCATCCAGG	110.57	101.58
GTTCTGCCACTAATGAACCC	123.4	84.31		GTTCTGCCACTAATGAACCC	74.24	110.04
ATGACAGCTGGAGTTCTCTG	206.94	185.11		ATGACAGCTGGAGTTCTCTG	240.09	171.41
ACTGATCCTGCTCTGCTCAG	263.9	141.12		ACTGATCCTGCTCTGCTCAG	238.51	150.25
GACAGAAGAGGGCGCCACAA	140.49	168.61		GACAGAAGAGGGCGCCACAA	123.21	171.41
AGAAGCAATCATCTTACCTC	81.64	76.98		AGAAGCAATCATCTTACCTC	93.19	67.72
AGTGATGCTCACCAGCCCAC	151.88	126.46		AGTGATGCTCACCAGCCCAC	99.51	105.81
TTTCAGAGACACCCGGGCCT	305.66	302.4		TTTCAGAGACACCCGGGCCT	208.5	258.18
AGGAAGTGCAACTCACCGGC	87.33	47.65		AGGAAGTGCAACTCACCGGC	115.31	101.58
TGACAGCCACATCTTCCTGG	119.61	249.25		TGACAGCCACATCTTCCTGG	162.69	181.99
AAGTGAAGCACCAGAACCAG	136.69	144.79		AAGTGAAGCACCAGAACCAG	132.68	177.76
CCTCCACCCGCCCTTCACAG	187.95	214.43		CCTCCACCCGCCCTTCACAG	180.07	205.27
CCACCCGCCCTTCACAGCGG	129.1	164.95		CCACCCGCCCTTCACAGCGG	93.19	122.74
TATGTGACTAGGGTGGTTGG	334.14	227.26		TATGTGACTAGGGTGGTTGG	219.56	201.04
AACTCCAACCAAATCTCCAA	66.45	86.14		AACTCCAACCAAATCTCCAA	64.76	44.44
AACCAGTATGATCTGTGCTG	131	181.44		AACCAGTATGATCTGTGCTG	148.48	126.97
TGTGGTAGTAGTTGCAGCCG	222.13	113.63		TGTGGTAGTAGTTGCAGCCG	211.66	156.6
ACGGTGCACATCCAGCTCGA	157.58	97.14		ACGGTGCACATCCAGCTCGA	143.74	143.9
TGAGCCACAGACGGTGCAGG	186.06	219.93		TGAGCCACAGACGGTGCAGG	154.8	124.86
AATCGGAGTGGCTGAGCGGG	263.9	177.78		AATCGGAGTGGCTGAGCGGG	199.02	217.97
GAGAGGACCAACTCAGGCAG	216.43	177.78		GAGAGGACCAACTCAGGCAG	169.01	156.6
TATGCTGGCCCAGCATCACG	36.07	51.32		TATGCTGGCCCAGCATCACG	31.59	33.86
GACGAATATGATCTGTGCTG	142.39	153.95		GACGAATATGATCTGTGCTG	118.47	131.2
TGCAACCAAGGACCGACGTG	216.43	208.93		TGCAACCAAGGACCGACGTG	217.98	169.3
TGTAGTAGTAGTTGCAACCA	184.16	225.43		TGTAGTAGTAGTTGCAACCA	246.41	205.27
TTATCGAAGCAGCTTCACCA	93.03	109.97		TTATCGAAGCAGCTTCACCA	113.73	122.74
GGACGAGGGAAACAGTGCAG	112.01	117.3		GGACGAGGGAAACAGTGCAG	104.25	126.97
GTTGGATACAGTGAAGCCCA	131	163.12		GTTGGATACAGTGAAGCCCA	88.45	162.95
TGCCAAGGCAATCAAGCCCA	262	196.1		TGCCAAGGCAATCAAGCCCA	259.05	198.92
GAAACTTCAGCAATGAGGAG	146.19	109.97		GAAACTTCAGCAATGAGGAG	146.9	93.11
GAAGACCCAAGATGAAACGT	81.64	122.79		GAAGACCCAAGATGAAACGT	183.23	107.93
TGCAGGACTGACCTTGCCGC	318.95	252.92		TGCAGGACTGACCTTGCCGC	273.26	308.96
ACAGAGCATCACAGTTCCGT	157.58	157.62		ACAGAGCATCACAGTTCCGT	202.18	143.9
TGAGCCCTGACCTCGTGCCC	233.52	293.24		TGAGCCCTGACCTCGTGCCC	246.41	201.04
GGAGACCCAAGAGAAATCGG	66.45	54.98		GGAGACCCAAGAGAAATCGG	45.81	71.95
GCAACAGCTGGCCAGACCCA	227.82	232.76		GCAACAGCTGGCCAGACCCA	236.93	186.23
CAAGGGCACTATCACTACCA	157.58	102.63		CAAGGGCACTATCACTACCA	153.22	122.74
GGACGCCCAAGAGATATCGG	149.98	201.6		GGACGCCCAAGAGATATCGG	221.14	198.92
TGGGCACAAACTCAAGGCTC	144.29	95.3		TGGGCACAAACTCAAGGCTC	120.05	63.49
GGTCTGGATAACATGAAAGG	153.78	135.62		GGTCTGGATAACATGAAAGG	178.49	171.41
TTAGCTGTTCTCTTTCCTGG	216.43	208.93		TTAGCTGTTCTCTTTCCTGG	330.13	213.74
GACAGCAGAGACCCTCGAAG	167.07	115.46		GACAGCAGAGACCCTCGAAG	143.74	120.62
GGAAGTTTGGAGCATGCGGA	131	128.29		GGAAGTTTGGAGCATGCGGA	153.22	103.69
GTGGTGGTCATTCTCTCTCA	100.62	106.3		GTGGTGGTCATTCTCTCTCA	123.21	88.88
GAGTCAGAACTGAAACGGAA	49.36	67.81		GAGTCAGAACTGAAACGGAA	37.91	69.83
AGAAAGATGGAATATCCACC	129.1	128.29		AGAAAGATGGAATATCCACC	137.42	120.62
GAAGGGCGACCTGACTGCCA	235.42	106.3		GAAGGGCGACCTGACTGCCA	146.9	158.71
TAAGGGAGTAACCACTGTGT	212.63	245.59		TAAGGGAGTAACCACTGTGT	191.13	220.08
ATAAAGCCAGCTCTTTCACA	254.4	192.44		ATAAAGCCAGCTCTTTCACA	246.41	154.48
AGTTGGTGCAAGCAAAGCCA	148.09	82.47		AGTTGGTGCAAGCAAAGCCA	213.24	120.62
GATGAACTGTGTAACCACAG	140.49	95.3		GATGAACTGTGTAACCACAG	99.51	110.04
AGGCCTTAAGTAGATAAAGG	136.69	100.8		AGGCCTTAAGTAGATAAAGG	131.1	97.35
AGTGGACAGTGACAATAATG	341.73	229.09		AGTGGACAGTGACAATAATG	289.06	268.76
TGTGGAAGGAAACTGAAGTA	113.91	210.77		TGTGGAAGGAAACTGAAGTA	124.78	101.58
GAAACTGAAGTATGGCAGAG	265.79	146.62		GAAACTGAAGTATGGCAGAG	121.63	222.2
GGAGCAAGTCAATAAGACTG	96.82	98.97		GGAGCAAGTCAATAAGACTG	47.39	143.9
GGGCAGATGAAATACTAGGG	123.4	265.75		GGGCAGATGAAATACTAGGG	191.13	165.06
GAGACTAGGATAAGTAGCAG	163.27	76.98		GAGACTAGGATAAGTAGCAG	148.48	192.57
GAACAGTTACCACAATGAGA	74.04	75.14		GAACAGTTACCACAATGAGA	78.98	46.56
ACCGGAAACACCCAGACCAG	254.4	263.92		ACCGGAAACACCCAGACCAG	217.98	194.69
GGGCCAGCTGAATTTCACCA	206.94	170.45		GGGCCAGCTGAATTTCACCA	164.27	237.01
CAAGAAGCCACCAATTGCAC	136.69	106.3		CAAGAAGCCACCAATTGCAC	120.05	97.35
TTTCCGTCTGCCCTCAGCTG	284.78	223.6		TTTCCGTCTGCCCTCAGCTG	347.5	213.74
GTTTCTGAGGCTATAAACCA	167.07	75.14		GTTTCTGAGGCTATAAACCA	94.77	74.07
CCATGGACGAAGCGGATCGG	174.66	212.6		CCATGGACGAAGCGGATCGG	279.58	237.01
ATAGCACAACTTCACTACTG	146.19	196.1		ATAGCACAACTTCACTACTG	200.6	152.37
ATCATGACCAACCAGCTCTG	153.78	207.1		ATCATGACCAACCAGCTCTG	205.34	194.69
GATGTACTCAGTGCAGACAA	129.1	141.12		GATGTACTCAGTGCAGACAA	140.58	120.62
TATGCAGCTGCCCATCACTG	159.48	139.29		TATGCAGCTGCCCATCACTG	161.11	228.55
GGGCAGATGTCACTATCCTA	146.19	216.26		GGGCAGATGTCACTATCCTA	194.28	129.09
GGACGTAGGGATCCTCAGGA	121.51	163.12		GGACGTAGGGATCCTCAGGA	148.48	69.83
AGGGAGTAGAATCATCACCA	218.33	249.25		AGGGAGTAGAATCATCACCA	247.99	224.32
CCAGGAAAGAGAGATGGCCA	341.73	262.08		CCAGGAAAGAGAGATGGCCA	336.44	313.2
TATGAGTGTGTCATCTCCTG	170.87	181.44		TATGAGTGTGTCATCTCCTG	232.19	232.78
GAAGCCTGCAGTGCAAGCAG	83.54	75.14		GAAGCCTGCAGTGCAAGCAG	120.05	71.95
ACAATGTTGGTCATAAGCAG	149.98	113.63		ACAATGTTGGTCATAAGCAG	126.36	177.76
GATCAACCAGACAATCCTGA	53.16	56.82		GATCAACCAGACAATCCTGA	97.93	38.09
AGACCAACGTAACCTCCTGG	235.42	163.12		AGACCAACGTAACCTCCTGG	178.49	220.08
GAAGGAAGTAATGACCAGCT	151.88	152.12		GAAGGAAGTAATGACCAGCT	96.35	124.86
ATACAGGCCCGAGTGAGCTG	279.08	262.08		ATACAGGCCCGAGTGAGCTG	278	247.6
TTTGGGCCTCAGGTACACGA	66.45	76.98		TTTGGGCCTCAGGTACACGA	88.45	46.56
GCAGCTAAAGCACCAATCGG	134.8	194.27		GCAGCTAAAGCACCAATCGG	88.45	184.11
TCTGGAGAGCCAAACCACGA	186.06	230.93		TCTGGAGAGCCAAACCACGA	208.5	120.62
ATATGCCAATGAGTGTGCCG	263.9	256.59		ATATGCCAATGAGTGTGCCG	224.3	224.32
TAGAGGAGCTACGCCACCTG	157.58	131.96		TAGAGGAGCTACGCCACCTG	199.02	209.5
AAGGGAAGAACGATTTACCA	178.46	119.13		AAGGGAAGAACGATTTACCA	127.94	190.46
AATGAAGTGAGAGACACACG	174.66	174.11		AATGAAGTGAGAGACACACG	159.53	162.95
ACACACCTCACAGATGCCGG	262	166.78		ACACACCTCACAGATGCCGG	221.14	162.95
AAACCTGGTCATCATCACAG	87.33	76.98		AAACCTGGTCATCATCACAG	85.3	105.81
GCAGACAACAGACTTAACCC	134.8	148.45		GCAGACAACAGACTTAACCC	91.61	95.23
AAAGTGTTGAACAAGCCTGG	125.3	201.6		AAAGTGTTGAACAAGCCTGG	229.04	101.58
GGACAGGGCAATGATTAGGA	176.56	274.91		GGACAGGGCAATGATTAGGA	181.65	158.71
GTACAGGCCAGGCTTAGCAC	187.95	164.95		GTACAGGCCAGGCTTAGCAC	180.07	162.95
AACGTATCTGTCAATGGCCA	182.26	168.61		AACGTATCTGTCAATGGCCA	162.69	146.02
AGACGCCTGGCCCATCACCT	47.46	25.66		AGACGCCTGGCCCATCACCT	33.17	46.56
CATGCGGGAACATAGAGAAG	89.23	152.12		CATGCGGGAACATAGAGAAG	107.41	114.27
AAGCTGTGTCCTGACAGCAA	94.93	95.3		AAGCTGTGTCCTGACAGCAA	53.7	91
TAGAGCAATGACCAGGAAGG	172.77	163.12		TAGAGCAATGACCAGGAAGG	154.8	201.04
GGATAGAGCAATGACCAGGA	53.16	62.31		GGATAGAGCAATGACCAGGA	85.3	74.07
TGGGCGTTTGGTCAAACAGA	131	159.45		TGGGCGTTTGGTCAAACAGA	129.52	86.76
CACTGAGTAGACCACTGCCA	210.74	170.45		CACTGAGTAGACCACTGCCA	191.13	169.3
ACTGGACTATGACCAGGCCC	60.75	93.47		ACTGGACTATGACCAGGCCC	140.58	78.3
GATGGCTAAATACCTATCGT	180.36	97.14		GATGGCTAAATACCTATCGT	167.43	169.3
ATAGCACTCAGTCGCTCCAA	225.92	168.61		ATAGCACTCAGTCGCTCCAA	214.82	253.94
AAGAGGACCATCTTCCAGAA	178.46	141.12		AAGAGGACCATCTTCCAGAA	108.99	143.9
CAGGTATCTATCATAGGCCA	186.06	221.76		CAGGTATCTATCATAGGCCA	238.51	190.46
TGTATACCACAACTCCAAGA	85.43	69.64		TGTATACCACAACTCCAAGA	77.4	71.95
CAAGGAACACAAATTCAGCC	155.68	104.47		CAAGGAACACAAATTCAGCC	148.48	135.44
GGACGGAAGAGATGACAAGG	91.13	181.44		GGACGGAAGAGATGACAAGG	99.51	133.32
TGTCAGTTTGTTTCTTGCGG	592.34	412.37		TGTCAGTTTGTTTCTTGCGG	590.75	499.42
TGACATCGGAAGCAAGAGGG	317.05	256.59		TGACATCGGAAGCAAGAGGG	271.68	321.66
AAACGACCCAGTGACAGTGG	254.4	201.6		AAACGACCCAGTGACAGTGG	216.4	270.87
TGATGTCGAAGACTTTCACA	81.64	69.64		TGATGTCGAAGACTTTCACA	47.39	21.16
AAAGGAGCAGAGGAGACTCT	108.22	150.29		AAAGGAGCAGAGGAGACTCT	137.42	124.86
AGAAGACCCAATAATCGCGA	30.38	71.48		AGAAGACCCAATAATCGCGA	33.17	84.65
CAGAAGGATGAAACCCACCC	339.84	183.28		CAGAAGGATGAAACCCACCC	285.9	188.34
GAAGTGTCAGAAGAAAGAGG	138.59	175.94		GAAGTGTCAGAAGAAAGAGG	219.56	143.9
GAAGGAGCAGAGGCAACTCC	87.33	80.64		GAAGGAGCAGAGGCAACTCC	60.02	40.21
GGGAGGCTGAGTCTGTTCCT	136.69	137.46		GGGAGGCTGAGTCTGTTCCT	108.99	50.79
CCGAAGATGGCTCTCAGGGA	243.01	201.6		CCGAAGATGGCTCTCAGGGA	238.51	171.41
AGGATGCAGATACTGAAGGA	119.61	157.62		AGGATGCAGATACTGAAGGA	88.45	124.86
AGTTCATAGCACCATAAAGG	144.29	117.3		AGTTCATAGCACCATAAAGG	140.58	101.58
TTTGACCTAAGTGACAACAC	113.91	64.15		TTTGACCTAAGTGACAACAC	123.21	74.07
GCAAGATATTATCGGCACAG	117.71	73.31		GCAAGATATTATCGGCACAG	97.93	143.9
TCAGCCTGAACAGAAACAGA	68.35	65.98		TCAGCCTGAACAGAAACAGA	58.44	46.56
AGGAGAGAAGCTCTACCACG	123.4	144.79		AGGAGAGAAGCTCTACCACG	159.53	124.86
ATATCCCATATTGCAAGCGA	53.16	67.81		ATATCCCATATTGCAAGCGA	102.67	129.09
TTGCAGACTGACATTACCCA	174.66	174.11		TTGCAGACTGACATTACCCA	167.43	245.48
TTGGAGGTCCCAGTATCCAG	134.8	254.75		TTGGAGGTCCCAGTATCCAG	170.59	129.09
[truncated: 69,091 more rows]

## Sheet: 1.3 Replicate 1 FC
ARID1A-WT				ARID1A-KO
REAGENT_ID	GENE	T14_A		REAGENT_ID	GENE	T14_A
TAGAAGCCATTTCTCCCTCA	PALMD	0.718		TAGAAGCCATTTCTCCCTCA	PALMD	0.519
AGGGAGAAATGGCTTCTAGA	PALMD	-0.203		AGGGAGAAATGGCTTCTAGA	PALMD	0.52
TGAACTGCAAATCTCAACGA	PALMD	-0.407		TGAACTGCAAATCTCAACGA	PALMD	-0.344
GCAGCATACAATGGCACCGA	PALMD	-0.89		GCAGCATACAATGGCACCGA	PALMD	0.995
TGTGAAGGACAAGAAGACAC	FRRS1	-0.361		TGTGAAGGACAAGAAGACAC	FRRS1	1.099
ACGGGAGGTAACGTTGGCAA	FRRS1	0.639		ACGGGAGGTAACGTTGGCAA	FRRS1	1.244
ATGTGAAGGAGCCAATAGGA	FRRS1	0.011		ATGTGAAGGAGCCAATAGGA	FRRS1	0.106
AAAGTAACACAGTCATGCCA	FRRS1	-1.184		AAAGTAACACAGTCATGCCA	FRRS1	-0.285
GAAGTGGTTCTCCTTGCTTG	NMNAT1	0.244		GAAGTGGTTCTCCTTGCTTG	NMNAT1	0.371
GATTGAATGAACCACAAGCA	NMNAT1	-0.44		GATTGAATGAACCACAAGCA	NMNAT1	0.456
TGAAGAGTAACACAGTCCAA	AGL	-0.77		TGAAGAGTAACACAGTCCAA	AGL	-1.06
GATAGTCCAAGAGTCTGCAA	AGL	-0.063		GATAGTCCAAGAGTCTGCAA	AGL	-0.364
TATGAACGACTGGCTGGCCA	AGL	0.409		TATGAACGACTGGCTGGCCA	AGL	0.897
TGAAGAGATAGACTTCTCCA	AGL	0.356		TGAAGAGATAGACTTCTCCA	AGL	0.029
GGAGTGGAAAGAGACTCTGA	NMNAT1	-0.288		GGAGTGGAAAGAGACTCTGA	NMNAT1	0.156
ACACCGGAGCAACATTCACG	NMNAT1	-0.112		ACACCGGAGCAACATTCACG	NMNAT1	-1.058
GCTGTAGAAGATAGATAACG	SLC35A3	0.365		GCTGTAGAAGATAGATAACG	SLC35A3	0.455
TGAAGAGTATAGATCCCTGA	SLC35A3	0.314		TGAAGAGTATAGATCCCTGA	SLC35A3	-0.967
AAATTACTAGGGACAGCCAC	SLC35A3	0.28		AAATTACTAGGGACAGCCAC	SLC35A3	0.521
GATTCTAAGGAACTTTCAGC	SLC35A3	0.09		GATTCTAAGGAACTTTCAGC	SLC35A3	0.01
AAGATCATCATTAAGGACGG	HIAT1	-0.593		AAGATCATCATTAAGGACGG	HIAT1	0.536
AAGATTACTTACCACCAAGG	HIAT1	-0.098		AAGATTACTTACCACCAAGG	HIAT1	-0.154
AGAAAGAGCACCAATAAGCG	HIAT1	0.318		AGAAAGAGCACCAATAAGCG	HIAT1	1.798
AATGCAGATCAGCAGCACTA	HIAT1	0.685		AATGCAGATCAGCAGCACTA	HIAT1	-1.081
GAAATAGGCTGAAGACGCAG	SASS6	-0.877		GAAATAGGCTGAAGACGCAG	SASS6	0.127
GACAGGATAACCAATCCCAC	SASS6	-0.738		GACAGGATAACCAATCCCAC	SASS6	-0.992
AGACTGACTTACCCAACCTG	SASS6	-0.992		AGACTGACTTACCCAACCTG	SASS6	-1.927
GCAGGGTCCAAGTACCGCTG	RBP7	0.221		GCAGGGTCCAAGTACCGCTG	RBP7	-0.741
GCTCAGCAGCGACAACTTCG	RBP7	-0.203		GCTCAGCAGCGACAACTTCG	RBP7	0.028
AATGCAAAGACTGTGAGGAG	SASS6	-2.085		AATGCAAAGACTGTGAGGAG	SASS6	-2.549
GAAGAAACGGTTCTGCAGGA	TRMT13	0.543		GAAGAAACGGTTCTGCAGGA	TRMT13	0.912
AATGTCTCCAATCACACCTG	TRMT13	0.508		AATGTCTCCAATCACACCTG	TRMT13	-0.327
AATGGAATTCCACTGCTCCA	TRMT13	0.074		AATGGAATTCCACTGCTCCA	TRMT13	0.335
ATGGCGCTGATTGTTTGCCT	TRMT13	-0.255		ATGGCGCTGATTGTTTGCCT	TRMT13	0.797
TGGAAGAAATGGCAAATCTG	LRRC39	0.353		TGGAAGAAATGGCAAATCTG	LRRC39	-0.367
GCATGTTCAACACAGCAAGA	LRRC39	0.799		GCATGTTCAACACAGCAAGA	LRRC39	0.062
CAATTTCAGAGATACCACCA	LRRC39	-0.15		CAATTTCAGAGATACCACCA	LRRC39	0.098
TGAAGACCTGAAGCGAGAGA	LRRC39	0.364		TGAAGACCTGAAGCGAGAGA	LRRC39	-1.557
AGGAAACTGTAGTAATCCCA	DBT	-0.108		AGGAAACTGTAGTAATCCCA	DBT	0.177
TGATGAAGATAACAGAGGCC	RBP7	0.802		TGATGAAGATAACAGAGGCC	RBP7	0.413
AAACCCATTGCATTTGCTCG	DBT	1.095		AAACCCATTGCATTTGCTCG	DBT	0.076
TCTTTGCCTGTGAATACCGG	DBT	-0.862		TCTTTGCCTGTGAATACCGG	DBT	-1.709
AGAACAGAGGCTGGACCCAT	RBP7	-0.048		AGAACAGAGGCTGGACCCAT	RBP7	0.49
TGAACTGAACAACCTGTCCA	DBT	1.174		TGAACTGAACAACCTGTCCA	DBT	0.351
CTGCCATCGACCTCCACCCG	RTCA	0.216		CTGCCATCGACCTCCACCCG	RTCA	0.17
ACACCAGAGAAGATCAAAGG	RTCA	0.034		ACACCAGAGAAGATCAAAGG	RTCA	-0.058
AGCAAACAAACAGCCAGTGG	RTCA	-0.047		AGCAAACAAACAGCCAGTGG	RTCA	-0.087
TCCAGCAAACAAACAGCCAG	RTCA	0.827		TCCAGCAAACAAACAGCCAG	RTCA	0.405
TGGCGGCTGGTGCACAGCGC	RNF223	0.234		TGGCGGCTGGTGCACAGCGC	RNF223	0.078
GCAAGGTACAGCCTCACCAC	RNF223	-0.309		GCAAGGTACAGCCTCACCAC	RNF223	0.402
AAGGTACAGCCTCACCACCG	RNF223	-0.339		AAGGTACAGCCTCACCACCG	RNF223	0.421
ACAGATGGAGCACTCCAGGG	RNF223	-0.531		ACAGATGGAGCACTCCAGGG	RNF223	0.531
TATCTCGCTTAAGATGGCAG	CDC14A	0.101		TATCTCGCTTAAGATGGCAG	CDC14A	0.46
ATAGACCAGCTCCTCATCGA	CDC14A	-0.173		ATAGACCAGCTCCTCATCGA	CDC14A	-0.291
TGGACCGCTGAACTTGGCAA	CDC14A	0.43		TGGACCGCTGAACTTGGCAA	CDC14A	0.051
CCAGTGACAACATCGTGCGA	CDC14A	0.518		CCAGTGACAACATCGTGCGA	CDC14A	0.341
GAGATAGATGACCATGCCGT	GPR88	0.227		GAGATAGATGACCATGCCGT	GPR88	-0.286
GTACCAGAGGCGCCACACGG	GPR88	-0.469		GTACCAGAGGCGCCACACGG	GPR88	-0.252
GTGTGGGTGAGCCTGGCCAG	GPR88	0.229		GTGTGGGTGAGCCTGGCCAG	GPR88	0.05
GGACTGAGCGCACGGAGCGG	GPR88	-0.346		GGACTGAGCGCACGGAGCGG	GPR88	-0.731
ACTCACAGTAGATCTCCACC	VCAM1	0.051		ACTCACAGTAGATCTCCACC	VCAM1	0.582
AGATAGACAGCCCTCTGAGC	VCAM1	0.704		AGATAGACAGCCCTCTGAGC	VCAM1	0.454
TGGAATTCGAACCCAAACAA	VCAM1	-0.019		TGGAATTCGAACCCAAACAA	VCAM1	0.086
AATATGACATGCTTGAGCCA	VCAM1	0.357		AATATGACATGCTTGAGCCA	VCAM1	-0.724
TTGAGACCAAGACTCTGAGA	UBE4B	-1.093		TTGAGACCAAGACTCTGAGA	UBE4B	0.821
ACAGTGGCTATTCTGGAATG	EXTL2	-0.153		ACAGTGGCTATTCTGGAATG	EXTL2	0.755
AAATGGTGACCAGTACTCTA	EXTL2	-0.424		AAATGGTGACCAGTACTCTA	EXTL2	-1.539
ACTACACTGCAACTCACCAT	EXTL2	-0.621		ACTACACTGCAACTCACCAT	EXTL2	-0.333
ATCCCAGGGCAAGTCCACCA	EXTL2	1.174		ATCCCAGGGCAAGTCCACCA	EXTL2	1.376
TGTTCGGCAAGATCTCGGGC	SLC30A7	-0.11		TGTTCGGCAAGATCTCGGGC	SLC30A7	0.073
GTTAGAGCGGAAGTTCTGGC	SLC30A7	0.959		GTTAGAGCGGAAGTTCTGGC	SLC30A7	-0.869
AAACAAGAAGCAGTCTCTCA	SLC30A7	0.131		AAACAAGAAGCAGTCTCTCA	SLC30A7	0.122
AGAGGGAATGACTGTGTCCG	SLC30A7	0.396		AGAGGGAATGACTGTGTCCG	SLC30A7	0.231
AGGAGGCAGCATACATCCAA	DPH5	0.406		AGGAGGCAGCATACATCCAA	DPH5	-0.651
TGGTTTACACTCATATACCG	DPH5	-1.116		TGGTTTACACTCATATACCG	DPH5	1.282
TTTACACTCATATACCGTGG	DPH5	0.03		TTTACACTCATATACCGTGG	DPH5	-1.119
CAAATGGATCACCAACCACA	DPH5	0.749		CAAATGGATCACCAACCACA	DPH5	0.101
GCTTACCAACCTTATCACTG	UBE4B	0.167		GCTTACCAACCTTATCACTG	UBE4B	0.3
TGAAGAGCAGGCCTTACAGC	UBE4B	0.166		TGAAGAGCAGGCCTTACAGC	UBE4B	-0.371
AGACAAAGAGCTGGCACCAA	UBE4B	-1.033		AGACAAAGAGCTGGCACCAA	UBE4B	-0.42
GATGAGAATGAACACCACCG	S1PR1	0.404		GATGAGAATGAACACCACCG	S1PR1	0.628
GGCGAGGAGACTGAACACGG	S1PR1	1.04		GGCGAGGAGACTGAACACGG	S1PR1	0.478
GTGGTAGAGCGGCAGCACGG	S1PR1	0.37		GTGGTAGAGCGGCAGCACGG	S1PR1	-0.494
GTTCCGCAAGAACATTTCCA	S1PR1	1.254		GTTCCGCAAGAACATTTCCA	S1PR1	0.515
TGGCTGATGAAATCGGGCTG	OLFM3	0.888		TGGCTGATGAAATCGGGCTG	OLFM3	1.522
TCAATTGCAGACTTTGTCAG	OLFM3	0.911		TCAATTGCAGACTTTGTCAG	OLFM3	0.962
GGAGGGTTCCGTTCCCACAG	C1orf159	0.197		GGAGGGTTCCGTTCCCACAG	C1orf159	-0.856
CCAGTTTGAGATCATTGCCA	OLFM3	0.688		CCAGTTTGAGATCATTGCCA	OLFM3	0.56
ACAGCGCCAAGCTTCAGCAG	OLFM3	0.746		ACAGCGCCAAGCTTCAGCAG	OLFM3	0.288
GACCACACAGACTTGCGCCT	C1orf159	0.429		GACCACACAGACTTGCGCCT	C1orf159	1.329
TGTGATCAACACACAAGCTG	C1orf159	0.815		TGTGATCAACACACAAGCTG	C1orf159	0.619
CCACGAGAAGGCCAGCCAGG	C1orf159	-0.826		CCACGAGAAGGCCAGCCAGG	C1orf159	0.769
AATGTCGGGAGCCTCAGTGA	KIF1B	0.099		AATGTCGGGAGCCTCAGTGA	KIF1B	0.118
GTAGGAATAGTCGAAGCTGA	KIF1B	0.425		GTAGGAATAGTCGAAGCTGA	KIF1B	0.37
TGTGTACAATGACATTGGCA	KIF1B	0.201		TGTGTACAATGACATTGGCA	KIF1B	0.734
AACAATCGTAAACACAGCGT	KIF1B	-0.599		AACAATCGTAAACACAGCGT	KIF1B	-0.672
TTTGTCCCAGAAACATGCCT	COL11A1	-0.325		TTTGTCCCAGAAACATGCCT	COL11A1	-0.463
GGAGACAATAGCACAGACGG	COL11A1	0.368		GGAGACAATAGCACAGACGG	COL11A1	-0.175
GCATCGGGTAGCAATCAGCG	COL11A1	0.68		GCATCGGGTAGCAATCAGCG	COL11A1	-0.523
GAAGAGGAAGGTCAATGCGA	COL11A1	-1.057		GAAGAGGAAGGTCAATGCGA	COL11A1	0.945
ATGGAATTGCACCAAACCAT	RNPC3	-0.843		ATGGAATTGCACCAAACCAT	RNPC3	-2.63
GAACTTAGGCACGCTTGCCA	RNPC3	-3.384		GAACTTAGGCACGCTTGCCA	RNPC3	-2.939
GGTGGAAGAGGTGCATGCAA	RNPC3	-0.424		GGTGGAAGAGGTGCATGCAA	RNPC3	-0.844
TTTGACCAACCACAACCTGT	RNPC3	-0.6		TTTGACCAACCACAACCTGT	RNPC3	-0.428
GCGAGTCACTCACTGGGCCA	PGD	-1.132		GCGAGTCACTCACTGGGCCA	PGD	-0.329
CGCCGCTTACCACAAAGCCG	PGD	-3.183		CGCCGCTTACCACAAAGCCG	PGD	-2.259
ACCAGGAGGATGATCCGCCG	PGD	-3.111		ACCAGGAGGATGATCCGCCG	PGD	-0.658
GGTGACATCATCATTGACGG	PGD	-0.406		GGTGACATCATCATTGACGG	PGD	0.156
CACCTCGCTGTCTCGGCCGG	CORT	-0.275		CACCTCGCTGTCTCGGCCGG	CORT	-0.219
ACTCACCTCGCTGTCTCGGC	CORT	-0.357		ACTCACCTCGCTGTCTCGGC	CORT	0.174
TATCAGCAGAGAGACCTCCT	DFFA	-0.449		TATCAGCAGAGAGACCTCCT	DFFA	0.625
AGAGTTGTGCCACCGTCCAG	DFFA	-0.483		AGAGTTGTGCCACCGTCCAG	DFFA	0.311
GATGTAGATGAAACAGACAG	DFFA	0.668		GATGTAGATGAAACAGACAG	DFFA	-0.203
CAGCCGCGAACAGCACGGCG	DFFA	0.906		CAGCCGCGAACAGCACGGCG	DFFA	-0.528
CTGTAGAAACTTCACTGCCG	PEX14	-0.018		CTGTAGAAACTTCACTGCCG	PEX14	-0.171
TATGGCTGAGATATGAGGTG	PEX14	-0.338		TATGGCTGAGATATGAGGTG	PEX14	-0.623
TAGGTCCCGCAGGCTCCCGA	PEX14	-1.191		TAGGTCCCGCAGGCTCCCGA	PEX14	-0.653
GTGCAGAGGGAGGACCGCCG	PEX14	0.615		GTGCAGAGGGAGGACCGCCG	PEX14	0.057
TAGACGCTGCAGTCGTCCAG	CASZ1	-0.898		TAGACGCTGCAGTCGTCCAG	CASZ1	0.498
TACACTCAGGGTCAAGGCAG	CASZ1	-0.477		TACACTCAGGGTCAAGGCAG	CASZ1	-1.428
GCTGAGGGTATCCTCGGAGG	CASZ1	-0.038		GCTGAGGGTATCCTCGGAGG	CASZ1	-0.428
CGATGAGGAAGACCACGCGG	CASZ1	-0.972		CGATGAGGAAGACCACGCGG	CASZ1	-1.024
TGTGCAGGGATTGTCCGGCG	PRMT6	0.267		TGTGCAGGGATTGTCCGGCG	PRMT6	-0.731
AGGCGAGGTGGACAGCACCA	PRMT6	0.382		AGGCGAGGTGGACAGCACCA	PRMT6	-0.613
TGTAGCGCAGCAGCACGCGC	PRMT6	-0.848		TGTAGCGCAGCAGCACGCGC	PRMT6	-0.902
GAAGACCAAAGACTTTGCCA	PRMT6	-0.976		GAAGACCAAAGACTTTGCCA	PRMT6	-1.325
TCTCCACAGGTAATATCCGG	NTNG1	0.09		TCTCCACAGGTAATATCCGG	NTNG1	-1.107
AGAGGGAAGCCATATTGCGT	NTNG1	0.09		AGAGGGAAGCCATATTGCGT	NTNG1	0.595
GTTGTCATACACACATACAG	NTNG1	1.161		GTTGTCATACACACATACAG	NTNG1	0.735
GTGACACCTAGAACACCAGG	NTNG1	-1.682		GTGACACCTAGAACACCAGG	NTNG1	-0.32
TTCTACCTCATCCATACCCA	VAV3	-0.398		TTCTACCTCATCCATACCCA	VAV3	-0.368
TTTGGACGACCTCAGGGAGA	VAV3	0.55		TTTGGACGACCTCAGGGAGA	VAV3	0.572
TGAGGACTTAATGAAGGCAG	VAV3	0.019		TGAGGACTTAATGAAGGCAG	VAV3	0.591
CTTGCGCAGACCCTCCGCGA	VAV3	0.458		CTTGCGCAGACCCTCCGCGA	VAV3	0.769
TCAGCTGGCCAGCTACCCAT	SLC25A24	0.79		TCAGCTGGCCAGCTACCCAT	SLC25A24	-0.428
AAGGAGGTATCCGCTCGCTT	SLC25A24	0.246		AAGGAGGTATCCGCTCGCTT	SLC25A24	-0.528
TGTTGATGGGACAATGACAG	SLC25A24	-0.076		TGTTGATGGGACAATGACAG	SLC25A24	-1.303
TCAATCTCTAGAGGAAGCGA	SLC25A24	-1.205		TCAATCTCTAGAGGAAGCGA	SLC25A24	0.342
TGCTGGAAGGACGCAAAGGA	NBPF4	0.49		TGCTGGAAGGACGCAAAGGA	NBPF4	-0.712
AAATTTGAACCTCTGACCGG	NBPF6	-0.192		AAATTTGAACCTCTGACCGG	NBPF6	0.472
AAGATGCGGCTGCTGGACGG	FAM102B	0.309		AAGATGCGGCTGCTGGACGG	FAM102B	0.016
ACAAGGATCTAGGATGCCTG	FAM102B	0.068		ACAAGGATCTAGGATGCCTG	FAM102B	1.006
CATAGCCTTCCAGTAAACAG	FAM102B	0.3		CATAGCCTTCCAGTAAACAG	FAM102B	-0.035
ATAGACATTGAAGTGGAGGG	FAM102B	-0.021		ATAGACATTGAAGTGGAGGG	FAM102B	-0.778
TACGCAAGGAGTCTCTGCAG	HENMT1	-1.192		TACGCAAGGAGTCTCTGCAG	HENMT1	-1.486
AAGGTCACTGATGGAAACAG	HENMT1	0.129		AAGGTCACTGATGGAAACAG	HENMT1	0.801
ACGAGAGTCTCTCTCCACAA	HENMT1	-0.176		ACGAGAGTCTCTCTCCACAA	HENMT1	-1.586
GGAGCCATGATACAATGTGA	HENMT1	0.309		GGAGCCATGATACAATGTGA	HENMT1	-0.466
CGAGCTCAAGACCTACCACG	PRPF38B	-3.19		CGAGCTCAAGACCTACCACG	PRPF38B	-1.643
GGCCAGACAGGGATGTGCGG	PRPF38B	-1.679		GGCCAGACAGGGATGTGCGG	PRPF38B	-3.473
TAGGACCTAGATGTGAAGGC	PRPF38B	-2.153		TAGGACCTAGATGTGAAGGC	PRPF38B	-0.698
GATCCCGAAGTATTGACCGG	PRPF38B	-1.41		GATCCCGAAGTATTGACCGG	PRPF38B	-2.578
TAAACTGGTGAATGTCAAGG	FNDC7	0.007		TAAACTGGTGAATGTCAAGG	FNDC7	-0.317
AGAGACTTGAATGTTGGCAG	FNDC7	0.518		AGAGACTTGAATGTTGGCAG	FNDC7	-0.282
AAGCCACAGACAGGTGGCCA	FNDC7	0.649		AAGCCACAGACAGGTGGCCA	FNDC7	0.126
AGAGCCGAAAGGGTGCACGC	FNDC7	0.768		AGAGCCGAAAGGGTGCACGC	FNDC7	0.399
CAAGAAAGAAGGCGAATGGA	STXBP3	-0.258		CAAGAAAGAAGGCGAATGGA	STXBP3	-0.356
GAAAGTACCTGAGATTCATG	STXBP3	0.227		GAAAGTACCTGAGATTCATG	STXBP3	-0.238
GATGTCGAATTCTAACCCAG	STXBP3	-0.754		GATGTCGAATTCTAACCCAG	STXBP3	-0.076
ACAAGGCAAACCGTTAAGAA	STXBP3	-0.029		ACAAGGCAAACCGTTAAGAA	STXBP3	0.256
TAACTGGAGAACTCACAGGA	AKNAD1	0.597		TAACTGGAGAACTCACAGGA	AKNAD1	1.521
GCAGAACTTTCTGGCCACCA	AKNAD1	0.89		GCAGAACTTTCTGGCCACCA	AKNAD1	-1.013
ATCCACCAAGAACTTCTCAC	AKNAD1	-1.073		ATCCACCAAGAACTTCTCAC	AKNAD1	-1.834
AACACGTTCAAATACGGCCA	AKNAD1	-0.001		AACACGTTCAAATACGGCCA	AKNAD1	0.288
AAATCAGGAGACTGCCGCGC	GPSM2	0.969		AAATCAGGAGACTGCCGCGC	GPSM2	-0.252
GGGAATGTGTATCATGCCAA	GPSM2	-0.379		GGGAATGTGTATCATGCCAA	GPSM2	-0.02
GACTAACTTGTAGTATTCCG	GPSM2	0.204		GACTAACTTGTAGTATTCCG	GPSM2	0.53
GCACTTGGAAATTTCAAGAG	GPSM2	-0.392		GCACTTGGAAATTTCAAGAG	GPSM2	-0.836
AGAGGCACGAGAGCATCCCA	CLCC1	-0.881		AGAGGCACGAGAGCATCCCA	CLCC1	0.29
TCAGGCTGAAGTCGCCAAGA	CLCC1	-0.175		TCAGGCTGAAGTCGCCAAGA	CLCC1	0.156
ATTCGAAGATTCCTTTGGAG	CLCC1	-2.097		ATTCGAAGATTCCTTTGGAG	CLCC1	-0.617
CCAGCAACAGACATTCACAA	CLCC1	0.07		CCAGCAACAGACATTCACAA	CLCC1	0.156
GTGCTGATACCTCATTACCA	WDR47	0.193		GTGCTGATACCTCATTACCA	WDR47	1.572
GGAGGCGTGAATCAGGAGGA	WDR47	0.09		GGAGGCGTGAATCAGGAGGA	WDR47	-0.428
GCTTTAGATGGCCTCACCTG	WDR47	0.807		GCTTTAGATGGCCTCACCTG	WDR47	-0.417
GACTCCACTTTCCTTCTCCA	WDR47	-0.093		GACTCCACTTTCCTTCTCCA	WDR47	-0.776
AGTAAGCAAGTCTTTAACCC	TAF13	-1.266		AGTAAGCAAGTCTTTAACCC	TAF13	-2.888
GGACCCAAGGAAGTTTGCCA	TAF13	-1.888		GGACCCAAGGAAGTTTGCCA	TAF13	-1.092
ATTGGAGGAGGTGCAGAAGG	TAF13	-0.444		ATTGGAGGAGGTGCAGAAGG	TAF13	-0.094
GAAATTGGAGGAGGTGCAGA	TAF13	0.559		GAAATTGGAGGAGGTGCAGA	TAF13	0.162
TCAGTTCTCACCGTTCGTCA	TMEM167B	0.36		TCAGTTCTCACCGTTCGTCA	TMEM167B	-0.256
AAACACCAGAATCCCATCCA	TMEM167B	0.208		AAACACCAGAATCCCATCCA	TMEM167B	-0.135
CAGCCTGGTTCCAATCACAG	TMEM167B	-0.049		CAGCCTGGTTCCAATCACAG	TMEM167B	-0.404
AACCAGGCTGCATGCTGCTG	TMEM167B	-0.27		AACCAGGCTGCATGCTGCTG	TMEM167B	0.136
TTAGCCAGGAAAGTGATGGG	C1orf194	0.206		TTAGCCAGGAAAGTGATGGG	C1orf194	0.677
AGAACCAAGATCCAATTCCC	C1orf194	0.572		AGAACCAAGATCCAATTCCC	C1orf194	0.019
GTTGAGTTGAGCCGACTCCA	C1orf194	0.171		GTTGAGTTGAGCCGACTCCA	C1orf194	-1.598
CTGCTGGAAAGGGTCCCGGG	C1orf194	-0.022		CTGCTGGAAAGGGTCCCGGG	C1orf194	-0.061
GAACTGAGAGGCGCATACCC	KIAA1324	-0.536		GAACTGAGAGGCGCATACCC	KIAA1324	-0.496
GTGACAGCACGGGTTCCAGG	KIAA1324	-0.186		GTGACAGCACGGGTTCCAGG	KIAA1324	0.355
TCACGAAGTACAGTTCCCGG	KIAA1324	-0.144		TCACGAAGTACAGTTCCCGG	KIAA1324	-0.618
GTTGACGGCGTACATCAGTG	KIAA1324	1.008		GTTGACGGCGTACATCAGTG	KIAA1324	-0.039
ACAGACTCATCATCTCCCAC	SARS	-1.379		ACAGACTCATCATCTCCCAC	SARS	-1.796
GAAGGTTCCCAATCTCTCGG	SARS	-2.833		GAAGGTTCCCAATCTCTCGG	SARS	-3.544
GAGTCGAGGGTACTTCTTGA	SARS	-1.232		GAGTCGAGGGTACTTCTTGA	SARS	-1.737
GAGGAAGGAGGTCATGCAGG	SARS	-1.094		GAGGAAGGAGGTCATGCAGG	SARS	-2.013
TGGTGCAGTAACCACAGCCG	CELSR2	0.234		TGGTGCAGTAACCACAGCCG	CELSR2	1.13
GGAGGCGATGAAGGGCGCGG	CELSR2	-1.598		GGAGGCGATGAAGGGCGCGG	CELSR2	-2.055
TGAAGTGGAAACGCTGGCGC	CELSR2	0.37		TGAAGTGGAAACGCTGGCGC	CELSR2	0.814
TTTGCCACAAAGGAGCGCGA	CELSR2	-1.68		TTTGCCACAAAGGAGCGCGA	CELSR2	-0.179
CTGGGACTGCCACTTTCCTG	PSRC1	0.201		CTGGGACTGCCACTTTCCTG	PSRC1	0.156
GGTAGGGCACCTCTGCCAGG	PSRC1	-0.285		GGTAGGGCACCTCTGCCAGG	PSRC1	-0.013
GCAGGGAACAGATTGCAAGT	PSRC1	0.37		GCAGGGAACAGATTGCAAGT	PSRC1	0.924
GATCGGGAGAGCGCAGGCGA	PSRC1	-0.06		GATCGGGAGAGCGCAGGCGA	PSRC1	-1.594
ACCAGCTTAATACTCTGAGG	MYBPHL	-0.641		ACCAGCTTAATACTCTGAGG	MYBPHL	0.34
AGCGACCTGAGTCAGCACGT	MYBPHL	0.357		AGCGACCTGAGTCAGCACGT	MYBPHL	0.61
GAGGCAGACCTACATCCGGA	MYBPHL	0.456		GAGGCAGACCTACATCCGGA	MYBPHL	-0.583
ACAGCTCCGGAGGTGGCCGC	MYBPHL	0.313		ACAGCTCCGGAGGTGGCCGC	MYBPHL	0.132
TCAGGTGGTGTTAACAGCAG	SORT1	-0.46		TCAGGTGGTGTTAACAGCAG	SORT1	-0.795
GACAGTCCAAGCTATATCGA	SORT1	-0.197		GACAGTCCAAGCTATATCGA	SORT1	-1.76
CATGTGTTTGATGATCTCAG	SORT1	0.536		CATGTGTTTGATGATCTCAG	SORT1	0.126
TCCTGGCTGAGGGTCGACGG	SORT1	-0.072		TCCTGGCTGAGGGTCGACGG	SORT1	0.85
ATTCTGGCCAGGCTGCACTG	PSMA5	-2.945		ATTCTGGCCAGGCTGCACTG	PSMA5	-5.072
TCGAGCATCACACTGTACAA	PSMA5	-2.655		TCGAGCATCACACTGTACAA	PSMA5	-1.428
CTACAATGAGACAATGACAG	PSMA5	-3.389		CTACAATGAGACAATGACAG	PSMA5	-1.894
GTAGAGATTGATGCTCACAT	PSMA5	-3.963		GTAGAGATTGATGCTCACAT	PSMA5	-3.993
ATGTCCTCGACCGAGAGCGC	SYPL2	-0.472		ATGTCCTCGACCGAGAGCGC	SYPL2	0.033
GCTTCATCAAAGTTCTCCAG	SYPL2	-1.151		GCTTCATCAAAGTTCTCCAG	SYPL2	-0.232
GTAGGAGCCACAGGACCCGA	SYPL2	0.415		GTAGGAGCCACAGGACCCGA	SYPL2	0.115
AAGGGTCACGAAGAACTCGG	SYPL2	0.287		AAGGGTCACGAAGAACTCGG	SYPL2	-0.107
GCTTTACTCACCGTCAGCCG	ATXN7L2	0.571		GCTTTACTCACCGTCAGCCG	ATXN7L2	-0.081
CCGGCCATAAAGCTTGCTGA	ATXN7L2	0.09		CCGGCCATAAAGCTTGCTGA	ATXN7L2	2.029
ACTCACGAGCCATCTTCCGG	ATXN7L2	-0.279		ACTCACGAGCCATCTTCCGG	ATXN7L2	-0.41
GAAGGCCAACTCCCGCAAAG	ATXN7L2	0.487		GAAGGCCAACTCCCGCAAAG	ATXN7L2	0.051
GGAACCAGACCTACCTCCAG	CYB561D1	0.192		GGAACCAGACCTACCTCCAG	CYB561D1	-0.875
GGGAGCCGAGACTGACCCGC	CYB561D1	-0.457		GGGAGCCGAGACTGACCCGC	CYB561D1	-1.111
GAAGCCTAAACTCACCGCCA	CYB561D1	0.121		GAAGCCTAAACTCACCGCCA	CYB561D1	-0.236
AATCTGGTGCATGATCACCA	CYB561D1	0.322		AATCTGGTGCATGATCACCA	CYB561D1	-0.096
GTTCCAGGAAAGCCACCCGC	AMIGO1	-0.329		GTTCCAGGAAAGCCACCCGC	AMIGO1	-0.054
TGAGGACCAGGACCACACTA	AMIGO1	1.12		TGAGGACCAGGACCACACTA	AMIGO1	-1.024
AAGGATACAGCCCACTAGGG	AMIGO1	0.448		AAGGATACAGCCCACTAGGG	AMIGO1	-0.199
CAATAACCACATCATGGCGG	AMIGO1	0.523		CAATAACCACATCATGGCGG	AMIGO1	-0.029
GTGGGTGAAGGCCTTGGCCA	GPR61	-0.338		GTGGGTGAAGGCCTTGGCCA	GPR61	-0.651
GTTGGGAAGGGTCTCCTGGG	GPR61	-0.015		GTTGGGAAGGGTCTCCTGGG	GPR61	0.214
TCTCAGCAGCCGCTCCACGA	GPR61	0.09		TCTCAGCAGCCGCTCCACGA	GPR61	0.572
GCTGAGGCTGCCTAGCCGGG	GPR61	0.412		GCTGAGGCTGCCTAGCCGGG	GPR61	-0.428
TCATGAGGATGGCTATTCAG	GNAI3	0.45		TCATGAGGATGGCTATTCAG	GNAI3	-0.32
ATGAGAAACACTTACTGCCC	GNAI3	0.559		ATGAGAAACACTTACTGCCC	GNAI3	-0.361
TTAGCTGGCAGTGCTGAAGA	GNAI3	0.06		TTAGCTGGCAGTGCTGAAGA	GNAI3	0.858
GAACAAGGTCATAATCACTG	GNAI3	0.713		GAACAAGGTCATAATCACTG	GNAI3	-1.268
GGAATGGTGAGGATTAGAAG	GNAT2	-1.731		GGAATGGTGAGGATTAGAAG	GNAT2	0.607
AAGATGCGGAGTCATTAAGC	GNAT2	-0.562		AAGATGCGGAGTCATTAAGC	GNAT2	0.053
TGCAGGATCATTCACCAGGA	GNAT2	0.706		TGCAGGATCATTCACCAGGA	GNAT2	0.053
AAGACGGCAAATATGGGAAG	GNAT2	0.702		AAGACGGCAAATATGGGAAG	GNAT2	-0.112
AACATGAGAAATCGTGGCCA	AMPD2	-0.507		AACATGAGAAATCGTGGCCA	AMPD2	0.032
GATCGGGCAGACTGCAGCGG	AMPD2	-0.017		GATCGGGCAGACTGCAGCGG	AMPD2	0.842
TCAGCGGGTCACCATCTCTG	AMPD2	0.024		TCAGCGGGTCACCATCTCTG	AMPD2	-0.381
TCATAGGTCCGGGTCTCCAG	AMPD2	0.296		TCATAGGTCCGGGTCTCCAG	AMPD2	-0.109
GGGAGGGACTCACAAAGTCA	GSTM4	-0.603		GGGAGGGACTCACAAAGTCA	GSTM4	-0.306
AGCACTTCTCACAGTTCCTG	GSTM4	0.081		AGCACTTCTCACAGTTCCTG	GSTM4	0.572
ACAGCCACCCTTGTGTACAG	GSTM4	-0.249		ACAGCCACCCTTGTGTACAG	GSTM4	-0.275
TACACAAGGGTGGCTGTCTG	GSTM4	0.334		TACACAAGGGTGGCTGTCTG	GSTM4	-0.767
TATGGACAGCCGTATGCAGC	GSTM2	0.352		TATGGACAGCCGTATGCAGC	GSTM2	0.577
GCATTTCAGGGAGTGCCTGC	GSTM2	0.714		GCATTTCAGGGAGTGCCTGC	GSTM2	-0.358
GAAGCAGCCATGGTTTCTTG	GSTM2	-0.539		GAAGCAGCCATGGTTTCTTG	GSTM2	-0.989
AGTATTTGAGCCCAGCTGCC	GSTM2	-0.237		AGTATTTGAGCCCAGCTGCC	GSTM2	-0.292
CCAGGTTATGGATAACCACA	GSTM5	0.191		CCAGGTTATGGATAACCACA	GSTM5	0.399
TATGGATAACCACATGGAGC	GSTM5	0.105		TATGGATAACCACATGGAGC	GSTM5	-0.825
ACAGTCTGACCAGCTCCATG	GSTM5	-0.084		ACAGTCTGACCAGCTCCATG	GSTM5	-0.037
TCAACAACAAGATGGCCCAG	GSTM3	-0.886		TCAACAACAAGATGGCCCAG	GSTM3	0.284
GAAATTCTCATGGTTTGCCG	GSTM3	0.526		GAAATTCTCATGGTTTGCCG	GSTM3	-0.249
GGAGAAACGGTACACGTGCG	GSTM3	1.165		GGAGAAACGGTACACGTGCG	GSTM3	1.261
GAGGAGAAACGGTACACGTG	GSTM3	0.09		GAGGAGAAACGGTACACGTG	GSTM3	0.247
AAGTGCTGAACCATGTCCTA	EPS8L3	0.675		AAGTGCTGAACCATGTCCTA	EPS8L3	1.487
GAAGAGGACCGCCTTGGAGG	EPS8L3	-0.344		GAAGAGGACCGCCTTGGAGG	EPS8L3	-0.798
TATGGAAAGGCCGCTCCCTA	EPS8L3	0.417		TATGGAAAGGCCGCTCCCTA	EPS8L3	-0.639
CTTGCAGAAGCTGTTCGAGA	EPS8L3	0.938		CTTGCAGAAGCTGTTCGAGA	EPS8L3	-0.155
GGCGAGCAGGAGTATCACCG	CSF1	1.565		GGCGAGCAGGAGTATCACCG	CSF1	-1.428
CCTGGTACAAGACATAATGG	CSF1	-0.266		CCTGGTACAAGACATAATGG	CSF1	0.149
GTAGAACAAGAGGCCTCCGA	CSF1	0.356		GTAGAACAAGAGGCCTCCGA	CSF1	0.049
TCAGAGAGCGGATTCTCCCT	CSF1	0.26		TCAGAGAGCGGATTCTCCCT	CSF1	0.176
TGACGCGATGCCGCTGCCCG	AHCYL1	-0.005		TGACGCGATGCCGCTGCCCG	AHCYL1	0.104
TGAACTGTAGCTGTCAGTGG	AHCYL1	-1.104		TGAACTGTAGCTGTCAGTGG	AHCYL1	-0.732
GAAGCAGCAAACCAACTCCA	AHCYL1	-0.687		GAAGCAGCAAACCAACTCCA	AHCYL1	-2.081
ACACATCACAGCCCAGACAG	AHCYL1	-1.216		ACACATCACAGCCCAGACAG	AHCYL1	-0.117
TGACCTCTGAGTCTTTGCGC	STRIP1	-1.652		TGACCTCTGAGTCTTTGCGC	STRIP1	-0.638
AGTATGCTGACACAGACAAG	STRIP1	-0.796		AGTATGCTGACACAGACAAG	STRIP1	-0.502
GAGGAGGACTTCCGGATCCA	STRIP1	-0.222		GAGGAGGACTTCCGGATCCA	STRIP1	-0.389
TGGCTTGGAAGTCACTGCCA	STRIP1	-1.395		TGGCTTGGAAGTCACTGCCA	STRIP1	-2.098
AAGCCAGCCACACTCCCATG	ALX3	0.037		AAGCCAGCCACACTCCCATG	ALX3	0.555
GCGTTATGGGAAGATCCAGG	ALX3	-1.173		GCGTTATGGGAAGATCCAGG	ALX3	-1.231
CATGGAGTCAGGGAGTCCCG	ALX3	-1.547		CATGGAGTCAGGGAGTCCCG	ALX3	-1.537
GCCGCGCGTTACCTTCCGCG	ALX3	-0.365		GCCGCGCGTTACCTTCCGCG	ALX3	-0.004
GGACACCAGTCTCTTCAGCG	UBL4B	0.126		GGACACCAGTCTCTTCAGCG	UBL4B	1.557
GGAGAAGATGGCGCTAAAGG	UBL4B	-1.06		GGAGAAGATGGCGCTAAAGG	UBL4B	-0.407
CGTGAGGCTCCTCTGCCAGG	UBL4B	-0.798		CGTGAGGCTCCTCTGCCAGG	UBL4B	-0.315
AGAGAGGGAGCTTGAGGCGA	UBL4B	0.079		AGAGAGGGAGCTTGAGGCGA	UBL4B	-0.193
AGGCGGCAAGCAGAAGGCGG	SLC6A17	0.193		AGGCGGCAAGCAGAAGGCGG	SLC6A17	-0.606
ACACACCGATGCTGCCGCGG	SLC6A17	-0.08		ACACACCGATGCTGCCGCGG	SLC6A17	1.578
GGACATTCACTCCAGGGCAG	SLC6A17	-0.06		GGACATTCACTCCAGGGCAG	SLC6A17	0.108
GATGACCCTGTGCCTCCTCG	SLC6A17	0.162		GATGACCCTGTGCCTCCTCG	SLC6A17	-0.266
GAAATACCATCGGAAGACGA	TARDBP	-1.094		GAAATACCATCGGAAGACGA	TARDBP	0.082
ACCATCGGAAGACGATGGGA	TARDBP	-1.665		ACCATCGGAAGACGATGGGA	TARDBP	-0.139
TGGGACGGTGCTGCTCTCCA	TARDBP	-2.321		TGGGACGGTGCTGCTCTCCA	TARDBP	-0.976
TGTGTGTCTCCTCCTACCGC	KCNC4	-0.267		TGTGTGTCTCCTCCTACCGC	KCNC4	-0.46
GATGGCCAAGGGCGAGGCGT	KCNC4	-1.19		GATGGCCAAGGGCGAGGCGT	KCNC4	-1.072
GTGACAGAGATCCTCCGCGT	KCNC4	0.373		GTGACAGAGATCCTCCGCGT	KCNC4	-0.232
AACGGAAGAAGCACGTGCCA	KCNC4	0.149		AACGGAAGAAGCACGTGCCA	KCNC4	-1.303
TAATAGTGTTGGGTCTCCCA	TARDBP	-0.752		TAATAGTGTTGGGTCTCCCA	TARDBP	-2.692
GTGAAGGCCAAACGCTCCCG	RBM15	-0.509		GTGAAGGCCAAACGCTCCCG	RBM15	0.347
AGCGGAAAGACCGATAGCGG	RBM15	0.025		AGCGGAAAGACCGATAGCGG	RBM15	-0.587
AGTGGATGAGATTTCACCCG	RBM15	0.187		AGTGGATGAGATTTCACCCG	RBM15	-0.096
AGGGCAGCAAGAGGAACCCA	RBM15	-0.34		AGGGCAGCAAGAGGAACCCA	RBM15	0.108
GACAGAAGAGTCTACCATCA	SLC16A4	-0.942		GACAGAAGAGTCTACCATCA	SLC16A4	0.88
TAGTTACCACAGCAGCCACT	SLC16A4	0.002		TAGTTACCACAGCAGCCACT	SLC16A4	-0.056
AATCCAACCAATTTGCTCTG	SLC16A4	0.346		AATCCAACCAATTTGCTCTG	SLC16A4	1.06
AAGAGGCATCATGCTGAAGA	SLC16A4	-0.369		AAGAGGCATCATGCTGAAGA	SLC16A4	1.168
GAAACACGATGGCATCACGG	LAMTOR5	-1.118		GAAACACGATGGCATCACGG	LAMTOR5	1.105
TCTGATTCTAGACACACCAC	LAMTOR5	1.143		TCTGATTCTAGACACACCAC	LAMTOR5	-1.315
GCTCATCTGACAGGGTCCCG	LAMTOR5	-0.596		GCTCATCTGACAGGGTCCCG	LAMTOR5	-1.83
TGTGCACAGGACTCCAACAA	LAMTOR5	-0.565		TGTGCACAGGACTCCAACAA	LAMTOR5	0.474
AGTCAGACACAGTTACTAGG	PROK1	-0.805		AGTCAGACACAGTTACTAGG	PROK1	-1.637
TGACTGTGCTGTGATCACAG	PROK1	0.923		TGACTGTGCTGTGATCACAG	PROK1	0.72
TGTGAGCGGGATGTCCAGTG	PROK1	0.196		TGTGAGCGGGATGTCCAGTG	PROK1	0.898
GAAGGCGAGGAGTGCCACCC	PROK1	-0.188		GAAGGCGAGGAGTGCCACCC	PROK1	-0.646
AGCAGTAGAAACCGCCCAGG	MASP2	0.252		AGCAGTAGAAACCGCCCAGG	MASP2	0.661
GAACCGGAGCACCAGCTCGA	KCNA10	0.108		GAACCGGAGCACCAGCTCGA	KCNA10	-2.509
GACACTGCCAGAGTTCCGGG	KCNA10	-0.354		GACACTGCCAGAGTTCCGGG	KCNA10	-0.107
GCTGATGAGGATCTTCCCGT	KCNA10	-0.252		GCTGATGAGGATCTTCCCGT	KCNA10	-0.937
GAAAGAAATGGAGGTTGCGC	KCNA10	0.283		GAAAGAAATGGAGGTTGCGC	KCNA10	0.863
GTAGAAAGTGTCCTTGCCAG	MASP2	0.162		GTAGAAAGTGTCCTTGCCAG	MASP2	-0.553
TGACGAAGTCGTACTCGCAG	MASP2	-0.87		TGACGAAGTCGTACTCGCAG	MASP2	-0.584
GTGGGCGCCCACCTACCTCA	MASP2	0.255		GTGGGCGCCCACCTACCTCA	MASP2	0.096
AAGTTGTCCAGACACTCCAA	KCNA2	0.393		AAGTTGTCCAGACACTCCAA	KCNA2	0.452
TTACCAACCGGATGACACGG	KCNA2	0.052		TTACCAACCGGATGACACGG	KCNA2	-1.068
AGATGAAGGCTACATCAAGG	KCNA2	1.225		AGATGAAGGCTACATCAAGG	KCNA2	-1.651
TGAGCTGGGAGAAGAAGCGA	KCNA2	-0.028		TGAGCTGGGAGAAGAAGCGA	KCNA2	-0.33
GCCCATCCACTGCTTACCCA	SRM	-0.744		GCCCATCCACTGCTTACCCA	SRM	-0.057
CTGGACCACGGACTCCACGG	SRM	-0.12		CTGGACCACGGACTCCACGG	SRM	-0.068
TAAGACCTATGGCAACGTGC	SRM	0.668		TAAGACCTATGGCAACGTGC	SRM	-1.265
GCGGAACCAGCCCTCGCGGA	SRM	-0.128		GCGGAACCAGCCCTCGCGGA	SRM	0.665
GATGGTCAAGACACCGGCGA	KCNA3	0.347		GATGGTCAAGACACCGGCGA	KCNA3	0.314
GAAGGGATCGGAGAAGCTGG	KCNA3	-1.312		GAAGGGATCGGAGAAGCTGG	KCNA3	-1.624
GCAGCAGTCCTGCTCGCCCG	KCNA3	0.2		GCAGCAGTCCTGCTCGCCCG	KCNA3	-1.392
GCTGCCGCCCGACATGACCG	KCNA3	-0.647		GCTGCCGCCCGACATGACCG	KCNA3	-0.218
AAACACATTGCCCAGCGTGA	CD53	-0.836		AAACACATTGCCCAGCGTGA	CD53	-0.213
TACAAAGAGCAGGATGGCCA	CD53	0.434		TACAAAGAGCAGGATGGCCA	CD53	0.539
TATTGTCTGAGTGGTAACGG	CD53	-0.2		TATTGTCTGAGTGGTAACGG	CD53	0.539
GGCACGAGTGATTGGACCAG	CD53	-0.46		GGCACGAGTGATTGGACCAG	CD53	0.012
AGAGGCCAAGGATCCAGCAG	TTLL10	0.021		AGAGGCCAAGGATCCAGCAG	TTLL10	-1.226
ATGGTTTCTTCTAACTCCGG	LRIF1	-0.534		ATGGTTTCTTCTAACTCCGG	LRIF1	0.733
GGAATCGAAACCTTCTCCAG	LRIF1	0.226		GGAATCGAAACCTTCTCCAG	LRIF1	-0.274
GGAGGCCTCAACCATTCCTG	LRIF1	-0.067		GGAGGCCTCAACCATTCCTG	LRIF1	0.304
GCTGGGTGCAGACGTGACGC	TTLL10	-0.618		GCTGGGTGCAGACGTGACGC	TTLL10	0.168
ATTCAGGCAACGCCTCGCGT	LRIF1	0.879		ATTCAGGCAACGCCTCGCGT	LRIF1	0.318
AGGGAGAGGTTTCTGAGCAT	EXOSC10	-0.643		AGGGAGAGGTTTCTGAGCAT	EXOSC10	0.452
CATCCGAGTCTGCAGGCCGG	TTLL10	-0.518		CATCCGAGTCTGCAGGCCGG	TTLL10	-0.832
AGCAGAGTAATGCAGTACCA	EXOSC10	-0.593		AGCAGAGTAATGCAGTACCA	EXOSC10	-0.598
AGGGAGACAGGTTGCTTCAG	EXOSC10	-1.136		AGGGAGACAGGTTGCTTCAG	EXOSC10	-2.57
TCAGCGTGTAGTCGTCCCGG	TTLL10	0.342		TCAGCGTGTAGTCGTCCCGG	TTLL10	-0.692
ACCAGCGCAACCAAATCCGA	EXOSC10	-0.789		ACCAGCGCAACCAAATCCGA	EXOSC10	-0.12
TCCAGAAGACTTGTTTGCCA	DRAM2	1.095		TCCAGAAGACTTGTTTGCCA	DRAM2	0.313
GTAAAGCCGGGTCTATATGG	DRAM2	-0.66		GTAAAGCCGGGTCTATATGG	DRAM2	-0.771
AAATTACAAGGGCTGAAGGA	DRAM2	0.186		AAATTACAAGGGCTGAAGGA	DRAM2	0.084
GGGCTGAAGGAAGGAAACTG	DRAM2	0.854		GGGCTGAAGGAAGGAAACTG	DRAM2	1.448
TGAGTGGGCATCGATCAACA	CEPT1	-0.395		TGAGTGGGCATCGATCAACA	CEPT1	-0.02
ACAGATATCAAAGTGCTGGA	CEPT1	-0.428		ACAGATATCAAAGTGCTGGA	CEPT1	-0.145
CAAGCAATATATGCCCACAG	CEPT1	-0.467		CAAGCAATATATGCCCACAG	CEPT1	-0.954
TTCCGTGTAATCTTCACAGG	CEPT1	-0.559		TTCCGTGTAATCTTCACAGG	CEPT1	-0.177
TGATGCAGTACACTTTGGGA	DENND2D	-0.398		TGATGCAGTACACTTTGGGA	DENND2D	-0.545
ATCCACATTGGTCAGAACGA	DENND2D	-0.495		ATCCACATTGGTCAGAACGA	DENND2D	-0.179
AATCACCTACCAATTTCCCA	DENND2D	-0.249		AATCACCTACCAATTTCCCA	DENND2D	-2.151
GGAGTTGAAGCAGTCGGCGT	DENND2D	0.502		GGAGTTGAAGCAGTCGGCGT	DENND2D	-0.243
GGATATGGGAGCAACCACCA	CHI3L2	0.308		GGATATGGGAGCAACCACCA	CHI3L2	-0.776
TAGAAGAATCCACCATAGGG	CHI3L2	-0.27		TAGAAGAATCCACCATAGGG	CHI3L2	-1.126
GTTAGCAGAAGCCTTTCAGA	CHI3L2	0.118		GTTAGCAGAAGCCTTTCAGA	CHI3L2	0.394
GAAGCCTGAAGACTCTGTGA	CHI3L2	-0.137		GAAGCCTGAAGACTCTGTGA	CHI3L2	0.902
GAGGAGAATAAGCTTTGTCA	CHIA	0		GAGGAGAATAAGCTTTGTCA	CHIA	-0.114
AGTCACATCATTCCATTCGA	CHIA	-0.002		AGTCACATCATTCCATTCGA	CHIA	0.395
GAGGGCTCCCACGAGAGCCA	CHIA	1.018		GAGGGCTCCCACGAGAGCCA	CHIA	0.034
GATCAACAAGCCCAGGCTGA	CHIA	0.343		GATCAACAAGCCCAGGCTGA	CHIA	0.485
TTGTTCCCAATCAAATTCGG	PIFO	0.547		TTGTTCCCAATCAAATTCGG	PIFO	-0.544
GAGGTTTAAGCCAATACAGA	PIFO	-0.379		GAGGTTTAAGCCAATACAGA	PIFO	0.397
CAAAGGACACTTACTATCCC	PIFO	0.656		CAAAGGACACTTACTATCCC	PIFO	-0.141
TCTCTGGGTTGTATGCACCA	PIFO	-0.395		TCTCTGGGTTGTATGCACCA	PIFO	-0.013
TCACAGATTGATGACCCACA	OVGP1	0.299		TCACAGATTGATGACCCACA	OVGP1	-0.071
AGGCAAAGGCAAATATCAGG	OVGP1	1.517		AGGCAAAGGCAAATATCAGG	OVGP1	-1.107
CTTGTGCTGAAACACCACGA	OVGP1	0.185		CTTGTGCTGAAACACCACGA	OVGP1	-0.678
AGATGTGGAAGCTGTTGCTG	OVGP1	0.16		AGATGTGGAAGCTGTTGCTG	OVGP1	-0.222
ACAAAGACTTCACTTTGCTG	WDR77	-1.742		ACAAAGACTTCACTTTGCTG	WDR77	-1.373
GTGGTACTGAGTTCATACCG	WDR77	-3.142		GTGGTACTGAGTTCATACCG	WDR77	-3.598
TCTGGCACACAAGCTGTCAG	WDR77	-3.643		TCTGGCACACAAGCTGTCAG	WDR77	-4.047
GCAGCGCCCACTCAGGCTGG	WDR77	-0.057		GCAGCGCCCACTCAGGCTGG	WDR77	0.045
GTTGACCATGCTGTCCCGGG	ATP5F1	-1.305		GTTGACCATGCTGTCCCGGG	ATP5F1	-2.957
GGCGGCGGAAAGTACCACCC	ATP5F1	-0.675		GGCGGCGGAAAGTACCACCC	ATP5F1	0.913
GAAGAGGTGGTACAGGGACA	ATP5F1	-0.158		GAAGAGGTGGTACAGGGACA	ATP5F1	-0.428
TCGTTATGGACTGATCCCTG	ATP5F1	-2.238		TCGTTATGGACTGATCCCTG	ATP5F1	0.003
AGAGGGACCCATCTCAGCAA	C1orf162	-0.07		AGAGGGACCCATCTCAGCAA	C1orf162	0.86
TCACTCAGATCCTCCAGCCA	C1orf162	0.376		TCACTCAGATCCTCCAGCCA	C1orf162	0.226
TGCAGCTTTCATCCATCCCA	C1orf162	0.09		TGCAGCTTTCATCCATCCCA	C1orf162	0.12
GCAGCTTTCATCCATCCCAG	C1orf162	0.892		GCAGCTTTCATCCATCCCAG	C1orf162	-0.11
GATGGCGCACATGACAACCA	ADORA3	-0.223		GATGGCGCACATGACAACCA	ADORA3	0.182
TGGCGCACATGACAACCAGG	ADORA3	0.477		TGGCGCACATGACAACCAGG	ADORA3	0.482
CAAGTATCGGTCCACAGCGA	ADORA3	-0.241		CAAGTATCGGTCCACAGCGA	ADORA3	0.144
AGGCTGACAACAATGGCCAA	ADORA3	0.758		AGGCTGACAACAATGGCCAA	ADORA3	-0.635
TCCCAACGCCTCCTGAACCA	RAP1A	0.208		TCCCAACGCCTCCTGAACCA	RAP1A	0.039
TTAACGACTTACAGGACCTG	RAP1A	0.469		TTAACGACTTACAGGACCTG	RAP1A	-0.191
TAACGACTTACAGGACCTGA	RAP1A	0.408		TAACGACTTACAGGACCTGA	RAP1A	0.104
GCCAGAATTTAGCAAGACAG	RAP1A	0.762		GCCAGAATTTAGCAAGACAG	RAP1A	-0.221
AAGAAGCGGAGCCTTTCCAA	FAM212B	0.34		AAGAAGCGGAGCCTTTCCAA	FAM212B	0.282
GCCAGGCTGGGTGACACCCA	FAM212B	-0.325		GCCAGGCTGGGTGACACCCA	FAM212B	1.356
GAACAGCTGGAGATCTCTGG	FAM212B	-0.05		GAACAGCTGGAGATCTCTGG	FAM212B	-0.938
GACAAATGGGCGCATGACGA	FAM212B	0.103		GACAAATGGGCGCATGACGA	FAM212B	-0.963
TGACGGCGCGGCTACCATGG	DDX20	0.641		TGACGGCGCGGCTACCATGG	DDX20	0.504
TAAAGAGGCGTATACTGCCT	DDX20	-0.495		TAAAGAGGCGTATACTGCCT	DDX20	-1.869
ATTGGGAGACATACATGCAT	DDX20	-3.093		ATTGGGAGACATACATGCAT	DDX20	-1.786
ACAGTGACCTACTGTTGCCG	DDX20	-1.251		ACAGTGACCTACTGTTGCCG	DDX20	-1.512
ACTACGACGGGAGCAGCAGG	KCND3	0.504		ACTACGACGGGAGCAGCAGG	KCND3	-0.229
GCGCAACGGGCTCCTCAACG	KCND3	0.072		GCGCAACGGGCTCCTCAACG	KCND3	-0.282
TCAGAGAGCTGATAAACGCA	KCND3	-0.378		TCAGAGAGCTGATAAACGCA	KCND3	0.636
GGAGAGGGACTGGGTCAGCG	ANGPTL7	0.375		GGAGAGGGACTGGGTCAGCG	ANGPTL7	1.2
GAGGGAAGAGCAGTCGTAGA	ANGPTL7	-0.769		GAGGGAAGAGCAGTCGTAGA	ANGPTL7	0.912
GTGCGTCATGATCTTCACCG	KCND3	1.004		GTGCGTCATGATCTTCACCG	KCND3	-0.405
GACATGGAGACTTCAGGCGG	ANGPTL7	0.014		GACATGGAGACTTCAGGCGG	ANGPTL7	0.395
AAGTGTGCACAGCTCCGCAA	ANGPTL7	0.537		AAGTGTGCACAGCTCCGCAA	ANGPTL7	-1.367
TGAAGGAGAGCTTGAAGCAA	CTTNBP2NL	-0.576		TGAAGGAGAGCTTGAAGCAA	CTTNBP2NL	0.344
GAAGCAGTGCAAGAACATGC	CTTNBP2NL	-1.669		GAAGCAGTGCAAGAACATGC	CTTNBP2NL	-0.742
GGAGCGCATGCTGTCCCAGC	CTTNBP2NL	-0.624		GGAGCGCATGCTGTCCCAGC	CTTNBP2NL	0.498
ATTGGCCCAAGAGAAACCAG	CTTNBP2NL	0.067		ATTGGCCCAAGAGAAACCAG	CTTNBP2NL	0.379
TGAGAGCCACACTTACCACC	WNT2B	0.427		TGAGAGCCACACTTACCACC	WNT2B	0.204
GCTGCCGGCTCACCAAACCA	WNT2B	0.158		GCTGCCGGCTCACCAAACCA	WNT2B	-0.171
TATATGCCATCTCATCAGCA	WNT2B	0.675		TATATGCCATCTCATCAGCA	WNT2B	-0.743
GTAGACAAGATCAGTCCGGG	WNT2B	-0.132		GTAGACAAGATCAGTCCGGG	WNT2B	-1.204
GCTGTGAAATGGATGAACAA	ST7L	0.763		GCTGTGAAATGGATGAACAA	ST7L	0.872
CACAGCAGAAATTAATGCCG	ST7L	-0.01		CACAGCAGAAATTAATGCCG	ST7L	-0.448
AGCCAGTAGAACATATGCAG	ST7L	0.09		AGCCAGTAGAACATATGCAG	ST7L	-0.428
TGAGAATCAGACAGGCACGA	MTOR	0.301		TGAGAATCAGACAGGCACGA	MTOR	-1.706
GCTGTGTGAGAATTTGGCAG	ST7L	-0.282		GCTGTGTGAGAATTTGGCAG	ST7L	0.045
TGGCCGTCTTGCCATGGCAG	MTOR	-1.087		TGGCCGTCTTGCCATGGCAG	MTOR	-2.191
AGAGACTCTGTCCTTACCTA	MTOR	-0.984		AGAGACTCTGTCCTTACCTA	MTOR	-0.595
GAGCCGGAATGAGGAAACCA	MTOR	-1.087		GAGCCGGAATGAGGAAACCA	MTOR	-1.252
ATTACAGAGCACGGTGACCT	CAPZA1	0.266		ATTACAGAGCACGGTGACCT	CAPZA1	1.081
CTTAACAGTACAGAAGCCGT	CAPZA1	-0.079		CTTAACAGTACAGAAGCCGT	CAPZA1	-0.259
TGAAGATGGCAATGTTCAGT	CAPZA1	-0.281		TGAAGATGGCAATGTTCAGT	CAPZA1	0.646
GAATGAAGCCCAAACTGCCA	CAPZA1	-0.185		GAATGAAGCCCAAACTGCCA	CAPZA1	0.156
GGAACCGCACGTCGGCCCAG	MOV10	0.922		GGAACCGCACGTCGGCCCAG	MOV10	0.308
GCAAAGAGGTGCTGACCCTG	MOV10	0.613		GCAAAGAGGTGCTGACCCTG	MOV10	-0.583
TGGGAAGTAGCCCACAAAGC	MOV10	0.274		TGGGAAGTAGCCCACAAAGC	MOV10	1.328
CCTGGAGTTAAGTATGGCGC	MOV10	0.348		CCTGGAGTTAAGTATGGCGC	MOV10	0.107
AGTGCGGGAGGTGTTTGAGA	RHOC	-0.707		AGTGCGGGAGGTGTTTGAGA	RHOC	0.349
GCTGGCCAAGATGAAGCAGG	RHOC	0.559		GCTGGCCAAGATGAAGCAGG	RHOC	1.817
GATGACATCAGTGTCCGGGT	RHOC	-0.375		GATGACATCAGTGTCCGGGT	RHOC	0.704
CAGCAAGGATCAGTTTCCGG	RHOC	-0.092		CAGCAAGGATCAGTTTCCGG	RHOC	0.174
GCGGCGTGGCCACCAAGTGG	PPM1J	0.591		GCGGCGTGGCCACCAAGTGG	PPM1J	-0.07
TGTGAAGACCAGCAGGACTG	PPM1J	0.366		TGTGAAGACCAGCAGGACTG	PPM1J	0.555
GTACCTAGGGAGCCTAGCCG	PPM1J	0.153		GTACCTAGGGAGCCTAGCCG	PPM1J	-0.133
AAACCGGGTGCGCTCGGCCG	PPM1J	-1.07		AAACCGGGTGCGCTCGGCCG	PPM1J	-0.857
GGTCGAGCGGAACTGGAGCA	FAM19A3	0.131		GGTCGAGCGGAACTGGAGCA	FAM19A3	-0.335
GTGAGCCGCAATCACCTCGC	FAM19A3	-0.522		GTGAGCCGCAATCACCTCGC	FAM19A3	0.32
GCGGGCAAAGCCCTCCTGCG	FAM19A3	0.09		GCGGGCAAAGCCCTCCTGCG	FAM19A3	-0.428
TCGGGATGGAGCTGCAGCAG	FAM19A3	-0.308		TCGGGATGGAGCTGCAGCAG	FAM19A3	-0.39
CAGTGCCTCACTCACACCGG	UBIAD1	-0.125		CAGTGCCTCACTCACACCGG	UBIAD1	0.36
TGTAGGCAAGGGCACTGCCC	UBIAD1	-1.313		TGTAGGCAAGGGCACTGCCC	UBIAD1	0.214
TAGGCGAACATCACAGCCAG	UBIAD1	0.343		TAGGCGAACATCACAGCCAG	UBIAD1	0.281
GTTCGCCTACGCCATCCAGG	UBIAD1	-0.036		GTTCGCCTACGCCATCCAGG	UBIAD1	1.033
TACGGAGCTGAGCCACCCGA	SLC16A1	0.402		TACGGAGCTGAGCCACCCGA	SLC16A1	0.735
AATCGGGCCCAAGCCAACCA	SLC16A1	-0.088		AATCGGGCCCAAGCCAACCA	SLC16A1	-0.254
CATGACAGCCAACATTATGG	SLC16A1	0.372		CATGACAGCCAACATTATGG	SLC16A1	-0.298
AAATGCATAAGAGAAGCCGA	SLC16A1	0.731		AAATGCATAAGAGAAGCCGA	SLC16A1	0.794
AATGCGGCAGGAGCAGGGCG	LRIG2	-0.443		AATGCGGCAGGAGCAGGGCG	LRIG2	0.293
GAAGCAACCAGCCTCCAAGG	LRIG2	-0.629		GAAGCAACCAGCCTCCAAGG	LRIG2	-0.585
TGGAAGGTCTTACATTCCAA	LRIG2	0.349		TGGAAGGTCTTACATTCCAA	LRIG2	-0.535
AAAGAATCAGCCCTGATGCA	LRIG2	-0.15		AAAGAATCAGCCCTGATGCA	LRIG2	0.366
GAAGTGGCGGATGACAGCCA	MAGI3	-0.508		GAAGTGGCGGATGACAGCCA	MAGI3	0.807
GTGCAGTCCAAGCTGGGCCG	TNFRSF18	-2.412		GTGCAGTCCAAGCTGGGCCG	TNFRSF18	0.602
AGTGTATCGACTGTGCCTCG	TNFRSF18	-0.162		AGTGTATCGACTGTGCCTCG	TNFRSF18	1.411
GCACCTCCAGGACTTACCCT	TNFRSF18	0.163		GCACCTCCAGGACTTACCCT	TNFRSF18	0.566
TGCAGCAAGGGTCTCCGCAG	TNFRSF18	-0.472		TGCAGCAAGGGTCTCCGCAG	TNFRSF18	-0.242
CTGGTACTTCTCCATCCCTG	MAGI3	0.155		CTGGTACTTCTCCATCCCTG	MAGI3	-0.124
AAATGGCCTACACTGACACA	MAGI3	0.024		AAATGGCCTACACTGACACA	MAGI3	0.564
AAGACGAGGATCCAACCAGG	MAGI3	0.105		AAGACGAGGATCCAACCAGG	MAGI3	-0.692
CATGTGAATACCCTTCACTC	PHTF1	0.523		CATGTGAATACCCTTCACTC	PHTF1	0.172
TGAATCAGCAGCCTTCAGCC	PHTF1	0.737		TGAATCAGCAGCCTTCAGCC	PHTF1	0.534
GAGTAGACACAATTTGACAG	PHTF1	-0.238		GAGTAGACACAATTTGACAG	PHTF1	-0.099
ATGAGAGAGATGCTATATCG	PHTF1	0.054		ATGAGAGAGATGCTATATCG	PHTF1	0.243
ATTTCTAGATGACTTTGCCC	RSBN1	-0.515		ATTTCTAGATGACTTTGCCC	RSBN1	-0.219
GTCAACAGGACATACTGCTG	RSBN1	-0.636		GTCAACAGGACATACTGCTG	RSBN1	0.449
CATGAGGAACACCAGTCCAA	RSBN1	-1.288		CATGAGGAACACCAGTCCAA	RSBN1	0.546
GAAGGAGAAACCTCATGCTG	RSBN1	-0.604		GAAGGAGAAACCTCATGCTG	RSBN1	-1.058
TTTGGATAGCAACTGCTCCA	PTPN22	-0.152		TTTGGATAGCAACTGCTCCA	PTPN22	0.501
AAGGCTTATATTGCCACCCA	PTPN22	-0.167		AAGGCTTATATTGCCACCCA	PTPN22	1.061
TTAGGGAGTTTATGGACCCA	PTPN22	0.154		TTAGGGAGTTTATGGACCCA	PTPN22	0.586
GTAGCTGGAATCCTCATCAG	PTPN22	-0.158		GTAGCTGGAATCCTCATCAG	PTPN22	0.624
CGGGAGTTCATCCAGGGCCA	BCL2L15	0.568		CGGGAGTTCATCCAGGGCCA	BCL2L15	0.733
GCCCTGGATGAACTCCCGGA	BCL2L15	-0.342		GCCCTGGATGAACTCCCGGA	BCL2L15	1.389
ACTGGTCACCCAACATCCGA	BCL2L15	-0.097		ACTGGTCACCCAACATCCGA	BCL2L15	-0.079
TACACAGCATAGGTTCCGGC	BCL2L15	-0.297		TACACAGCATAGGTTCCGGC	BCL2L15	0.169
GAAATTCTGAAACAGGAAGG	AP4B1	-0.12		GAAATTCTGAAACAGGAAGG	AP4B1	-1.445
TATGCATCTTGGCACATCCA	AP4B1	0.022		TATGCATCTTGGCACATCCA	AP4B1	0.118
GAGAAGAGGGTACTCACCTG	AP4B1	-1.91		GAGAAGAGGGTACTCACCTG	AP4B1	-0.492
GATGCCGTACCTTGGCTCCG	AP4B1	0.629		GATGCCGTACCTTGGCTCCG	AP4B1	-0.994
GCTCCAGAAGTCCACTGCGA	DCLRE1B	-0.287		GCTCCAGAAGTCCACTGCGA	DCLRE1B	-0.937
TAAGCAATGGATCCAAGCCC	DCLRE1B	-1.898		TAAGCAATGGATCCAAGCCC	DCLRE1B	-2.104
GAATGAGCTGGACAATCTGG	DCLRE1B	-1.822		GAATGAGCTGGACAATCTGG	DCLRE1B	-2.831
GGGATTCAAACACAACACCT	DCLRE1B	0.22		GGGATTCAAACACAACACCT	DCLRE1B	-0.832
AGTGAGGAAGTTGACAGCAA	HIPK1	-0.109		AGTGAGGAAGTTGACAGCAA	HIPK1	-0.369
CAGACCTTAAGCCTCCACAG	HIPK1	0.111		CAGACCTTAAGCCTCCACAG	HIPK1	0.486
GCTGCAAGGAAACACCCTGC	HIPK1	-0.21		GCTGCAAGGAAACACCCTGC	HIPK1	-0.948
TCAGTCAGGAGTTCTCACGC	HIPK1	0.365		TCAGTCAGGAGTTCTCACGC	HIPK1	-0.531
GTTCCATGTACTCCACAAGG	OLFML3	-0.724		GTTCCATGTACTCCACAAGG	OLFML3	-1.544
GCGGGAGGCACTCAGAACTG	OLFML3	0.302		GCGGGAGGCACTCAGAACTG	OLFML3	-1.201
GGAGAGTGGATCGTCTGGAG	OLFML3	0.183		GGAGAGTGGATCGTCTGGAG	OLFML3	1.348
GCTGCCCTGTGCCTACCCAG	OLFML3	-0.619		GCTGCCCTGTGCCTACCCAG	OLFML3	-2.392
GAGCAAGGACACTTTCACAT	SYT6	0.271		GAGCAAGGACACTTTCACAT	SYT6	1.434
GTGTCGGAACCTCAAGGCGA	SYT6	0.309		GTGTCGGAACCTCAAGGCGA	SYT6	-0.732
TCGGGAAACCTCCATCTGGA	SYT6	0.26		TCGGGAAACCTCCATCTGGA	SYT6	0.023
CAATAACTACAACTGCGAGG	SYT6	-0.223		CAATAACTACAACTGCGAGG	SYT6	-0.172
GGCCATGAGGCACTCACCAG	TNFRSF4	-0.564		GGCCATGAGGCACTCACCAG	TNFRSF4	-0.863
ACAGTGATGGGCCTGGCCGG	TNFRSF4	-0.102		ACAGTGATGGGCCTGGCCGG	TNFRSF4	-0.134
GCAGGCCTGGTTGTCGCCTG	TNFRSF4	-0.008		GCAGGCCTGGTTGTCGCCTG	TNFRSF4	-1.145
GCCGGGCTTCTACAACGACG	TNFRSF4	0.477		GCCGGGCTTCTACAACGACG	TNFRSF4	-1.165
ACTATGGCAAATGCAAACCG	TRIM33	0.521		ACTATGGCAAATGCAAACCG	TRIM33	-0.006
CAAAGAGGCAACATGAACTG	TRIM33	0.434		CAAAGAGGCAACATGAACTG	TRIM33	0.454
TGCTAAGTTAATCTGTCCAG	TRIM33	-0.499		TGCTAAGTTAATCTGTCCAG	TRIM33	0.262
GCTCAGCGTGCCCATCCCGG	TRIM33	0.46		GCTCAGCGTGCCCATCCCGG	TRIM33	0.037
AAGAACATGCAACTCACAGC	BCAS2	-0.988		AAGAACATGCAACTCACAGC	BCAS2	1.161
TATGATTGAACACGCACAGA	BCAS2	-0.315		TATGATTGAACACGCACAGA	BCAS2	0.412
CCTGAGCTACCTGACAGCCC	BCAS2	-0.993		CCTGAGCTACCTGACAGCCC	BCAS2	-0.858
TCACCGCTTCCCGCACACCA	BCAS2	-0.707		TCACCGCTTCCCGCACACCA	BCAS2	-1.428
CAAAGGAAAGCGACTCCCTG	DENND2C	1.005		CAAAGGAAAGCGACTCCCTG	DENND2C	0.739
CTGGTGAAGATGGAAGCCGG	DENND2C	-0.57		CTGGTGAAGATGGAAGCCGG	DENND2C	0.388
TCACTACCAGACCTTGGAGC	DENND2C	-0.151		TCACTACCAGACCTTGGAGC	DENND2C	0.241
GAGGTATAGAAGTTTCCTGG	DENND2C	-0.335		GAGGTATAGAAGTTTCCTGG	DENND2C	-0.04
GCGATTGCAGACGAACCAGG	AMPD1	-0.47		GCGATTGCAGACGAACCAGG	AMPD1	0.308
ACAGTAAGACCTATACCCAC	AMPD1	0.659		ACAGTAAGACCTATACCCAC	AMPD1	0.317
ACATGCAGAAGTCGTTTCAG	AMPD1	1.332		ACATGCAGAAGTCGTTTCAG	AMPD1	0.703
AGGTGGACAGAGTCTCCAGA	AMPD1	-0.243		AGGTGGACAGAGTCTCCAGA	AMPD1	-0.827
AGACTCGGATGATGTACCTA	NRAS	0.536		AGACTCGGATGATGTACCTA	NRAS	0.426
CAATACATGAGGACAGGCGA	NRAS	-0.219		CAATACATGAGGACAGGCGA	NRAS	0.432
ACTGGGCCTCACCTCTATGG	NRAS	0.313		ACTGGGCCTCACCTCTATGG	NRAS	-0.667
AATGACTGAGTACAAACTGG	NRAS	0.727		AATGACTGAGTACAAACTGG	NRAS	-0.893
ATGAAATGAAACCGTGCCCT	CSDE1	0.273		ATGAAATGAAACCGTGCCCT	CSDE1	-0.09
TAACATGGTCACCTTCCAGC	CSDE1	-0.853		TAACATGGTCACCTTCCAGC	CSDE1	-0.75
GATGTCAGACTATTGCCTCA	CSDE1	0.265		GATGTCAGACTATTGCCTCA	CSDE1	0.453
TTGAAGTATCATCGGACCGA	CSDE1	-1.182		TTGAAGTATCATCGGACCGA	CSDE1	-0.073
GATGAGGAAAGCAGTTCAGG	SIKE1	0.105		GATGAGGAAAGCAGTTCAGG	SIKE1	-1.076
AGAGGATGCATCCGATATGA	SIKE1	-0.313		AGAGGATGCATCCGATATGA	SIKE1	0.178
GCGGGTAGCAGCTATGCGGG	SIKE1	-0.199		GCGGGTAGCAGCTATGCGGG	SIKE1	-0.816
GTCTGTCAGGATCTTCTCGA	SIKE1	1.278		GTCTGTCAGGATCTTCTCGA	SIKE1	-0.879
GAAAGTGGAATCGCCTCCCA	SYCP1	0.055		GAAAGTGGAATCGCCTCCCA	SYCP1	-0.591
TCTGACTGTCACTATCAGGA	SYCP1	-0.599		TCTGACTGTCACTATCAGGA	SYCP1	-0.496
GTTTCAGGAATAATGCCACA	SYCP1	0.749		GTTTCAGGAATAATGCCACA	SYCP1	-0.224
AATGCTCAGGTTCATGGTGA	SDF4	-0.478		AATGCTCAGGTTCATGGTGA	SDF4	-0.221
TAGACACAAACCTTTGGCAA	SYCP1	0.421		TAGACACAAACCTTTGGCAA	SYCP1	0.076
ACAATATCCAGCACAGATGG	TSHB	0.603		ACAATATCCAGCACAGATGG	TSHB	0.08
GTGCTGGATATTGTATGACA	TSHB	0.213		GTGCTGGATATTGTATGACA	TSHB	0.42
AATAGGGAGCAACATGGAGT	TSHB	-0.154		AATAGGGAGCAACATGGAGT	TSHB	-0.168
AAATAGGGAGCAACATGGAG	TSHB	-0.81		AAATAGGGAGCAACATGGAG	TSHB	0.076
AGTTTCGTATCGCACAGCAG	TSPAN2	-0.331		AGTTTCGTATCGCACAGCAG	TSPAN2	0.87
GGTCCAACCTACATGCCCAA	TSPAN2	-0.47		GGTCCAACCTACATGCCCAA	TSPAN2	-0.587
CAGCAGCAAATATCACCAGG	TSPAN2	-0.008		CAGCAGCAAATATCACCAGG	TSPAN2	0.335
ACCCACATAGAAATACTCTG	TSPAN2	0.523		ACCCACATAGAAATACTCTG	TSPAN2	0.764
GATTGGCCGCGACTGCCGCG	PTCHD2	0.501		GATTGGCCGCGACTGCCGCG	PTCHD2	0.144
TAGCCCGTTGTTCCTCCCAG	PTCHD2	0.365		TAGCCCGTTGTTCCTCCCAG	PTCHD2	-0.369
AAAGTCCAGGTTCTCTATGG	PTCHD2	-0.255		AAAGTCCAGGTTCTCTATGG	PTCHD2	0.296
AATGCCCACGATCACGAAGG	PTCHD2	0.214		AATGCCCACGATCACGAAGG	PTCHD2	0.233
ATGGCAAGCAGGCTGCCTGG	NGF	0.101		ATGGCAAGCAGGCTGCCTGG	NGF	-0.607
AGTGCTTTGAGTCAATGCCC	NGF	1.291		AGTGCTTTGAGTCAATGCCC	NGF	0.137
GCAGACCCGCAACATTACTG	NGF	-0.004		GCAGACCCGCAACATTACTG	NGF	-1.184
TCAGAGAGCAATGTCCCTGC	NGF	0.902		TCAGAGAGCAATGTCCCTGC	NGF	-0.506
TAAAGGCCATAGCGAGAAGG	SDF4	-0.595		TAAAGGCCATAGCGAGAAGG	SDF4	0.156
GACGGCCGAGCACTTCCAGG	SDF4	0.637		GACGGCCGAGCACTTCCAGG	SDF4	-0.206
GTAGAATCATTTCCCAACAG	VANGL1	0.031		GTAGAATCATTTCCCAACAG	VANGL1	-0.661
GAAGAGGAGGGCATCCACAA	VANGL1	0.622		GAAGAGGAGGGCATCCACAA	VANGL1	0.126
GGACCACCAATGCTGCTCGC	VANGL1	0.315		GGACCACCAATGCTGCTCGC	VANGL1	-0.033
CATGGCCCGGGACTGGCCAG	VANGL1	0.961		CATGGCCCGGGACTGGCCAG	VANGL1	0.092
TGGCTGGAGCCACTCACCAG	CASQ2	-0.276		TGGCTGGAGCCACTCACCAG	CASQ2	0.374
TGGATCACTCTTCTCTGCAA	CASQ2	-0.865		TGGATCACTCTTCTCTGCAA	CASQ2	0.147
TCAGCTAATTGAAGACCCAG	CASQ2	0.279		TCAGCTAATTGAAGACCCAG	CASQ2	0.663
TCTCGGAAAGACTTACCACT	CASQ2	-0.44		TCTCGGAAAGACTTACCACT	CASQ2	-0.165
GAGATAGGAGATGTAGCAGA	NHLH2	0.933		GAGATAGGAGATGTAGCAGA	NHLH2	1.081
CAATTTGCGGAGCTCGGCGA	NHLH2	0.871		CAATTTGCGGAGCTCGGCGA	NHLH2	0.15
CGTGTCGGACCTGGAGCCGG	NHLH2	-0.831		CGTGTCGGACCTGGAGCCGG	NHLH2	0.407
CCTGGGCGGCACGGACACCA	NHLH2	0.125		CCTGGGCGGCACGGACACCA	NHLH2	-0.848
ATGAGGACGCGGAGCCGCGG	SDF4	-0.281		ATGAGGACGCGGAGCCGCGG	SDF4	0.133
GGAGGAGGCGTTCCAGGCGG	SLC22A15	-0.006		GGAGGAGGCGTTCCAGGCGG	SLC22A15	-0.428
TCAGCTCTACGTGGCCACGG	SLC22A15	0.749		TCAGCTCTACGTGGCCACGG	SLC22A15	0.594
GAATGGAGGGATGTCGCTGG	SLC22A15	-0.177		GAATGGAGGGATGTCGCTGG	SLC22A15	-0.136
TCATTCCTGAATCACCTCGT	SLC22A15	-0.165		TCATTCCTGAATCACCTCGT	SLC22A15	-0.793
AGCCATGAAATACCTTACTG	MAB21L3	-0.15		AGCCATGAAATACCTTACTG	MAB21L3	0.115
GAGGCGCCAGCAGATTTCCC	MAB21L3	-0.017		GAGGCGCCAGCAGATTTCCC	MAB21L3	-0.038
GTACCGCCAGTGCTGCTCCC	MAB21L3	0.08		GTACCGCCAGTGCTGCTCCC	MAB21L3	0.777
CCTGGTCCAAGAAAGCCCGG	MAB21L3	0.555		CCTGGTCCAAGAAAGCCCGG	MAB21L3	1.167
CGTGTGGGCGCGCTTTGCCG	B3GALT6	-0.838		CGTGTGGGCGCGCTTTGCCG	B3GALT6	-0.497
GTAGTCGCAGAGTTGCCAGG	B3GALT6	0.09		GTAGTCGCAGAGTTGCCAGG	B3GALT6	-0.914
GACGCACAAGCAGAGCCTGG	B3GALT6	0.09		GACGCACAAGCAGAGCCTGG	B3GALT6	-0.428
GCTGGAGAAGCACGCGACGC	B3GALT6	-0.151		GCTGGAGAAGCACGCGACGC	B3GALT6	-1.794
CGGCTGATAGCACCACACCC	ATP1A1	-1.066		CGGCTGATAGCACCACACCC	ATP1A1	-1.974
AATGCGGAGGAAGTTGTGGT	ATP1A1	0.357		AATGCGGAGGAAGTTGTGGT	ATP1A1	1
AAATCTGGAGACCTAGTCTG	ATP1A1	-1.064		AAATCTGGAGACCTAGTCTG	ATP1A1	-0.102
ATCGTAGCCAATGTGCCGGA	ATP1A1	-0.436		ATCGTAGCCAATGTGCCGGA	ATP1A1	1.858
ACAACCTGTATCCCAAGCAG	CD58	0.333		ACAACCTGTATCCCAAGCAG	CD58	-0.272
AATGCTCTGGTATCATGCAT	CD58	0.686		AATGCTCTGGTATCATGCAT	CD58	-0.346
GCACAAGTTAGTGTGGGAGA	CD58	0.574		GCACAAGTTAGTGTGGGAGA	CD58	0.399
GCAGGACTCCGTCTACTGGA	FBXO2	0.402		GCAGGACTCCGTCTACTGGA	FBXO2	-0.844
AGAGGCAACCAGCGTCGCTG	FBXO2	-0.436		AGAGGCAACCAGCGTCGCTG	FBXO2	-1.155
GCAGGCCTGCACCAGCTCGG	FBXO2	0.301		GCAGGCCTGCACCAGCTCGG	FBXO2	0.358
AGAGAGCGTGGGCCAGCCCG	FBXO2	0.343		AGAGAGCGTGGGCCAGCCCG	FBXO2	-0.701
TGGTTGCTGGGAGCGACGCG	CD58	-1.495		TGGTTGCTGGGAGCGACGCG	CD58	0.344
GCTGGACTCAGCCTTCTCGA	IGSF3	0.72		GCTGGACTCAGCCTTCTCGA	IGSF3	-0.041
AGAGAGCAGCATCTCCGTGG	IGSF3	-0.67		AGAGAGCAGCATCTCCGTGG	IGSF3	-0.196
GAAGATCTACCACCTCCGCC	IGSF3	0.559		GAAGATCTACCACCTCCGCC	IGSF3	-0.616
ATGACCCGAAAGCGTTCCGA	IGSF3	-0.936		ATGACCCGAAAGCGTTCCGA	IGSF3	-0.061
TGGAGGCGATGAGTGGAAGG	FBXO44	0.103		TGGAGGCGATGAGTGGAAGG	FBXO44	1.582
GTGGTGGACCTCAAGGCCGA	FBXO44	-1.385		GTGGTGGACCTCAAGGCCGA	FBXO44	-0.236
AGAAGAGCGATGCCAAGTGG	FBXO44	-0.626		AGAAGAGCGATGCCAAGTGG	FBXO44	0.152
TACATCTGGTTTCAGCACGG	FBXO44	0.613		TACATCTGGTTTCAGCACGG	FBXO44	0.657
TTTGTTGGCCACATCTACGG	C1orf137	0.655		TTTGTTGGCCACATCTACGG	C1orf137	-0.737
TTTCCTGAGGCAGTGAGCCA	C1orf137	0.841		TTTCCTGAGGCAGTGAGCCA	C1orf137	-1.013
ACTGCCTCAGGAAACCAACC	C1orf137	0.143		ACTGCCTCAGGAAACCAACC	C1orf137	0.429
AGTTGGATCCAACCTTGAGC	C1orf137	0.384		AGTTGGATCCAACCTTGAGC	C1orf137	-0.136
GTGCCACAAAGACCATCAAG	CD2	-0.38		GTGCCACAAAGACCATCAAG	CD2	0.215
TGGGAACGATGACCAGGTGG	CD2	-0.179		TGGGAACGATGACCAGGTGG	CD2	-0.215
ACACGGTGTCCAGGAGGCGG	CD2	0.542		ACACGGTGTCCAGGAGGCGG	CD2	0.003
TGGTGAACTTGTGTGCCCGA	CD2	0.144		TGGTGAACTTGTGTGCCCGA	CD2	1.93
GGAGGCTCTCCACCTTCCAG	FBXO6	0.09		GGAGGCTCTCCACCTTCCAG	FBXO6	-0.914
GCTGGTGGACCTTGTAGCCG	FBXO6	0.09		GCTGGTGGACCTTGTAGCCG	FBXO6	0.282
CAACACGAAGTAGTCAGCCG	FBXO6	-0.215		CAACACGAAGTAGTCAGCCG	FBXO6	0.3
CAGGAACCAGGCCTCCTCCG	FBXO6	-0.664		CAGGAACCAGGCCTCCTCCG	FBXO6	-1.145
GGATAAAGAGCACCGCCCAG	MAD2L2	0.675		GGATAAAGAGCACCGCCCAG	MAD2L2	-1.316
TATACTGATTCAGCTCCGGG	MAD2L2	-0.489		TATACTGATTCAGCTCCGGG	MAD2L2	-0.022
TGTGCTCTGCGAGTTCCTGG	MAD2L2	-0.825		TGTGCTCTGCGAGTTCCTGG	MAD2L2	-2.608
CAAGACCTCAACTTTGGCCA	MAD2L2	0.07		CAAGACCTCAACTTTGGCCA	MAD2L2	0.149
GCGGACTGCCAACGACGCCG	PTGFRN	0.965		GCGGACTGCCAACGACGCCG	PTGFRN	-0.05
GAGCCCGGGACACTGAGAGG	PTGFRN	-0.422		GAGCCCGGGACACTGAGAGG	PTGFRN	-0.914
ATGAGGCGAGCTGTGCACCA	PTGFRN	0.097		ATGAGGCGAGCTGTGCACCA	PTGFRN	0.232
TGTCTGCCTGGACCAAACAG	PTGFRN	1.031		TGTCTGCCTGGACCAAACAG	PTGFRN	0.144
TAACCTTCAGCTCTAAACAG	CD101	0.482		TAACCTTCAGCTCTAAACAG	CD101	0.664
GAACAGCTGACCCTGATCTG	CD101	0.258		GAACAGCTGACCCTGATCTG	CD101	0.126
TGAAGGGAAACCCTTAGAAC	CD101	0.722		TGAAGGGAAACCCTTAGAAC	CD101	-0.185
GAGCTGGTGGCACATCCCAC	CD101	-0.08		GAGCTGGTGGCACATCCCAC	CD101	0.675
CTTAAGACCGGCGTCCGCGA	TTF2	-1.026		CTTAAGACCGGCGTCCGCGA	TTF2	-0.709
AGTCCTCATGCAATAAGCAA	TTF2	0.069		AGTCCTCATGCAATAAGCAA	TTF2	0.463
GCTGGTGTGGAAGTATTCCA	TTF2	-0.388		GCTGGTGTGGAAGTATTCCA	TTF2	-0.795
AGCTTCACGGCCCTCACCCA	TTF2	-0.609		AGCTTCACGGCCCTCACCCA	TTF2	-0.813
AGTGAAACACGCCTGAGTGT	TRIM45	0.09		AGTGAAACACGCCTGAGTGT	TRIM45	0.038
ATTCAGCCCAGTCAGAACAA	TRIM45	0.338		ATTCAGCCCAGTCAGAACAA	TRIM45	0.454
GAGAAAGCAGGCCAGTGCCG	TRIM45	-0.004		GAGAAAGCAGGCCAGTGCCG	TRIM45	0.067
TCAGTAGTGGACATCCGAGG	TRIM45	-1.077		TCAGTAGTGGACATCCGAGG	TRIM45	-0.262
GACAGGTTGAGGCTGCACCA	DRAXIN	1.051		GACAGGTTGAGGCTGCACCA	DRAXIN	1.379
GCTGGTGGAGGATTCCTCCA	DRAXIN	-0.364		GCTGGTGGAGGATTCCTCCA	DRAXIN	0.801
TGGGCATCCCAAGTTGACCA	VTCN1	0.045		TGGGCATCCCAAGTTGACCA	VTCN1	1.594
TTGGGATGCCCAGACCACTG	VTCN1	-0.57		TTGGGATGCCCAGACCACTG	VTCN1	0.474
ACACCGCAAGGTCTCTGAGC	VTCN1	-0.419		ACACCGCAAGGTCTCTGAGC	VTCN1	0.077
GAGCAGGATGAAATGTTCAG	VTCN1	-0.125		GAGCAGGATGAAATGTTCAG	VTCN1	-0.148
GAACAAGGCCATGTCCAGCG	DRAXIN	0.784		GAACAAGGCCATGTCCAGCG	DRAXIN	0.415
AACGAAACATCACCAGCCGA	DRAXIN	0.15		AACGAAACATCACCAGCCGA	DRAXIN	0.608
TGCAGGGCAAGGCCCGGCTG	FAM132A	-0.638		TGCAGGGCAAGGCCCGGCTG	FAM132A	-0.107
CTGGAAGATGCCGGACACGG	FAM132A	0.305		CTGGAAGATGCCGGACACGG	FAM132A	-0.319
AGGATACCACCTCTGAACCT	MAN1A2	0.491		AGGATACCACCTCTGAACCT	MAN1A2	-0.649
GCGTCCGCTTGTCCACCCGG	FAM132A	-0.04		GCGTCCGCTTGTCCACCCGG	FAM132A	0.28
AACCTTGTAGGAATACGTGG	MAN1A2	-0.042		AACCTTGTAGGAATACGTGG	MAN1A2	-1.482
GGTATCCAAAGCATCTACTA	MAN1A2	0.09		GGTATCCAAAGCATCTACTA	MAN1A2	-0.177
CATGGCTGAACTTTGTCCGG	FAM132A	-0.409		CATGGCTGAACTTTGTCCGG	FAM132A	0.325
TTCAAATTCACCATTGCCCA	MAN1A2	0.505		TTCAAATTCACCATTGCCCA	MAN1A2	-0.386
CAGGATGGTGAAGTTGGCCC	AGTRAP	0.53		CAGGATGGTGAAGTTGGCCC	AGTRAP	-0.762
AGCCACAGCCCACACGCCCA	AGTRAP	-0.51		AGCCACAGCCCACACGCCCA	AGTRAP	0.381
GTGTCCGTGAGGCTGACCCG	AGTRAP	-0.746		GTGTCCGTGAGGCTGACCCG	AGTRAP	-0.525
GCAGGAGTCAAGATGCCCGA	AGTRAP	0.071		GCAGGAGTCAAGATGCCCGA	AGTRAP	0.549
ACTGAAGTTGTACCTATCCA	FAM46C	0.4		ACTGAAGTTGTACCTATCCA	FAM46C	0.168
TTGGAAAGTTGCCTCGTCCG	FAM46C	0.694		TTGGAAAGTTGCCTCGTCCG	FAM46C	0.756
TTTGCACGGACACTGACCGC	FAM46C	0.175		TTTGCACGGACACTGACCGC	FAM46C	-0.237
CCAGAAGAAATCAGAGGCGG	FAM46C	0.219		CCAGAAGAAATCAGAGGCGG	FAM46C	-1.772
GGTGGAGGCTGTCCACATGG	GDAP2	-0.861		GGTGGAGGCTGTCCACATGG	GDAP2	-0.779
GACCAGCGAATACAATCACC	GDAP2	1.156		GACCAGCGAATACAATCACC	GDAP2	0.086
GAGAAACCTGGTGCTCCAGA	GDAP2	-0.039		GAGAAACCTGGTGCTCCAGA	GDAP2	0.64
GTGGATACACTACCAAGCTG	GDAP2	0.345		GTGGATACACTACCAAGCTG	GDAP2	-0.206
GATGGGCTACACTTAGCTGT	WDR3	-0.096		GATGGGCTACACTTAGCTGT	WDR3	-0.177
AAGGTCCCACCATTTCACCA	WDR3	-0.72		AAGGTCCCACCATTTCACCA	WDR3	-0.737
AGAGGATGGTGCCTTTGAGA	WDR3	-0.881		AGAGGATGGTGCCTTTGAGA	WDR3	-1.914
TCTGCAAGATGAAATCCAGC	WDR3	-1.758		TCTGCAAGATGAAATCCAGC	WDR3	-2.139
GGGAGGCTTCAACTACGCAG	MTHFR	-0.265		GGGAGGCTTCAACTACGCAG	MTHFR	0.141
CAGGCCACAGTAGTTCACGG	MTHFR	-0.112		CAGGCCACAGTAGTTCACGG	MTHFR	0.179
GTGCAGTAGGAACCCAGCCA	MTHFR	-0.52		GTGCAGTAGGAACCCAGCCA	MTHFR	-0.58
GAGGCCCATATTCCTAGCGA	MTHFR	-0.439		GAGGCCCATATTCCTAGCGA	MTHFR	0.487
GAAGAAGAACTTCCTGCTGC	SPAG17	0.103		GAAGAAGAACTTCCTGCTGC	SPAG17	-0.047
AAAGGGAAAGGATCAGCCTG	SPAG17	0.571		AAAGGGAAAGGATCAGCCTG	SPAG17	-0.047
GCTTCTTACCAGCTCCTCGG	CLCN6	-0.004		GCTTCTTACCAGCTCCTCGG	CLCN6	0.17
AGGAGGATGAGATTCTTCCA	CLCN6	-0.013		AGGAGGATGAGATTCTTCCA	CLCN6	-0.549
TCTCATCCAAGCCCTTACCG	SPAG17	0.353		TCTCATCCAAGCCCTTACCG	SPAG17	-0.428
AACTGTGCAGCTATGAGCGA	SPAG17	-0.571		AACTGTGCAGCTATGAGCGA	SPAG17	-0.243
AAGACCCACCTTATTATCCA	CLCN6	-0.392		AAGACCCACCTTATTATCCA	CLCN6	-0.867
TTTGCCATTGGAGTCTGCAC	CLCN6	-0.032		TTTGCCATTGGAGTCTGCAC	CLCN6	0.721
TATCACAAACAAGTTCGCCA	UBE2J2	0.434		TATCACAAACAAGTTCGCCA	UBE2J2	0.406
GATGGAGGTGCCCTCGGGCG	NPPA	-0.338		GATGGAGGTGCCCTCGGGCG	NPPA	0.587
TGAGCCGAATGAAGAAGCGG	NPPA	-0.26		TGAGCCGAATGAAGAAGCGG	NPPA	0.831
AAGGAGGAAGCTCACGGTGG	NPPA	-0.112		AAGGAGGAAGCTCACGGTGG	NPPA	-0.377
GAGGAAGCTCACGGTGGTGG	NPPA	-0.114		GAGGAAGCTCACGGTGGTGG	NPPA	-0.683
GACCGGATCAGCTCCTCCAG	NPPB	-0.166		GACCGGATCAGCTCCTCCAG	NPPB	-0.157
GTGCCCACGGATGCCCTCGG	NPPB	0.113		GTGCCCACGGATGCCCTCGG	NPPB	-0.661
AGGTGTCTGGAAGTCCCGGG	NPPB	-0.261		AGGTGTCTGGAAGTCCCGGG	NPPB	0.252
CCAAGTCCGAGGCTGAACCG	NPPB	-0.368		CCAAGTCCGAGGCTGAACCG	NPPB	0.002
TGGGCTCCTGAGCTTCATGG	UBE2J2	-0.454		TGGGCTCCTGAGCTTCATGG	UBE2J2	-0.376
GTTGCACTTAAACCTCCCGT	UBE2J2	-0.376		GTTGCACTTAAACCTCCCGT	UBE2J2	-0.697
ATTGCCAGCCACCATCCACT	TBX15	0.899		ATTGCCAGCCACCATCCACT	TBX15	-0.274
TCAGCAGTACTACATAGCAA	TBX15	0.704		TCAGCAGTACTACATAGCAA	TBX15	0.45
TATCATGGAACCGCTTCCAG	TBX15	0.513		TATCATGGAACCGCTTCCAG	TBX15	0.037
CGGAGACACGGAGGACGCGG	TBX15	0.384		CGGAGACACGGAGGACGCGG	TBX15	-0.791
TGTGACAGACTTCACCTCGG	WARS2	-0.844		TGTGACAGACTTCACCTCGG	WARS2	0.145
GGAGGATCAAGTCCAGCACA	WARS2	0.315		GGAGGATCAAGTCCAGCACA	WARS2	-0.469
TGTCCAGGATGCTCTGCCGA	WARS2	0.319		TGTCCAGGATGCTCTGCCGA	WARS2	0.242
TGCGGAAAGCGCGTGAGCGC	WARS2	-0.717		TGCGGAAAGCGCGTGAGCGC	WARS2	-1.476
AGAAGAGGAAGGGCAGCCCG	KIAA2013	-0.93		AGAAGAGGAAGGGCAGCCCG	KIAA2013	-0.674
GACCGAGAAGGTGTGGCCCG	KIAA2013	-0.788		GACCGAGAAGGTGTGGCCCG	KIAA2013	0.498
GGAGCTCTTGGACATGCCAG	KIAA2013	-0.312		GGAGCTCTTGGACATGCCAG	KIAA2013	-0.587
CACCAGGTGCACCAACCCAG	KIAA2013	-0.751		CACCAGGTGCACCAACCCAG	KIAA2013	-1.04
AGCAGATGACAGCATCACGC	HAO2	-0.354		AGCAGATGACAGCATCACGC	HAO2	0.128
ACACCAGAACCACAATCCAA	HAO2	-0.91		ACACCAGAACCACAATCCAA	HAO2	0.211
ATTGTCATTGCAGCTCCCGA	HAO2	0.6		ATTGTCATTGCAGCTCCCGA	HAO2	-0.361
GCTGTGAAGCACAATGTCCA	HAO2	-0.402		GCTGTGAAGCACAATGTCCA	HAO2	0.116
GAAGGGCGACGCCAAGCCGG	PLOD1	0.09		GAAGGGCGACGCCAAGCCGG	PLOD1	-1.428
TCAGAGGATCGTCCGCCTGT	HSD3B2	0.737		TCAGAGGATCGTCCGCCTGT	HSD3B2	0.475
GAGGATCGTCCGCCTGTTGG	HSD3B2	-0.285		GAGGATCGTCCGCCTGTTGG	HSD3B2	-0.253
ACCAAGCTGACTGTACTTGA	HSD3B2	-0.021		ACCAAGCTGACTGTACTTGA	HSD3B2	0.443
AGTACATCAGGGTTAAAGGA	HSD3B2	0.389		AGTACATCAGGGTTAAAGGA	HSD3B2	0.869
TTTGGATGGCCATGACGGGC	HSD3B1	-0.395		TTTGGATGGCCATGACGGGC	HSD3B1	0.717
ACAGAGGATCATCCGCCTCT	HSD3B1	0.07		ACAGAGGATCATCCGCCTCT	HSD3B1	0.028
GATCATCCGCCTCTTGGTGA	HSD3B1	-0.202		GATCATCCGCCTCTTGGTGA	HSD3B1	0.843
AACATAGACTGGGTTAACAG	HSD3B1	0.012		AACATAGACTGGGTTAACAG	HSD3B1	0.465
GTGGCCACTAAGGAGACCGA	PLOD1	-0.373		GTGGCCACTAAGGAGACCGA	PLOD1	0.01
TCTGGAGAAGCACGCAGACA	PLOD1	-0.132		TCTGGAGAAGCACGCAGACA	PLOD1	0.152
GCTGGAGACCAAGTATCCGG	PLOD1	-0.204		GCTGGAGACCAAGTATCCGG	PLOD1	0.524
AATGCGCTGGTGCTGCAGGA	ZNF697	0.879		AATGCGCTGGTGCTGCAGGA	ZNF697	-1.428
TCTCGTCGTCGTCCTCCCGG	ZNF697	-0.395		TCTCGTCGTCGTCCTCCCGG	ZNF697	1.156
GCAGTGCCCGACATCTGCAC	ZNF697	0.827		GCAGTGCCCGACATCTGCAC	ZNF697	-0.914
GGAGATGGGCTCCAACCCAC	ZNF697	-0.614		GGAGATGGGCTCCAACCCAC	ZNF697	-0.118
AAAGCAGAACCTTAGCAAAG	PHGDH	0.427		AAAGCAGAACCTTAGCAAAG	PHGDH	-0.023
GATGACATCAGCGGTCACCT	PHGDH	0.951		GATGACATCAGCGGTCACCT	PHGDH	-0.382
TGAAGGACGGCAAATGGGAG	PHGDH	-0.085		TGAAGGACGGCAAATGGGAG	PHGDH	0.711
GCCCAGGCCAAGAATTCCCA	PHGDH	0.26		GCCCAGGCCAAGAATTCCCA	PHGDH	0.076
AGGAGACACACACTTTCGGG	HMGCS2	0.229		AGGAGACACACACTTTCGGG	HMGCS2	0.671
GGAGAGGTAAAGGGAAGCCT	HMGCS2	0.382		GGAGAGGTAAAGGGAAGCCT	HMGCS2	-1.217
TGTGGGACGAGCATTACCAC	HMGCS2	0.32		TGTGGGACGAGCATTACCAC	HMGCS2	-0.471
GGAAGCAGGAAAGTATACAG	HMGCS2	0.067		GGAAGCAGGAAAGTATACAG	HMGCS2	-0.673
CTCCGACCACGGCAACCCAG	UBE2J2	-0.821		CTCCGACCACGGCAACCCAG	UBE2J2	-0.797
TGGCCTGCACGACCCACAGA	REG4	0.505		TGGCCTGCACGACCCACAGA	REG4	-0.326
AACTCAGGATAGATGCCAGG	REG4	-0.88		AACTCAGGATAGATGCCAGG	REG4	0.349
GAGGAACTGGTCTGATGCCG	REG4	0.597		GAGGAACTGGTCTGATGCCG	REG4	0.706
GTGATGGATACTCACCACCC	REG4	0.09		GTGATGGATACTCACCACCC	REG4	0.957
GACACAACCCAAATTGACGA	ADAM30	-1.054		GACACAACCCAAATTGACGA	ADAM30	1.024
CCTGAGAAATGCAATACCCG	ADAM30	-0.834		CCTGAGAAATGCAATACCCG	ADAM30	0.651
TAAGCACATAACCTAGTCCT	ADAM30	0.54		TAAGCACATAACCTAGTCCT	ADAM30	0.036
ATGAGCAGACCAGGTAGCAG	ADAM30	-0.024		ATGAGCAGACCAGGTAGCAG	ADAM30	1.392
AAATAAGAGACACATGGCTG	MFN2	-0.174		AAATAAGAGACACATGGCTG	MFN2	-0.69
AAGTTCTGCTTACTCACCCA	NOTCH2	0.298		AAGTTCTGCTTACTCACCCA	NOTCH2	-0.25
CTTCTCTTGCATGTGCCCAG	NOTCH2	0.197		CTTCTCTTGCATGTGCCCAG	NOTCH2	0.189
TTGATGACTGCCCTAACCAC	NOTCH2	0.197		TTGATGACTGCCCTAACCAC	NOTCH2	-0.127
GAGGCCTTTCTCCTTACCGA	MFN2	-1.147		GAGGCCTTTCTCCTTACCGA	MFN2	-1.566
CTGTGGTGACATCAATACCA	MFN2	-1.054		CTGTGGTGACATCAATACCA	MFN2	-1.75
AGAGCCCGAGTACATGGAGG	MFN2	-0.79		AGAGCCCGAGTACATGGAGG	MFN2	0.764
GCAGCGCCCACAGCAGAGCG	NOTCH2	0.193		GCAGCGCCCACAGCAGAGCG	NOTCH2	0.915
TGTGCGGCGGTCAGTGGCCA	MIIP	0.028		TGTGCGGCGGTCAGTGGCCA	MIIP	0.32
GGGACCCAGAGCCCTCAGGG	MIIP	-0.209		GGGACCCAGAGCCCTCAGGG	MIIP	-0.658
GCCCAGGGTGACCTTCTCTG	MIIP	-0.299		GCCCAGGGTGACCTTCTCTG	MIIP	-1.146
GTTTCGGGAAACCAACAAGG	MIIP	0.725		GTTTCGGGAAACCAACAAGG	MIIP	0.384
GGCGCTACGAGCCTTCCCAC	TNFRSF8	0.12		GGCGCTACGAGCCTTCCCAC	TNFRSF8	0.426
ACCTCGAGAACAAGTCACGC	TNFRSF8	-1.183		ACCTCGAGAACAAGTCACGC	TNFRSF8	0.661
GGCCGGGCCACAGGTAACGA	SCNN1D	-1.218		GGCCGGGCCACAGGTAACGA	SCNN1D	-0.626
TCGGGCCAGAGAGTAGGCAG	SCNN1D	-0.835		TCGGGCCAGAGAGTAGGCAG	SCNN1D	-0.441
GCCCGACTACTACCTGGACG	TNFRSF8	0.44		GCCCGACTACTACCTGGACG	TNFRSF8	-0.297
ACCTCGAGAACAGCTCACGC	TNFRSF8	-0.516		ACCTCGAGAACAGCTCACGC	TNFRSF8	-0.39
CCTCTCCAGGACGTCACCGG	SCNN1D	0.055		CCTCTCCAGGACGTCACCGG	SCNN1D	-0.776
TCGGTGCTCAGCCATTGCGG	SCNN1D	-0.64		TCGGTGCTCAGCCATTGCGG	SCNN1D	0.173
AGCCCAGAGCTCCAGTCCGA	TNFRSF1B	0.027		AGCCCAGAGCTCCAGTCCGA	TNFRSF1B	-0.388
GGCATTTACACCCTACGCCC	TNFRSF1B	0.342		GGCATTTACACCCTACGCCC	TNFRSF1B	-1.807
GGAGTCACACACGGTGTCCG	TNFRSF1B	0.313		GGAGTCACACACGGTGTCCG	TNFRSF1B	0.269
GGAAACTCAAGCCTGCACTC	TNFRSF1B	-0.778		GGAAACTCAAGCCTGCACTC	TNFRSF1B	-0.71
TGAGAAGTGCAACTGAGAGC	VPS13D	-0.177		TGAGAAGTGCAACTGAGAGC	VPS13D	-1.002
GAAAGCACTACTTCAAGCCC	VPS13D	-0.301		GAAAGCACTACTTCAAGCCC	VPS13D	-1.075
ATGTCGATTGCACTTTACTG	VPS13D	-0.953		ATGTCGATTGCACTTTACTG	VPS13D	-0.475
GGACTGTGCCGAGACCGCAG	VPS13D	-1.833		GGACTGTGCCGAGACCGCAG	VPS13D	-1.029
CGAGGTGGAGGAAGCCACCG	ACAP3	-0.25		CGAGGTGGAGGAAGCCACCG	ACAP3	1.164
TCCTCCAGGAATGTCTGCAG	ACAP3	-0.46		TCCTCCAGGAATGTCTGCAG	ACAP3	0.136
TAGGGCGACCATTGACGAGG	ACAP3	-0.271		TAGGGCGACCATTGACGAGG	ACAP3	0.312
GACGCACTCCTCGAACTCCA	ACAP3	-0.547		GACGCACTCCTCGAACTCCA	ACAP3	-0.816
GGTGAACCTGACCGGCTCCA	PUSL1	-0.744		GGTGAACCTGACCGGCTCCA	PUSL1	-0.549
ACACCGGCAGCTCATCACGC	PUSL1	-0.171		ACACCGGCAGCTCATCACGC	PUSL1	-1.32
TGTGCCGAGGAGGTGCTGGG	PUSL1	0.231		TGTGCCGAGGAGGTGCTGGG	PUSL1	0.187
GAGGAATAAGCCGTGGGCTG	PUSL1	-0.682		GAGGAATAAGCCGTGGGCTG	PUSL1	0.267
GAAGAAAGTCCACGAGACCG	CPSF3L	-2.108		GAAGAAAGTCCACGAGACCG	CPSF3L	-2.215
GCAGTCTTTGATCATCTGGG	CPSF3L	-4.158		GCAGTCTTTGATCATCTGGG	CPSF3L	-1.857
AGTCCAGGAAGTCTGTTAGG	CPSF3L	-0.099		AGTCCAGGAAGTCTGTTAGG	CPSF3L	0.332
CGGCGGCTCCCACTCACCCA	CPSF3L	-4.979		CGGCGGCTCCCACTCACCCA	CPSF3L	-2.615
AGGACGTGGTCTCCAAGCTG	GLTPD1	0.424		AGGACGTGGTCTCCAAGCTG	GLTPD1	-1.665
GTAGGAGTCGGCGCAGAGCG	GLTPD1	0.932		GTAGGAGTCGGCGCAGAGCG	GLTPD1	0.886
CACACGCGAGGTCTTCCTGG	GLTPD1	0.079		CACACGCGAGGTCTTCCTGG	GLTPD1	-0.503
CATCTGCACGGCCTGCTCCG	GLTPD1	0.412		CATCTGCACGGCCTGCTCCG	GLTPD1	1.355
TTCATGGAGAGCCTGACCCT	DHRS3	-0.275		TTCATGGAGAGCCTGACCCT	DHRS3	0.81
GATGTGTTGGGACTTGAGGA	DHRS3	-0.536		GATGTGTTGGGACTTGAGGA	DHRS3	-1.04
GGAGGTGTACCAGACGGCCA	DHRS3	0.77		GGAGGTGTACCAGACGGCCA	DHRS3	-0.983
TATCAAAGAGGTCGTAGCCC	TAS1R3	0.069		TATCAAAGAGGTCGTAGCCC	TAS1R3	-0.164
GGTGCAGGACGTCCTGCACC	TAS1R3	0.703		GGTGCAGGACGTCCTGCACC	TAS1R3	-1.217
GGCGGGCAGCACCAGTCCGA	DHRS3	-1.495		GGCGGGCAGCACCAGTCCGA	DHRS3	0.545
GTACAACCTGACCTTCCACG	TAS1R3	-1.009		GTACAACCTGACCTTCCACG	TAS1R3	-0.472
GTGCTCGCGGCAGTGCCAGG	TAS1R3	-0.225		GTGCTCGCGGCAGTGCCAGG	TAS1R3	-0.034
CCAAGAGTAGCACTAGCCAG	AADACL4	-0.196		CCAAGAGTAGCACTAGCCAG	AADACL4	0.301
GCCAAGAGTAGCACTAGCCA	AADACL4	-0.435		GCCAAGAGTAGCACTAGCCA	AADACL4	1.225
TAGAAGATGATGCCTCGCCG	AADACL4	-0.47		TAGAAGATGATGCCTCGCCG	AADACL4	-0.294
AAGCGTCGGAGGTGCAGCGG	AADACL4	-0.309		AAGCGTCGGAGGTGCAGCGG	AADACL4	-0.112
GGAAGCACAAACGCCGGCGG	DVL1	-0.717		GGAAGCACAAACGCCGGCGG	DVL1	-0.341
AAGCTCGCTGCTGAGGGCGG	DVL1	0.032		AAGCTCGCTGCTGAGGGCGG	DVL1	-0.562
AGTCCATGGTCAGTCACCGG	DVL1	-0.347		AGTCCATGGTCAGTCACCGG	DVL1	-0.418
GGCATCGTGTACTACCACGG	AADACL3	-0.319		GGCATCGTGTACTACCACGG	AADACL3	0.595
ACAAACGAGAGCATATGCCA	AADACL3	-0.213		ACAAACGAGAGCATATGCCA	AADACL3	0.27
TCACCCAACTGCCAGAACCA	AADACL3	-0.13		TCACCCAACTGCCAGAACCA	AADACL3	0.801
TCTGCGGTGACAGTTTCGGA	AADACL3	-0.695		TCTGCGGTGACAGTTTCGGA	AADACL3	0.327
TATTCAACGAAAGTGCTCAC	C1orf158	1.436		TATTCAACGAAAGTGCTCAC	C1orf158	-0.339
GACCAGACCAGATCTCCAGG	C1orf158	-0.121		GACCAGACCAGATCTCCAGG	C1orf158	-0.494
GGAATGGACAGAAGTTGCTG	C1orf158	-0.235		GGAATGGACAGAAGTTGCTG	C1orf158	-0.472
GCAGAGACAGCTCACACCCA	C1orf158	-0.615		GCAGAGACAGCTCACACCCA	C1orf158	-0.956
TCTGCTGAGAGACCGGGCCT	PRAMEF12	0.632		TCTGCTGAGAGACCGGGCCT	PRAMEF12	0.572
GAACAGCAGGGAACTGTCCA	PRAMEF12	0.196		GAACAGCAGGGAACTGTCCA	PRAMEF12	0.178
AAGGTCTAGGATCACCATCA	PRAMEF12	1.211		AAGGTCTAGGATCACCATCA	PRAMEF12	0.082
TAAGAATGGACAGCTCCCAC	PRAMEF12	-0.585		TAAGAATGGACAGCTCCCAC	PRAMEF12	0.604
GATAATCTTGGTCTCCGCCA	DVL1	-0.49		GATAATCTTGGTCTCCGCCA	DVL1	0.356
CGAGAAGGAGGTGCTGGCGG	MXRA8	-0.531		CGAGAAGGAGGTGCTGGCGG	MXRA8	-0.604
GTCCGCCTGGAGGTCACCGA	MXRA8	-1.282		GTCCGCCTGGAGGTCACCGA	MXRA8	-1.033
GTTGCCGTCGTCGAAGGCCG	MXRA8	0.573		GTTGCCGTCGTCGAAGGCCG	MXRA8	-0.408
TAACACGAGGGTCTCGAGAG	PRAMEF2	0.105		TAACACGAGGGTCTCGAGAG	PRAMEF2	-0.187
CTGACAGCCCTCTAACACGA	PRAMEF2	0.539		CTGACAGCCCTCTAACACGA	PRAMEF2	0.934
TCTGACAGCCCTCTAACACG	PRAMEF2	0.56		TCTGACAGCCCTCTAACACG	PRAMEF2	0.446
GATTCGGGATGGCAGCGCCA	MXRA8	-1.017		GATTCGGGATGGCAGCGCCA	MXRA8	-1.795
ATGAGCCACAGTTAGGGCAA	PRAMEF10	-0.687		ATGAGCCACAGTTAGGGCAA	PRAMEF10	0.437
CTTGCCCTAACTGTGGCTCA	PRAMEF10	0.463		CTTGCCCTAACTGTGGCTCA	PRAMEF10	-0.135
TCAAGTTCGAGAAAGACCTG	AURKAIP1	-1.361		TCAAGTTCGAGAAAGACCTG	AURKAIP1	-0.511
AGAAGACGCGGTTCCTGCGG	AURKAIP1	-1.189		AGAAGACGCGGTTCCTGCGG	AURKAIP1	-0.543
ACGTGCTGAAGATCCGCCGG	AURKAIP1	-0.669		ACGTGCTGAAGATCCGCCGG	AURKAIP1	-0.5
GCCGTGAGCCAGCTCTCCAG	AURKAIP1	-1.771		GCCGTGAGCCAGCTCTCCAG	AURKAIP1	-1.269
GAGGCAAAGGCCCAAGCCCG	CCNL2	0.924		GAGGCAAAGGCCCAAGCCCG	CCNL2	-1.206
GCACGAAGACGTCGGTGCGA	CCNL2	0.276		GCACGAAGACGTCGGTGCGA	CCNL2	-0.062
AGGAGGAAGCCTTACCTCCA	CCNL2	1.427		AGGAGGAAGCCTTACCTCCA	CCNL2	0.772
AGGCAGGAGGCAGTTCTCCA	CCNL2	0.141		AGGCAGGAGGCAGTTCTCCA	CCNL2	0.161
AATACAGCAACAGTCCTCAG	MRPL20	-0.08		AATACAGCAACAGTCCTCAG	MRPL20	0.18
AGAGTGGTGCAGTACCACTG	MRPL20	0.074		AGAGTGGTGCAGTACCACTG	MRPL20	0.396
GGTCATAACGACCATCTCCA	PRAMEF8	0.367		GGTCATAACGACCATCTCCA	PRAMEF8	-0.451
CATAACGACCATCTCCAAGG	PRAMEF8	-0.571		CATAACGACCATCTCCAAGG	PRAMEF8	0.835
AAACAGCAGATAACTGTCCA	PRAMEF8	0.465		AAACAGCAGATAACTGTCCA	PRAMEF8	0.463
AGCTACTGCATCCTTCCCGG	PRAMEF8	-0.761		AGCTACTGCATCCTTCCCGG	PRAMEF8	-0.323
ACTAAATTCCCAATGAGCGC	MRPL20	-0.717		ACTAAATTCCCAATGAGCGC	MRPL20	0.94
TCACCGCGCAGCTCTGGCTG	MRPL20	-1.394		TCACCGCGCAGCTCTGGCTG	MRPL20	-0.718
GAGGGCATGGGCCTACCGTG	ANKRD65	0.165		GAGGGCATGGGCCTACCGTG	ANKRD65	-0.127
GCGAGGGCATGGGCCTACCG	ANKRD65	0.839		GCGAGGGCATGGGCCTACCG	ANKRD65	-0.456
GATGGAGCTGGACTCCGAAG	ANKRD65	-1.215		GATGGAGCTGGACTCCGAAG	ANKRD65	1.037
AGGAGGAACAGGAACTGCGG	ANKRD65	0.363		AGGAGGAACAGGAACTGCGG	ANKRD65	-0.159
CACCAGCAGGAAGGCTGCGG	TMEM88B	0.197		CACCAGCAGGAAGGCTGCGG	TMEM88B	-0.938
GAGAACAGCGCGCGGCACCG	TMEM88B	0.889		GAGAACAGCGCGCGGCACCG	TMEM88B	0.029
GCCGAGGCGAGCACCAGCAG	TMEM88B	0.29		GCCGAGGCGAGCACCAGCAG	TMEM88B	-0.504
GGACGAGCAACTCTGCGCCT	TMEM88B	-0.459		GGACGAGCAACTCTGCGCCT	TMEM88B	-0.35
ACCCGAGCTGTGCTGGCCGA	VWA1	-0.721		ACCCGAGCTGTGCTGGCCGA	VWA1	0.958
TGTGGGTGTCACCCATGCGC	VWA1	-0.276		TGTGGGTGTCACCCATGCGC	VWA1	-2.201
GCAGCTGCCAGGGAACGCCA	VWA1	-0.83		GCAGCTGCCAGGGAACGCCA	VWA1	-0.428
CACGTGGTAGCCGAGCGCCG	VWA1	0.106		CACGTGGTAGCCGAGCGCCG	VWA1	0.674
GCTGGAGATGATGGCCGCAA	LRRC38	-0.434		GCTGGAGATGATGGCCGCAA	LRRC38	1.738
AATCCAGTGCTCCCTGCCCA	LRRC38	0.09		AATCCAGTGCTCCCTGCCCA	LRRC38	-0.463
AACGCATCCAAACTGCCCAA	LRRC38	-0.006		AACGCATCCAAACTGCCCAA	LRRC38	0.351
CCTGGCTAACAACAACCTGG	LRRC38	-0.238		CCTGGCTAACAACAACCTGG	LRRC38	0.371
GCATCTGCAGGCCATGTCAA	ATAD3C	0.006		GCATCTGCAGGCCATGTCAA	ATAD3C	-0.006
ATTCAGGGCGTCCTTTGACA	ATAD3C	-1.152		ATTCAGGGCGTCCTTTGACA	ATAD3C	0.352
GGTCTGATGGTGCTTCTGCA	ATAD3C	0.971		GGTCTGATGGTGCTTCTGCA	ATAD3C	-0.059
GCAGTTGAGAACTTTCCGAG	PDPN	-1.043		GCAGTTGAGAACTTTCCGAG	PDPN	-1.013
TCGGGCACCCTCCCTCTCCG	PDPN	0.138		TCGGGCACCCTCCCTCTCCG	PDPN	0.284
GAGACTACAGGTTTGGAAGG	PDPN	-0.297		GAGACTACAGGTTTGGAAGG	PDPN	-1.374
AAGCGCCACAGCCTCAAACG	PDPN	0.313		AAGCGCCACAGCCTCAAACG	PDPN	-0.406
ATGCCGGAAGATCGCACAGC	ATAD3C	-0.329		ATGCCGGAAGATCGCACAGC	ATAD3C	0.644
GGCCACCGAGACCCTGGCTG	PRDM2	-0.141		GGCCACCGAGACCCTGGCTG	PRDM2	-0.823
TGTGCTGCGAGGACTTCCGG	PRDM2	0.665		TGTGCTGCGAGGACTTCCGG	PRDM2	0.209
GTGGCAACAGTTAATACCGG	PRDM2	-0.076		GTGGCAACAGTTAATACCGG	PRDM2	-1.041
AGCATCGGGACGCCAAGCGG	PRDM2	-0.338		AGCATCGGGACGCCAAGCGG	PRDM2	-0.13
TTGGCCCATGTGGTACAGGA	ATAD3B	0.459		TTGGCCCATGTGGTACAGGA	ATAD3B	-0.083
AGTACCGACAGAAGATGCGC	ATAD3B	1.17		AGTACCGACAGAAGATGCGC	ATAD3B	0.396
GAGGGTCTCGCCTTGGACTC	ATAD3B	0.283		GAGGGTCTCGCCTTGGACTC	ATAD3B	-0.023
ATGAGGTGAGGGTCTCGCCT	ATAD3B	0.875		ATGAGGTGAGGGTCTCGCCT	ATAD3B	0.242
GTTGCTTCAGTAGAATCCCA	PDE4DIP	-0.879		GTTGCTTCAGTAGAATCCCA	PDE4DIP	-1.516
GAAGTGCTATCATCTCTGGA	PDE4DIP	-0.629		GAAGTGCTATCATCTCTGGA	PDE4DIP	-0.428
TGGAAACCAAATTTAGCCGT	PDE4DIP	-0.329		TGGAAACCAAATTTAGCCGT	PDE4DIP	0.091
GCGGCGCTGGATCTTCCACA	PDE4DIP	-0.941		GCGGCGCTGGATCTTCCACA	PDE4DIP	-0.317
TGAGAAGAGGAACAGAGCTC	NOTCH2NL	-0.549		TGAGAAGAGGAACAGAGCTC	NOTCH2NL	0.006
TCATCAGGAGCACTTCGAGG	HFE2	0.375		TCATCAGGAGCACTTCGAGG	HFE2	-0.732
TGAGTGCCTGACCTTCCGGG	HFE2	-0.828		TGAGTGCCTGACCTTCCGGG	HFE2	-0.866
AATGGAGGTGACCGACCTGG	HFE2	-0.287		AATGGAGGTGACCGACCTGG	HFE2	-0.675
TGGTGATCCCAACTTTACCG	HFE2	0.185		TGGTGATCCCAACTTTACCG	HFE2	-0.326
GAAGCGTGTCTTCATAGCGC	TXNIP	-0.825		GAAGCGTGTCTTCATAGCGC	TXNIP	-0.16
TCGGCTTTGAGCTTCCTCAG	TXNIP	0.272		TCGGCTTTGAGCTTCCTCAG	TXNIP	0.328
CCTTTGAAGGATGTTCCCAG	TXNIP	0.827		CCTTTGAAGGATGTTCCCAG	TXNIP	0.438
GATCTGCTGCCAATTACCAG	TXNIP	-0.167		GATCTGCTGCCAATTACCAG	TXNIP	-0.914
TAAGACCACAGAAGATAAGG	POLR3GL	-0.095		TAAGACCACAGAAGATAAGG	POLR3GL	0.557
AATGCCATCGATTGGAACCC	POLR3GL	0.015		AATGCCATCGATTGGAACCC	POLR3GL	-0.757
AGTACCTTTGCCCTCAGGCG	POLR3GL	-0.387		AGTACCTTTGCCCTCAGGCG	POLR3GL	-0.602
GGGCCAGTTGACCTTCAACG	POLR3GL	-0.278		GGGCCAGTTGACCTTCAACG	POLR3GL	0.027
AAGGAGCAGCGAGGCCACCG	ANKRD34A	0.574		AAGGAGCAGCGAGGCCACCG	ANKRD34A	-1.107
GCGGAGAAAGTGACTAGCGG	ANKRD34A	-0.514		GCGGAGAAAGTGACTAGCGG	ANKRD34A	0.003
GAGGCAGAAACTGAGCCGCA	ANKRD34A	0.572		GAGGCAGAAACTGAGCCGCA	ANKRD34A	-1.613
GACATTCGCCCACAACCCGG	ANKRD34A	0.522		GACATTCGCCCACAACCCGG	ANKRD34A	-0.428
TGGAGACTATGCGAGCGCAG	LIX1L	-0.011		TGGAGACTATGCGAGCGCAG	LIX1L	-0.051
TGACATAGCAGACATAAGGA	LIX1L	-0.042		TGACATAGCAGACATAAGGA	LIX1L	1.679
TCATCAGTGATTCTTCGGGA	LIX1L	-0.238		TCATCAGTGATTCTTCGGGA	LIX1L	-0.155
CTACTACCAGGGCAACAGGG	LIX1L	-0.03		CTACTACCAGGGCAACAGGG	LIX1L	-0.788
GGACGTGCTAGATCTTCACG	RBM8A	0.09		GGACGTGCTAGATCTTCACG	RBM8A	-0.428
TGAAACATACAAGGAAGCCC	RBM8A	-3.319		TGAAACATACAAGGAAGCCC	RBM8A	-2.187
TATGGAGGGACTCAATGGCC	RBM8A	-0.18		TATGGAGGGACTCAATGGCC	RBM8A	0.132
GACGCAGCAGAAGTCCAGAC	RBM8A	0.342		GACGCAGCAGAAGTCCAGAC	RBM8A	-1.286
AAGAGAGCAAGCATACTGGG	PEX11B	-0.393		AAGAGAGCAAGCATACTGGG	PEX11B	-0.004
TCGCCTGTGACAATGTCCTG	PEX11B	-0.106		TCGCCTGTGACAATGTCCTG	PEX11B	0.352
CAGAGGCCTAGTTTGTCCAG	PEX11B	0.351		CAGAGGCCTAGTTTGTCCAG	PEX11B	0.091
CAGGGCTTGAGTCGTAGCCA	PEX11B	-0.457		CAGGGCTTGAGTCGTAGCCA	PEX11B	0.117
TCACCTGTCAGGAACACCAG	ITGA10	0.728		TCACCTGTCAGGAACACCAG	ITGA10	-0.282
GTGGCCCTGGGAATAGGCGT	ITGA10	0.632		GTGGCCCTGGGAATAGGCGT	ITGA10	-1.139
ATGGGCCTTCAGGCGACCGG	ITGA10	-0.808		ATGGGCCTTCAGGCGACCGG	ITGA10	-0.501
GATGAGATGAATTTCCCAGT	ITGA10	0.46		GATGAGATGAATTTCCCAGT	ITGA10	0.96
GGGTCGGGCAGATTTCCTGG	ANKRD35	-0.148		GGGTCGGGCAGATTTCCTGG	ANKRD35	-0.918
ATTATCCAACACGTCCAGGA	ANKRD35	-0.221		ATTATCCAACACGTCCAGGA	ANKRD35	0.187
GAGCCACGGAGCTGACGCGG	ANKRD35	0.331		GAGCCACGGAGCTGACGCGG	ANKRD35	-0.609
GGATGAAGACCCGTGCTCGG	ANKRD35	-0.738		GGATGAAGACCCGTGCTCGG	ANKRD35	0.415
GAAGCACGAGCTCCTGGCCA	PIAS3	0.033		GAAGCACGAGCTCCTGGCCA	PIAS3	0.441
AGTGCGCTTCCTCAAACCGC	PIAS3	0.14		AGTGCGCTTCCTCAAACCGC	PIAS3	-0.659
GGAGAGCATTTACCGGCAGG	PIAS3	0.063		GGAGAGCATTTACCGGCAGG	PIAS3	0.391
AGATGACCAATTGACCACAA	PIAS3	-0.638		AGATGACCAATTGACCACAA	PIAS3	1.282
GACCCAAGAGAACTGGCCCT	NUDT17	-0.598		GACCCAAGAGAACTGGCCCT	NUDT17	-0.445
TGGGCACGTGGAACTTGAGG	NUDT17	-0.18		TGGGCACGTGGAACTTGAGG	NUDT17	0.572
AGACTGTCTTGCTAACCCGA	NUDT17	-0.398		AGACTGTCTTGCTAACCCGA	NUDT17	0.592
CTGGAGCGGAAGCCTAGCGG	NUDT17	-2.209		CTGGAGCGGAAGCCTAGCGG	NUDT17	-0.181
GAGCGCAGTTGCTAACAGGA	POLR3C	-1.929		GAGCGCAGTTGCTAACAGGA	POLR3C	-3.702
TTATACAGATGGCAAGACCA	POLR3C	-2.263		TTATACAGATGGCAAGACCA	POLR3C	-1.745
TTGGTAGTATAGATGTACCG	POLR3C	-2.449		TTGGTAGTATAGATGTACCG	POLR3C	-1.236
AGAGTAATTGCCCATGACAC	POLR3C	-1.787		AGAGTAATTGCCCATGACAC	POLR3C	-1.886
AGTGGACTGCTACTTAGAAA	RNF115	-1.08		AGTGGACTGCTACTTAGAAA	RNF115	0.011
GATGCTGCACTCCAACCCTG	RNF115	-0.401		GATGCTGCACTCCAACCCTG	RNF115	0.156
ACAGCAGTTGTATTGTGCCG	RNF115	-0.184		ACAGCAGTTGTATTGTGCCG	RNF115	-0.221
ACAGTCAGCTACATGACCGA	RNF115	-0.269		ACAGTCAGCTACATGACCGA	RNF115	-1.343
GACAGGGAACTACACAGTGA	CD160	-0.647		GACAGGGAACTACACAGTGA	CD160	0.3
CAAGTCACACCGTTGCACAG	CD160	0.565		CAAGTCACACCGTTGCACAG	CD160	0.067
ATTGTGGACATCCAGTCTGG	CD160	-1.027		ATTGTGGACATCCAGTCTGG	CD160	-0.766
AATTGCCAGCAGGATGGCCA	CD160	1.005		AATTGCCAGCAGGATGGCCA	CD160	-1.069
GAGAAGGCTGGCCTTCAAGA	PDZK1	0.492		GAGAAGGCTGGCCTTCAAGA	PDZK1	0.934
TTCACGAGATAGCAGAGCCG	PDZK1	-0.773		TTCACGAGATAGCAGAGCCG	PDZK1	-0.807
CAAAGTCAAGAACTGCCCAA	PDZK1	0.213		CAAAGTCAAGAACTGCCCAA	PDZK1	-0.398
GGTGTCAAGTGGATCAGCCA	PDZK1	-0.634		GGTGTCAAGTGGATCAGCCA	PDZK1	0.156
GAAGCGGCCGGCGACAAGCG	ATAD3A	-0.26		GAAGCGGCCGGCGACAAGCG	ATAD3A	-0.236
TGTCGCCGGCCGCTTCATCG	ATAD3A	-0.81		TGTCGCCGGCCGCTTCATCG	ATAD3A	0.205
AGTGGACCATCTCATTGATG	ATAD3A	0.104		AGTGGACCATCTCATTGATG	ATAD3A	-0.611
ATTGGTGCTCTCCCTCAGGG	PRKAB2	0.627		ATTGGTGCTCTCCCTCAGGG	PRKAB2	0.219
TTCAGACCAGCGGATAACAG	PRKAB2	-0.392		TTCAGACCAGCGGATAACAG	PRKAB2	0.313
GCCAAGGCTGCACGCTCCGA	PRKAB2	-0.644		GCCAAGGCTGCACGCTCCGA	PRKAB2	-0.8
GTCGCTGGTGGTGTTTCCCA	PRKAB2	-0.485		GTCGCTGGTGGTGTTTCCCA	PRKAB2	-2.428
TTGGCCTGAAGCCTAAACAC	FMO5	-1.312		TTGGCCTGAAGCCTAAACAC	FMO5	0.382
TCGAGACTATAAGAACCCAG	FMO5	-0.288		TCGAGACTATAAGAACCCAG	FMO5	0.156
TCACCAGGGAAGCTTTCCAG	FMO5	-0.738		TCACCAGGGAAGCTTTCCAG	FMO5	-0.675
GAAAGGACTGATGACATCGG	FMO5	-0.853		GAAAGGACTGATGACATCGG	FMO5	-0.844
AGGAGCAGGACTTACGGCAG	CHD1L	-0.182		AGGAGCAGGACTTACGGCAG	CHD1L	0.085
GCTGCATAAGACCTTGTCAG	CHD1L	0.607		GCTGCATAAGACCTTGTCAG	CHD1L	0.42
TCTGCAATGCTGACATGCCA	CHD1L	-0.086		TCTGCAATGCTGACATGCCA	CHD1L	-0.72
AGTTGGAGACCACCTGACTG	CHD1L	0.56		AGTTGGAGACCACCTGACTG	CHD1L	0.374
GCCGCACAGGCCCTTCGAGG	TMEM240	0.576		GCCGCACAGGCCCTTCGAGG	TMEM240	-0.428
ATTCCAGTAACCCTAAAGTG	BCL9	0.457		ATTCCAGTAACCCTAAAGTG	BCL9	0.655
TCTCCAATCAGGGTAAACAG	BCL9	-0.173		TCTCCAATCAGGGTAAACAG	BCL9	-0.428
ACACTGGGAGAGAATCCCGA	BCL9	-0.298		ACACTGGGAGAGAATCCCGA	BCL9	0.324
ACTTCCAGGGATATTCACAG	BCL9	0.846		ACTTCCAGGGATATTCACAG	BCL9	-0.071
TGCGCGCCTGGAGAGCCGGA	TMEM240	-0.163		TGCGCGCCTGGAGAGCCGGA	TMEM240	0.048
CGTCACAAAGTAGTTCTCGG	TMEM240	0.367		CGTCACAAAGTAGTTCTCGG	TMEM240	0.044
GATGATCGAACAGAGAGCTG	ACP6	1.029		GATGATCGAACAGAGAGCTG	ACP6	0.126
ACCAACCTTCAACCCACAGG	ACP6	-0.945		ACCAACCTTCAACCCACAGG	ACP6	-0.444
ACAGTCACCAATCTAGCTGG	ACP6	0.827		ACAGTCACCAATCTAGCTGG	ACP6	0.388
GTGCAGGCAGTACGCCAGCG	ACP6	-0.392		GTGCAGGCAGTACGCCAGCG	ACP6	0.991
AATGAAGCCCACCTCCATGG	GJA5	-0.799		AATGAAGCCCACCTCCATGG	GJA5	-0.055
TGGCTCTTACGAGTACCCGG	GJA5	-0.209		TGGCTCTTACGAGTACCCGG	GJA5	0.161
GGAGAAGCGCAAGCTACGGG	GJA5	-0.406		GGAGAAGCGCAAGCTACGGG	GJA5	-0.819
AGTACACAAGCACTCGACCG	GJA5	-0.031		AGTACACAAGCACTCGACCG	GJA5	0.342
TGGGCGACTGGAGTTTCCTG	GJA8	-0.45		TGGGCGACTGGAGTTTCCTG	GJA8	-0.821
AGAGGAGGGAGCCGAACCCG	GJA8	0.532		AGAGGAGGGAGCCGAACCCG	GJA8	-0.428
AGCAGAGAGGCTGACCACGG	GJA8	-0.255		AGCAGAGAGGCTGACCACGG	GJA8	-1.352
GGAGAAGGTGGCCGTGCCAG	GJA8	0.56		GGAGAAGGTGGCCGTGCCAG	GJA8	-0.107
CATGTCCATCAAGCACGCGA	TMEM240	-1.325		CATGTCCATCAAGCACGCGA	TMEM240	-0.856
GATCCAGCACACGGAAGACA	SSU72	-3.879		GATCCAGCACACGGAAGACA	SSU72	-1.869
GGACATCCAGGACAACCACG	SSU72	-3.325		GGACATCCAGGACAACCACG	SSU72	-1.299
AGAGAGAGTGTATGACCAGG	SSU72	-4.242		AGAGAGAGTGTATGACCAGG	SSU72	-2.261
ACCAGGGATGGCAAGCCCTT	PPIAL4D	0.834		ACCAGGGATGGCAAGCCCTT	PPIAL4D	0.689
AGACTGGCGGAACTGAGCGG	KAZN	-0.032		AGACTGGCGGAACTGAGCGG	KAZN	-1.009
ACTGCTAGAAGAGAAGACTC	FCGR1A	-1.947		ACTGCTAGAAGAGAAGACTC	FCGR1A	-1.615
CTGGTGCGAGGCTGCCACAG	FCGR1A	-0.159		CTGGTGCGAGGCTGCCACAG	FCGR1A	-0.802
AAGGACATTTCCATCCTCTG	FCGR1A	-0.606		AAGGACATTTCCATCCTCTG	FCGR1A	-0.676
GCACTTGAAGCTCCAACTCA	FCGR1A	-1.023		GCACTTGAAGCTCCAACTCA	FCGR1A	-1.131
ACGAAAGTGCAGAAGAAGGA	HIST2H2BF	-0.708		ACGAAAGTGCAGAAGAAGGA	HIST2H2BF	1.236
TGTTACGAAAGTGCAGAAGA	HIST2H2BF	0.169		TGTTACGAAAGTGCAGAAGA	HIST2H2BF	0.794
TCTTTGGTAACAGAACGGCC	HIST2H2AC	0.764		TCTTTGGTAACAGAACGGCC	HIST2H2AC	-0.118
TCTTGGGCAACAGGACAGCC	HIST2H2AB	-0.042		TCTTGGGCAACAGGACAGCC	HIST2H2AB	0.403
AGAGCTCAACAAGTTACTCG	HIST2H2AB	-1.232		AGAGCTCAACAAGTTACTCG	HIST2H2AB	-1.153
CGGCTAGTTGCAGATGGCGA	HIST2H2AB	-0.157		CGGCTAGTTGCAGATGGCGA	HIST2H2AB	-1.173
GACCGCGGAAATTCTGGAGC	HIST2H2AB	0.802		GACCGCGGAAATTCTGGAGC	HIST2H2AB	-0.289
GAGCTTCGCAACGAGAGCGG	BOLA1	0.166		GAGCTTCGCAACGAGAGCGG	BOLA1	-0.471
AAGTGAGTCTCACTGCCAGG	BOLA1	-0.924		AAGTGAGTCTCACTGCCAGG	BOLA1	1.318
GAGAGCTCACCACAGCCACG	BOLA1	0.734		GAGAGCTCACCACAGCCACG	BOLA1	-0.516
GTTCTCTCTCCACTGGGCGG	BOLA1	0.432		GTTCTCTCTCCACTGGGCGG	BOLA1	-0.179
TCACCTCTAGGAAGAAACGG	SV2A	0.807		TCACCTCTAGGAAGAAACGG	SV2A	0.585
TCTGGCCCAGGAGAAACGAG	SV2A	-0.571		TCTGGCCCAGGAGAAACGAG	SV2A	-0.648
AGAGGAAAGTGCCGTAACCC	SV2A	-0.083		AGAGGAAAGTGCCGTAACCC	SV2A	-0.555
AAAGCATGCGGCCAAGAAGG	SV2A	0.649		AAAGCATGCGGCCAAGAAGG	SV2A	0.237
ACATCCTCACCCATTCCCAC	SF3B4	-0.544		ACATCCTCACCCATTCCCAC	SF3B4	-0.888
GACTCCAAGGGTGAGCGCCA	SF3B4	-1.891		GACTCCAAGGGTGAGCGCCA	SF3B4	-1.706
AGGTTAGTGAACCGCTGCTG	SF3B4	-2.093		AGGTTAGTGAACCGCTGCTG	SF3B4	-1.623
GGAGATCGGCCCGGCAGCCA	SF3B4	-1.927		GGAGATCGGCCCGGCAGCCA	SF3B4	-1.147
TAGGGACCCAGAAGTAACGG	MTMR11	0.21		TAGGGACCCAGAAGTAACGG	MTMR11	0.477
TAATCGTCCAATGTTGACCA	MTMR11	-0.06		TAATCGTCCAATGTTGACCA	MTMR11	0.488
AGGGTCACCTTCCAGCCCTG	MTMR11	-0.768		AGGGTCACCTTCCAGCCCTG	MTMR11	-0.612
ATAGGGCATTATTACCTGGG	MTMR11	0.445		ATAGGGCATTATTACCTGGG	MTMR11	-0.267
CTGCTTTCAAGACTCACCAA	OTUD7B	-0.448		CTGCTTTCAAGACTCACCAA	OTUD7B	-0.266
GCACAGATGGGCATTTCCAG	OTUD7B	-0.619		GCACAGATGGGCATTTCCAG	OTUD7B	-0.031
GAACGATGTCATCCTGCCGC	OTUD7B	0.222		GAACGATGTCATCCTGCCGC	OTUD7B	0.084
CTAGCGCGAGATCTCCTAGA	OTUD7B	-0.29		CTAGCGCGAGATCTCCTAGA	OTUD7B	0.039
ACAATCGGAGATTCTACAGA	VPS45	-1.347		ACAATCGGAGATTCTACAGA	VPS45	-0.497
TCGTTATCAGCTCTCATCAG	VPS45	0.248		TCGTTATCAGCTCTCATCAG	VPS45	-0.964
ATGGAGGAACCTCTGTCCGA	VPS45	-1.22		ATGGAGGAACCTCTGTCCGA	VPS45	-0.338
TTAGTGGACATATCAGGCCA	VPS45	0.012		TTAGTGGACATATCAGGCCA	VPS45	-0.797
AGAAGAACAATTCCGCCAAG	PLEKHO1	0.464		AGAAGAACAATTCCGCCAAG	PLEKHO1	0.563
ACCCAGCCGACCTTCTCGGG	PLEKHO1	-0.185		ACCCAGCCGACCTTCTCGGG	PLEKHO1	-0.58
AGATAGGATCTCCTCCAGGG	PLEKHO1	0.09		AGATAGGATCTCCTCCAGGG	PLEKHO1	0.104
GAATCCGGCGGAGACCGAGG	PLEKHO1	-1.539		GAATCCGGCGGAGACCGAGG	PLEKHO1	-0.706
AAACGAGATGCTGAAGACGA	ANP32E	-0.873		AAACGAGATGCTGAAGACGA	ANP32E	0.254
AATGAAGCTGGTCCACCGGA	ANP32E	0.798		AATGAAGCTGGTCCACCGGA	ANP32E	-0.357
TCAGGAGGATAATGAAGCGC	ANP32E	-0.173		TCAGGAGGATAATGAAGCGC	ANP32E	0.681
GAGTCATCTCACCTCCTCCG	ANP32E	0.018		GAGTCATCTCACCTCCTCCG	ANP32E	-0.638
AATCACCTCCAGCAGGAGGG	CA14	-0.711		AATCACCTCCAGCAGGAGGG	CA14	0.647
TGCCAGGCTGGTCATATCCG	CA14	0.406		TGCCAGGCTGGTCATATCCG	CA14	0.025
CAGTGAAGCCACATTTGCAG	CA14	-0.342		CAGTGAAGCCACATTTGCAG	CA14	0.272
TAGAAGGTCCCAGATTTCAA	CA14	0.67		TAGAAGGTCCCAGATTTCAA	CA14	0.016
GCTGCGCTGAATACTTCGGA	APH1A	-0.781		GCTGCGCTGAATACTTCGGA	APH1A	0.179
GCAGGCTGGCCTCATACCAG	APH1A	-1.076		GCAGGCTGGCCTCATACCAG	APH1A	-0.75
CAAGATGAACCAGACCACAG	APH1A	0.526		CAAGATGAACCAGACCACAG	APH1A	0.031
TGAACCAGACCACAGAGGCC	APH1A	0.39		TGAACCAGACCACAGAGGCC	APH1A	0.563
CATGTACTCACCATAACTGG	C1orf54	-0.147		CATGTACTCACCATAACTGG	C1orf54	-0.674
TCATGTACTCACCATAACTG	C1orf54	-0.973		TCATGTACTCACCATAACTG	C1orf54	-0.329
AAAGGCACACGACAGGAGGA	C1orf54	0.292		AAAGGCACACGACAGGAGGA	C1orf54	-0.822
GAACAAAGGCACACGACAGG	C1orf54	-0.101		GAACAAAGGCACACGACAGG	C1orf54	0.092
GAATAGGAAGAAACGCTAGA	C1orf51	0.98		GAATAGGAAGAAACGCTAGA	C1orf51	0.557
GAGACCAGTCTAAACACCCA	C1orf51	-0.087		GAGACCAGTCTAAACACCCA	C1orf51	0.337
CCTCTCACAGACCTACTCAA	C1orf51	0.404		CCTCTCACAGACCTACTCAA	C1orf51	0.454
AAGCAGCTGAATCACTGTGG	C1orf51	-0.218		AAGCAGCTGAATCACTGTGG	C1orf51	1.386
AAAGCTATGAAAGGTGCCGG	MRPS21	-0.714		AAAGCTATGAAAGGTGCCGG	MRPS21	-1.415
GTGCCGGCGGATCTACAACA	MRPS21	-1.857		GTGCCGGCGGATCTACAACA	MRPS21	-0.234
GAAAGAATCGGGCAGATCCG	MRPS21	-1.444		GAAAGAATCGGGCAGATCCG	MRPS21	-1.409
AATCGGGCAGATCCGTGGCA	MRPS21	-0.65		AATCGGGCAGATCCGTGGCA	MRPS21	-0.646
GGGTTTCTCAGAGCCTACGG	PRPF3	0.278		GGGTTTCTCAGAGCCTACGG	PRPF3	-1.055
ACAATACCTGAGGTGTAGGG	PRPF3	-1.163		ACAATACCTGAGGTGTAGGG	PRPF3	-0.189
CATCGGCAATGCCAACATGG	PRPF3	-0.541		CATCGGCAATGCCAACATGG	PRPF3	-0.09
CCTAAGAAGGAGCTAAAGGA	PRPF3	-2.717		CCTAAGAAGGAGCTAAAGGA	PRPF3	-2.888
ACAAACAACCGAATAAGCAG	RPRD2	-0.349		ACAAACAACCGAATAAGCAG	RPRD2	-0.659
GCAGTTGTCAACTATGAGGG	RPRD2	-0.398		GCAGTTGTCAACTATGAGGG	RPRD2	-0.326
AGACATGGAACTCTCAGATG	RPRD2	-0.478		AGACATGGAACTCTCAGATG	RPRD2	0.146
GTTTGGCAAAGCCAATGCTG	RPRD2	-0.99		GTTTGGCAAAGCCAATGCTG	RPRD2	-2.75
AAGCCTGTAAACCTTGGAGC	TARS2	-0.736		AAGCCTGTAAACCTTGGAGC	TARS2	-1.385
GAGGTCAGAATCTGTCTCCA	TARS2	-0.009		GAGGTCAGAATCTGTCTCCA	TARS2	-0.378
GCAGCAGCTGAACAATTCCT	TARS2	-0.844		GCAGCAGCTGAACAATTCCT	TARS2	-1.452
CTGCTGCTCGACCCTTCCGG	TARS2	-2.467		CTGCTGCTCGACCCTTCCGG	TARS2	-2.165
AGCCAAATAGGTCAAGACCA	ECM1	-0.377		AGCCAAATAGGTCAAGACCA	ECM1	0.69
AGGCCAGAGCACTTTCAAGA	ECM1	0.578		AGGCCAGAGCACTTTCAAGA	ECM1	0.335
AAAGGGAGGGCCATGCTGAG	ECM1	-0.128		AAAGGGAGGGCCATGCTGAG	ECM1	0.431
TCTGGAGAAGGCCGCCCAGG	ECM1	0.452		TCTGGAGAAGGCCGCCCAGG	ECM1	0.222
GATCCAAGCAGAGCTGAGGG	ADAMTSL4	-0.219		GATCCAAGCAGAGCTGAGGG	ADAMTSL4	-0.566
GGAGACCCAGGAGATTCGAG	ADAMTSL4	0.285		GGAGACCCAGGAGATTCGAG	ADAMTSL4	0.689
GAAGAAGCCACCTTCTCCTA	ADAMTSL4	0.378		GAAGAAGCCACCTTCTCCTA	ADAMTSL4	0.593
GGACATAGAAGCGGAAGCCA	ADAMTSL4	0.268		GGACATAGAAGCGGAAGCCA	ADAMTSL4	-0.571
AAGGAAGGGCTGCGCGGCCG	ADAMTSL4-AS1	-0.424		AAGGAAGGGCTGCGCGGCCG	ADAMTSL4-AS1	-0.902
GGGTATCTGCGCCTTTCCGC	ADAMTSL4-AS1	0.142		GGGTATCTGCGCCTTTCCGC	ADAMTSL4-AS1	-0.322
AAGCCAACTGCCCTTCGCTC	ADAMTSL4-AS1	-0.887		AAGCCAACTGCCCTTCGCTC	ADAMTSL4-AS1	-0.342
GTACGCATATCCCTACGCTC	ADAMTSL4-AS1	-1.348		GTACGCATATCCCTACGCTC	ADAMTSL4-AS1	-0.303
CATGTAGAGGACCTAGAAGG	MCL1	-0.158		CATGTAGAGGACCTAGAAGG	MCL1	0.447
AGGCGCTGGAGACCTTACGA	MCL1	0.066		AGGCGCTGGAGACCTTACGA	MCL1	-1.004
TCTGGCGTGAGGGTGGACGG	MCL1	-0.807		TCTGGCGTGAGGGTGGACGG	MCL1	-0.346
GCTTCCGCCAATCACCGCGC	MCL1	0.066		GCTTCCGCCAATCACCGCGC	MCL1	1.108
AAGCTTGCTGGTGACGAGCG	ENSA	-0.044		AAGCTTGCTGGTGACGAGCG	ENSA	0.563
ACGAGCGAGGACTTTCTCTG	ENSA	-0.282		ACGAGCGAGGACTTTCTCTG	ENSA	0.064
TCCTCGCCGGTCTCCTCCGC	ENSA	0.321		TCCTCGCCGGTCTCCTCCGC	ENSA	0.194
AGAAGAAGAGAACCCTGCGG	ENSA	-0.868		AGAAGAAGAGAACCCTGCGG	ENSA	0.727
AAGATAGTGTACTAGAGCGG	GOLPH3L	-0.588		AAGATAGTGTACTAGAGCGG	GOLPH3L	-0.735
ACATGGATAGAGCTACTCAC	GOLPH3L	-0.335		ACATGGATAGAGCTACTCAC	GOLPH3L	1.035
ATATCATCAGGCCTGCGAGG	GOLPH3L	0.007		ATATCATCAGGCCTGCGAGG	GOLPH3L	0.602
TCTTGCTTATTTCAGTGCGA	GOLPH3L	1.137		TCTTGCTTATTTCAGTGCGA	GOLPH3L	0.463
ACCGGGAGGCTGGTAATCTG	HORMAD1	0.334		ACCGGGAGGCTGGTAATCTG	HORMAD1	-0.168
CCAGTTGCAGAGGACTCCCA	HORMAD1	0.073		CCAGTTGCAGAGGACTCCCA	HORMAD1	-0.264
AGTCCTCTGCAACTGGGCAG	HORMAD1	-0.495		AGTCCTCTGCAACTGGGCAG	HORMAD1	-0.29
TGGCCACTGCCCAGTTGCAG	HORMAD1	-0.989		TGGCCACTGCCCAGTTGCAG	HORMAD1	-0.126
TATGGAAACAAAGGCTGCAA	CTSS	-0.203		TATGGAAACAAAGGCTGCAA	CTSS	0.887
TACCTACCATGTCTCCCAGG	CTSS	-0.259		TACCTACCATGTCTCCCAGG	CTSS	-0.183
GAGATGCCAGTGGTGATCCA	CTSS	0.997		GAGATGCCAGTGGTGATCCA	CTSS	1.608
GTTGCATAAAGATCCTACCC	CTSS	0.582		GTTGCATAAAGATCCTACCC	CTSS	0.428
GGCAAGGCAGCTAAATGCAG	CTSK	-0.531		GGCAAGGCAGCTAAATGCAG	CTSK	-2.096
GTGTCTGAGAATGATGGCTG	CTSK	-0.428		GTGTCTGAGAATGATGGCTG	CTSK	0.989
ACTGGCTATGAACCACCTGG	CTSK	-0.562		ACTGGCTATGAACCACCTGG	CTSK	1.33
TACAGAGCAAAGCTCACCAC	CTSK	1.223		TACAGAGCAAAGCTCACCAC	CTSK	0.6
GAGCTCCAGCTCCTCACCTG	ARNT	-0.171		GAGCTCCAGCTCCTCACCTG	ARNT	0.089
ATCACAGTGAAATTGAACGG	ARNT	1.134		ATCACAGTGAAATTGAACGG	ARNT	-0.129
GTGGAGGAGCCATTGTCCAG	ARNT	0.79		GTGGAGGAGCCATTGTCCAG	ARNT	0.094
GTTGGCAGTAGTCGCCGCCA	ARNT	0.114		GTTGGCAGTAGTCGCCGCCA	ARNT	0.554
GCATCCAAACCAATGCACCC	SETDB1	-0.631		GCATCCAAACCAATGCACCC	SETDB1	1.015
GAAGGACTTCTACTCCAAGC	SETDB1	0.451		GAAGGACTTCTACTCCAAGC	SETDB1	-0.102
GCAAGAAGAGAACTAAGACT	SETDB1	0.053		GCAAGAAGAGAACTAAGACT	SETDB1	-0.475
AAGGAAAGAGTCTACTGTCG	SETDB1	-1.018		AAGGAAAGAGTCTACTGTCG	SETDB1	0.35
GAGGAAGCCTGACCTCCAGC	CERS2	-1.19		GAGGAAGCCTGACCTCCAGC	CERS2	1.05
GAAGAGCAGGGACCAGTAGA	CERS2	-0.364		GAAGAGCAGGGACCAGTAGA	CERS2	-0.571
GAACATTTCTACCTGACCAG	CERS2	-0.141		GAACATTTCTACCTGACCAG	CERS2	-1.534
GCTGCCTGTGAACTTGACCT	CERS2	-0.203		GCTGCCTGTGAACTTGACCT	CERS2	-1.191
GATGGCACCGTCCCTCACCC	ANXA9	0.759		GATGGCACCGTCCCTCACCC	ANXA9	0.704
GCGTGGACAAGGATGCGCAG	ANXA9	-0.653		GCGTGGACAAGGATGCGCAG	ANXA9	-0.707
GTTGGTCAGCACGTCCACAA	ANXA9	-0.226		GTTGGTCAGCACGTCCACAA	ANXA9	-0.5
GTAGGCCTCAGATTCTGCTG	ANXA9	-0.511		GTAGGCCTCAGATTCTGCTG	ANXA9	0.776
GTGGATCAACAAGCCAGCCA	FAM63A	-0.62		GTGGATCAACAAGCCAGCCA	FAM63A	-0.25
AGTCCCTCTGACTTCTCCTG	FAM63A	-0.365		AGTCCCTCTGACTTCTCCTG	FAM63A	-0.579
GTGATCACTTCCTTCTGCGG	FAM63A	-1.08		GTGATCACTTCCTTCTGCGG	FAM63A	-1.076
AAGCTAGCTCAGCTCCACCG	FAM63A	-0.495		AAGCTAGCTCAGCTCCACCG	FAM63A	0.055
GAGCAACCAGAACCGGAGCA	SSU72	-2.706		GAGCAACCAGAACCGGAGCA	SSU72	-2.397
AAGACAATGTCACCTCGCAG	PRUNE	0.058		AAGACAATGTCACCTCGCAG	PRUNE	-0.267
TGACCGAGAGAATCCTGCAG	PRUNE	-1.158		TGACCGAGAGAATCCTGCAG	PRUNE	-0.977
AAGCATGGAGATCTGCAAGG	PRUNE	-0.519		AAGCATGGAGATCTGCAAGG	PRUNE	-0.504
GCTGCCTAAACTCTCTGCTG	PRUNE	0.293		GCTGCCTAAACTCTCTGCTG	PRUNE	-2.224
GGCAGGATGAAGAATTCCCT	BNIPL	-0.173		GGCAGGATGAAGAATTCCCT	BNIPL	-0.428
GACTCGGAGCAGCTGGACAG	BNIPL	-1.025		GACTCGGAGCAGCTGGACAG	BNIPL	-1.455
ACAGCTGAAAGGCTGGGCCG	BNIPL	0.498		ACAGCTGAAAGGCTGGGCCG	BNIPL	-0.979
TGACGTATCCAGCTTAGAGG	BNIPL	-0.472		TGACGTATCCAGCTTAGAGG	BNIPL	-0.737
AAAGCCGGTGGACACCGTGG	C1orf56	-0.817		AAAGCCGGTGGACACCGTGG	C1orf56	0.045
GTCCTCAGTAGACCTCCCGG	C1orf56	-0.923		GTCCTCAGTAGACCTCCCGG	C1orf56	-0.365
CGCAGATAGACAGAAACCAG	C1orf56	0.219		CGCAGATAGACAGAAACCAG	C1orf56	-0.164
GATGAAGTGGCCATTACCTC	C1orf56	0.056		GATGAAGTGGCCATTACCTC	C1orf56	-0.209
TAGGCCATGGAGCAATTCTA	CDC42SE1	0.409		TAGGCCATGGAGCAATTCTA	CDC42SE1	1.228
AGGGAAACCGAGATAGGCCA	CDC42SE1	0.069		AGGGAAACCGAGATAGGCCA	CDC42SE1	0.861
GGCCGGAGATGGACTTGCCA	CDC42SE1	0.227		GGCCGGAGATGGACTTGCCA	CDC42SE1	-0.976
GATTGACCGGACCATGATTG	CDC42SE1	-0.171		GATTGACCGGACCATGATTG	CDC42SE1	0.112
AAGGTCAAAGACAGCAGCGT	MLLT11	-0.321		AAGGTCAAAGACAGCAGCGT	MLLT11	0.442
TGAAGGTGCTGTACTCAAGG	MLLT11	-0.448		TGAAGGTGCTGTACTCAAGG	MLLT11	0.427
GCAAGTCCAGTTCGAAGGAG	MLLT11	-0.483		GCAAGTCCAGTTCGAAGGAG	MLLT11	0.521
TTAGAGCAAGTCCAGTTCGA	MLLT11	0.21		TTAGAGCAAGTCCAGTTCGA	MLLT11	-1.008
GCAGAAGTACTCCTTCGAGC	GABPB2	0.271		GCAGAAGTACTCCTTCGAGC	GABPB2	0.768
GTAACTCTACGACATCTCGA	GABPB2	0.42		GTAACTCTACGACATCTCGA	GABPB2	1.349
AATGGAGCAGCCATACTCAC	GABPB2	-0.073		AATGGAGCAGCCATACTCAC	GABPB2	-0.107
TGCAAGGGTAGCCAGCACTG	GABPB2	-0.891		TGCAAGGGTAGCCAGCACTG	GABPB2	0.233
GGCCTGGAAATCCGCAGCTG	SEMA6C	0.213		GGCCTGGAAATCCGCAGCTG	SEMA6C	-0.398
TCCCAGACGCTCCTTGCCTG	SEMA6C	0.412		TCCCAGACGCTCCTTGCCTG	SEMA6C	-0.549
TTACCGGGCAGCCACTAGCA	SEMA6C	-0.795		TTACCGGGCAGCCACTAGCA	SEMA6C	-0.387
TGAAGGTCAGAGATCAACAG	SEMA6C	0.916		TGAAGGTCAGAGATCAACAG	SEMA6C	-0.387
GATCAAAGTGGCCATCAAGG	TNFAIP8L2	0.523		GATCAAAGTGGCCATCAAGG	TNFAIP8L2	-0.155
GTGGCTGTGCTGCACCGCAA	TNFAIP8L2	-0.363		GTGGCTGTGCTGCACCGCAA	TNFAIP8L2	-1.502
TAGCCAGGGCCAGCTCACTG	TNFAIP8L2	0.42		TAGCCAGGGCCAGCTCACTG	TNFAIP8L2	0.227
CAGAGAAGTGATCAAACACG	TNFAIP8L2	0.123		CAGAGAAGTGATCAAACACG	TNFAIP8L2	-0.723
AGAGAGGTCATGGATGGGCG	LYSMD1	0.129		AGAGAGGTCATGGATGGGCG	LYSMD1	0.311
ACAGGAGCAGGACGTGCCAA	LYSMD1	-0.258		ACAGGAGCAGGACGTGCCAA	LYSMD1	-0.715
GAGCCCAGAGACCTGTTCAA	LYSMD1	-0.367		GAGCCCAGAGACCTGTTCAA	LYSMD1	-0.917
GCTGGACTAGCACTCAAATA	LYSMD1	0.36		GCTGGACTAGCACTCAAATA	LYSMD1	0.833
GAGGCGCTGATGCTTCGGGA	SCNM1	-0.263		GAGGCGCTGATGCTTCGGGA	SCNM1	-2.367
GATGTTTCTTGCCTGCACGG	SCNM1	-0.956		GATGTTTCTTGCCTGCACGG	SCNM1	-0.606
AGTCGTGTCTGAGTTAGCAG	SCNM1	-1.013		AGTCGTGTCTGAGTTAGCAG	SCNM1	-0.031
TCAGAGGTCAAACTCCAAAG	SCNM1	-0.683		TCAGAGGTCAAACTCCAAAG	SCNM1	0.762
TGAGCGGCCACTAACCCAGG	VPS72	-1.683		TGAGCGGCCACTAACCCAGG	VPS72	-0.46
GCCTCGAAAGGTCAACACCC	VPS72	-1.142		GCCTCGAAAGGTCAACACCC	VPS72	-0.589
GAAGCGCCGAGTAGTCACCA	VPS72	-1.393		GAAGCGCCGAGTAGTCACCA	VPS72	-2.351
TAGGCGGTATGAGTTTGGCT	VPS72	-3.168		TAGGCGGTATGAGTTTGGCT	VPS72	-1.29
GACCGAAGACGACGGCCCGG	PIP5K1A	-0.022		GACCGAAGACGACGGCCCGG	PIP5K1A	-0.148
GTTAGGCATTACCCACACTG	PIP5K1A	0.162		GTTAGGCATTACCCACACTG	PIP5K1A	-2.035
AAGGCTCAACCTACAAACGG	PIP5K1A	0.373		AAGGCTCAACCTACAAACGG	PIP5K1A	-0.886
CAAGGCACAAGTGACAACAA	PIP5K1A	-0.047		CAAGGCACAAGTGACAACAA	PIP5K1A	0.379
GATGGTGTTGGAAAGCACTA	PSMD4	-1.817		GATGGTGTTGGAAAGCACTA	PSMD4	-3.544
GCTACATACTGTCCAACCCA	PSMD4	-2.672		GCTACATACTGTCCAACCCA	PSMD4	-4.446
GCATCAGCCAAACTGGGCCC	PSMD4	-0.91		GCATCAGCCAAACTGGGCCC	PSMD4	-0.68
GCTCTTCCATAGATACACGA	PSMD4	-0.636		GCTCTTCCATAGATACACGA	PSMD4	-1.969
TGTGGACAGCATCACCAGCC	PI4KB	-0.753		TGTGGACAGCATCACCAGCC	PI4KB	-0.559
GATCCGGGCAGGGACACTGG	PI4KB	-2.364		GATCCGGGCAGGGACACTGG	PI4KB	-2.236
GTGGTGGTCAAAGCCAGCAG	PI4KB	-0.748		GTGGTGGTCAAAGCCAGCAG	PI4KB	-0.781
CCAAAGGAGCAAGAAGACGG	PI4KB	-0.889		CCAAAGGAGCAAGAAGACGG	PI4KB	-2.255
GAAGCGGGCGACCTCAACGA	RFX5	-0.505		GAAGCGGGCGACCTCAACGA	RFX5	-0.816
TTTAGGTCAAGTCCAGGCAG	RFX5	-0.573		TTTAGGTCAAGTCCAGGCAG	RFX5	-0.349
GCTCGAAGGCTTGGTGGCCG	RFX5	0.308		GCTCGAAGGCTTGGTGGCCG	RFX5	-0.522
GTGTTTATGATGCCTATCGG	RFX5	0.603		GTGTTTATGATGCCTATCGG	RFX5	0.389
TACCAGAAGTCATAGCCCAA	SELENBP1	-0.647		TACCAGAAGTCATAGCCCAA	SELENBP1	0.113
GAAGTGATGATCAGCTCCCT	SELENBP1	1.09		GAAGTGATGATCAGCTCCCT	SELENBP1	-0.134
GGTTGGGCATGGGCAGCCGG	SELENBP1	-0.073		GGTTGGGCATGGGCAGCCGG	SELENBP1	-0.574
TTACCGAAACACAGGCACTG	SELENBP1	0.82		TTACCGAAACACAGGCACTG	SELENBP1	1.088
GCGGTCCGGACTTTGGGCGG	PSMB4	0.316		GCGGTCCGGACTTTGGGCGG	PSMB4	-0.824
GATGTTGCGGAAACGAGCCA	PSMB4	-2.142		GATGTTGCGGAAACGAGCCA	PSMB4	-1.281
GCGCCGGCTGTACATGGCCC	PSMB4	-2.758		GCGCCGGCTGTACATGGCCC	PSMB4	-3.117
CAAGCATGTCCACATAACCG	PSMB4	-3.897		CAAGCATGTCCACATAACCG	PSMB4	-2.688
AAGAGTGGCCGGGATGACGG	POGZ	-0.371		AAGAGTGGCCGGGATGACGG	POGZ	-0.914
ATTGTGCTGAACGTACAGCA	POGZ	-1.047		ATTGTGCTGAACGTACAGCA	POGZ	-0.162
AATCCTTTGGTCCAGCAAGG	POGZ	-0.824		AATCCTTTGGTCCAGCAAGG	POGZ	-0.381
GGTGCCCAGCAACAGAAGCA	POGZ	0.713		GGTGCCCAGCAACAGAAGCA	POGZ	-0.692
GAGATGGGCACTCTACGTCG	CGN	0.753		GAGATGGGCACTCTACGTCG	CGN	-0.799
ATATGGTCCACACTGCCTGG	CGN	0.138		ATATGGTCCACACTGCCTGG	CGN	-0.199
AAAGTGAAACCTCTGTGAGG	CGN	-0.015		AAAGTGAAACCTCTGTGAGG	CGN	0.4
CATGTCGTAAATCTTCACCC	CGN	-0.844		CATGTCGTAAATCTTCACCC	CGN	0.624
CCTGGTGGACGTGCACCCAG	TUFT1	0.406		CCTGGTGGACGTGCACCCAG	TUFT1	0.254
GGGCAGGAAGACCTATGCCA	TUFT1	0.237		GGGCAGGAAGACCTATGCCA	TUFT1	0.441
CTGCCTACAGAAGCTCCGGG	TUFT1	-0.008		CTGCCTACAGAAGCTCCGGG	TUFT1	-0.428
TGGGCTGCTGTACAGGGCTG	TUFT1	0.401		TGGGCTGCTGTACAGGGCTG	TUFT1	0.233
TTGACGATGCGCACGACCCG	SNX27	-0.087		TTGACGATGCGCACGACCCG	SNX27	0.171
GAACCACGTGAATGTTGAGG	SNX27	-0.26		GAACCACGTGAATGTTGAGG	SNX27	-1.38
CTGAGAGTAGCATTACCAGA	SNX27	-0.07		CTGAGAGTAGCATTACCAGA	SNX27	0.541
GAAAGAAGTAGGTAACAGCA	SNX27	0.574		GAAAGAAGTAGGTAACAGCA	SNX27	-0.696
GTGGGTCTGGAACTTCACGA	CELF3	-0.015		GTGGGTCTGGAACTTCACGA	CELF3	-0.818
GCACTCGTCGATGGTCCCGA	CELF3	-0.667		GCACTCGTCGATGGTCCCGA	CELF3	0.217
CGAACAGAAGACGCTTCCAG	CELF3	-0.947		CGAACAGAAGACGCTTCCAG	CELF3	-0.245
AAGTACACCGGGCTGCACAA	CELF3	0.637		AAGTACACCGGGCTGCACAA	CELF3	1.101
TTGCTGCAGCGGCCCGACCC	RIIAD1	0.037		TTGCTGCAGCGGCCCGACCC	RIIAD1	0.008
CTGCGCTGCGCTAAGCGCCC	RIIAD1	0.349		CTGCGCTGCGCTAAGCGCCC	RIIAD1	-0.458
GGACCCACAAAGAAGTAGAG	RIIAD1	-1.193		GGACCCACAAAGAAGTAGAG	RIIAD1	-0.393
TGAGCCACTCTACTTCTTTG	RIIAD1	0.541		TGAGCCACTCTACTTCTTTG	RIIAD1	0.504
GTTAGCCCAGCAAGCTGCCA	MRPL9	-0.114		GTTAGCCCAGCAAGCTGCCA	MRPL9	-0.366
ATTAGAGAAGATCCAGACCA	MRPL9	-1.189		ATTAGAGAAGATCCAGACCA	MRPL9	0.032
ATACAGCCAGTCCCTGAGGA	MRPL9	-2.025		ATACAGCCAGTCCCTGAGGA	MRPL9	-2.274
GAAGTTGCAGGCCAGGTCAG	MRPL9	0.269		GAAGTTGCAGGCCAGGTCAG	MRPL9	-0.476
TCCCTAGTAGGCCTCCAGGA	OAZ3	-0.475		TCCCTAGTAGGCCTCCAGGA	OAZ3	0.112
AAGGCCGTGCCAATGGGCAG	OAZ3	0.162		AAGGCCGTGCCAATGGGCAG	OAZ3	-0.496
AGAGTCGACGGTCACAGAGA	OAZ3	-0.142		AGAGTCGACGGTCACAGAGA	OAZ3	-1.006
GTAGCTGAAGGCCCGCAGCA	OAZ3	0.62		GTAGCTGAAGGCCCGCAGCA	OAZ3	-0.03
GAAGACATGACAGAGCCAGG	TDRKH	0.963		GAAGACATGACAGAGCCAGG	TDRKH	-0.122
GAGCGAGTGCTGCTTATCAG	TDRKH	0.193		GAGCGAGTGCTGCTTATCAG	TDRKH	0.184
GAGGCTGTGAAACTCATCAT	TDRKH	-0.332		GAGGCTGTGAAACTCATCAT	TDRKH	-0.176
TTGCCTATATCCTATACCGC	TDRKH	-0.435		TTGCCTATATCCTATACCGC	TDRKH	-1.021
GAAGCCGACTGCCAGCACCA	LINGO4	0.646		GAAGCCGACTGCCAGCACCA	LINGO4	0.25
CTGGCTGGAAGTCATCCAGG	LINGO4	0.633		CTGGCTGGAAGTCATCCAGG	LINGO4	0.114
TCTCAGCCATCCCAGCCCGA	LINGO4	-0.297		TCTCAGCCATCCCAGCCCGA	LINGO4	1.288
CCGGAGCCACAAATACCAGG	LINGO4	-1.641		CCGGAGCCACAAATACCAGG	LINGO4	0.536
ACAGGGAGACATGCCAGCTG	RORC	0.029		ACAGGGAGACATGCCAGCTG	RORC	0.269
ATATTCCAACAACTTGGCCA	RORC	-0.65		ATATTCCAACAACTTGGCCA	RORC	0.484
CCTGCAGAAATGCCTGGCGC	RORC	-0.62		CCTGCAGAAATGCCTGGCGC	RORC	-0.92
AGAGACAGCACCGAGCCTCA	RORC	0.35		AGAGACAGCACCGAGCCTCA	RORC	-0.268
GCTGAGATGGGTGGGCGCCA	C2CD4D	1.158		GCTGAGATGGGTGGGCGCCA	C2CD4D	-0.303
AGAGCCAAGGTGCTAGACAG	C2CD4D	-0.472		AGAGCCAAGGTGCTAGACAG	C2CD4D	-1.468
GCTGCGCCTAGTGAGCGCCG	C2CD4D	-0.102		GCTGCGCCTAGTGAGCGCCG	C2CD4D	0.494
CGTGGAACAGGGATTCCCGC	C2CD4D	0.538		CGTGGAACAGGGATTCCCGC	C2CD4D	1.043
CTACCAGTGACCTTACCCTG	THEM5	0.085		CTACCAGTGACCTTACCCTG	THEM5	0.431
TCCAACAGAGACCACATCCG	THEM5	0.125		TCCAACAGAGACCACATCCG	THEM5	-0.303
TGTGGAGGATCCAAATGCTG	THEM5	-0.086		TGTGGAGGATCCAAATGCTG	THEM5	-0.47
GCAAGACTTGGCCACCACAG	THEM5	0.837		GCAAGACTTGGCCACCACAG	THEM5	0.265
ACATCACGTATTCAAAGCCC	THEM4	0.017		ACATCACGTATTCAAAGCCC	THEM4	-0.169
TTAGGTCCTTGTTCCAGCTG	THEM4	-0.05		TTAGGTCCTTGTTCCAGCTG	THEM4	-0.379
GGTGCCCAGACTCACCAGCT	THEM4	0.722		GGTGCCCAGACTCACCAGCT	THEM4	-0.408
CGCGGCGCAGCTCCTCAGCA	THEM4	0.355		CGCGGCGCAGCTCCTCAGCA	THEM4	-0.984
GTAGTACACATGAAGCAGAA	S100A10	0.84		GTAGTACACATGAAGCAGAA	S100A10	0.379
GACCTGGACCAGTGTAGAGA	S100A10	0.872		GACCTGGACCAGTGTAGAGA	S100A10	1.013
ATGGCGTGTTCCATTTGAGA	S100A10	-0.301		ATGGCGTGTTCCATTTGAGA	S100A10	0.833
ATCTCAAATGGAACACGCCA	S100A10	0.235		ATCTCAAATGGAACACGCCA	S100A10	-0.217
ATCTAGCTGACCATCACTGT	S100A11	0.09		ATCTAGCTGACCATCACTGT	S100A11	-1.183
AGGGACCAGTACCTTTGTGA	S100A11	-0.482		AGGGACCAGTACCTTTGTGA	S100A11	-0.565
GAACACAAGAATCAAGGCCC	TCHHL1	-0.883		GAACACAAGAATCAAGGCCC	TCHHL1	0.546
AGAGGATGTACAGCTCACAG	TCHHL1	0.468		AGAGGATGTACAGCTCACAG	TCHHL1	0.924
TGTCCACTGACCATCTCCGG	TCHHL1	-0.286		TGTCCACTGACCATCTCCGG	TCHHL1	-1.247
GGAATGTCTCAATTACACAG	TCHHL1	-0.333		GGAATGTCTCAATTACACAG	TCHHL1	0.545
GCGGGAGAGGCAGTATCGGG	TCHH	1.154		GCGGGAGAGGCAGTATCGGG	TCHH	-0.313
GCTGGAGAGGCAATACCGCG	TCHH	0.424		GCTGGAGAGGCAATACCGCG	TCHH	0.174
GCGGGAGAGGCAATATCGGG	TCHH	0.283		GCGGGAGAGGCAATATCGGG	TCHH	-0.107
GCAGCGGCTGAAGCGCCAGG	TCHH	-1.675		GCAGCGGCTGAAGCGCCAGG	TCHH	-0.428
TCTGACCGTAGTGAGAACCC	RPTN	0.573		TCTGACCGTAGTGAGAACCC	RPTN	0.756
CAGATGGACCGACAAGGCCA	RPTN	-0.825		CAGATGGACCGACAAGGCCA	RPTN	0.561
TATGGTCAGACAGAGAGACA	RPTN	0.747		TATGGTCAGACAGAGAGACA	RPTN	0.52
CAAGACGGAGATTCCCACCA	RPTN	0.129		CAAGACGGAGATTCCCACCA	RPTN	-0.082
ATGTAGAACCGTGTTGCCCA	HRNR	0.339		ATGTAGAACCGTGTTGCCCA	HRNR	-0.517
GACGACATGGATCTACGTCA	HRNR	-0.91		GACGACATGGATCTACGTCA	HRNR	-0.485
GTGGCTGGAAGACTGACCTG	HRNR	0.169		GTGGCTGGAAGACTGACCTG	HRNR	-1.273
AACCAGACTCATGTCGGCCA	HRNR	-0.163		AACCAGACTCATGTCGGCCA	HRNR	-0.75
GCTCCTGAACAGATCCACGA	FLG	0.665		GCTCCTGAACAGATCCACGA	FLG	-1.651
ACTCAGAAGATTCTGAGAGG	FLG	-1.22		ACTCAGAAGATTCTGAGAGG	FLG	-0.882
TCGGAGACAGTGGAAACCGA	FLG	0.553		TCGGAGACAGTGGAAACCGA	FLG	-0.085
GCAGGCCAGGGACAATCAGA	FLG	0.267		GCAGGCCAGGGACAATCAGA	FLG	0.123
TGATAGTGAAGTGCACTCAG	FLG2	-0.171		TGATAGTGAAGTGCACTCAG	FLG2	-0.034
TCACAAAGACCACACTCACG	FLG2	-0.874		TCACAAAGACCACACTCACG	FLG2	-0.138
GGACAGATAGGAGATACCAC	FLG2	0.374		GGACAGATAGGAGATACCAC	FLG2	-0.124
TCAGGCTCAGGTCAGTCCGC	FLG2	0.659		TCAGGCTCAGGTCAGTCCGC	FLG2	-0.111
AGTGGAGCAGCACTCACCCA	CRNN	-0.818		AGTGGAGCAGCACTCACCCA	CRNN	-1.005
GGGACTGAGACCCACGGTCA	CRNN	0.624		GGGACTGAGACCCACGGTCA	CRNN	-0.952
GCCACCAATGACCAGAACAG	CRNN	-0.216		GCCACCAATGACCAGAACAG	CRNN	-0.444
CAGGCGCTATGCAAGGACGG	CRNN	0.174		CAGGCGCTATGCAAGGACGG	CRNN	-0.97
GTCGGCGTCGGAGGGACTGG	LCE5A	-0.392		GTCGGCGTCGGAGGGACTGG	LCE5A	-0.097
ACTCTGAGGTCGGCGTCGGA	LCE5A	-1.272		ACTCTGAGGTCGGCGTCGGA	LCE5A	0.2
AACTCTGAGGTCGGCGTCGG	LCE5A	0.558		AACTCTGAGGTCGGCGTCGG	LCE5A	-0.38
TGGAACTCTGAGGTCGGCGT	LCE5A	0.37		TGGAACTCTGAGGTCGGCGT	LCE5A	-0.358
GGAAACGGCGCTCTGTTGAG	CRCT1	-0.04		GGAAACGGCGCTCTGTTGAG	CRCT1	0.053
CAGAGCGCCGTTTCCGCCAA	CRCT1	0.742		CAGAGCGCCGTTTCCGCCAA	CRCT1	-0.054
CCAGTTGCTGCTGCTTCCCA	CRCT1	0.004		CCAGTTGCTGCTGCTTCCCA	CRCT1	-0.206
GTTGCGGGCCTCTCAGCAGC	CRCT1	0.125		GTTGCGGGCCTCTCAGCAGC	CRCT1	1.01
TGGGTGAGGGACAACTGGGA	LCE3C	0.426		TGGGTGAGGGACAACTGGGA	LCE3C	-0.756
TCTGACTGTGCTCTAAGCTC	LCE3C	0.684		TCTGACTGTGCTCTAAGCTC	LCE3C	-0.414
GACTGTGCTCTAAGCTCCGG	LCE3C	0.647		GACTGTGCTCTAAGCTCCGG	LCE3C	-0.855
GATGGGACCTGAAGTGCCTG	LCE3C	-0.047		GATGGGACCTGAAGTGCCTG	LCE3C	0.172
AGGTCTTGGAGCACAGCAGG	LCE3B	-0.03		AGGTCTTGGAGCACAGCAGG	LCE3B	0.01
GCTCCAAGACCTGGGTGCTG	LCE3B	0.052		GCTCCAAGACCTGGGTGCTG	LCE3B	-0.75
GGTGCCTCCGACTGTGGCTA	LCE3B	0.055		GGTGCCTCCGACTGTGGCTA	LCE3B	0.502
AGAGCCATAGCCACAGTCGG	LCE3B	-0.3		AGAGCCATAGCCACAGTCGG	LCE3B	-0.142
CAAGGCGGGAGCTCCAGCTG	LCE3A	-1.129		CAAGGCGGGAGCTCCAGCTG	LCE3A	-1.124
TGAGTCACCACAGATGCCGC	LCE3A	-0.746		TGAGTCACCACAGATGCCGC	LCE3A	0.462
GCAGCAGCTGCGCTCGGAGC	LCE3A	0.291		GCAGCAGCTGCGCTCGGAGC	LCE3A	0.263
TTTGCAGGGCACTTGGGCGG	LCE3A	1.048		TTTGCAGGGCACTTGGGCGG	LCE3A	0.456
CATGAGGATGCACACTTTGA	LCE4A	0.742		CATGAGGATGCACACTTTGA	LCE4A	-0.128
AGTGGGACCTATGGTGTCTG	LCE4A	0.486		AGTGGGACCTATGGTGTCTG	LCE4A	0.443
AGCTCCAATTGCTATGGCAG	LCE4A	0.135		AGCTCCAATTGCTATGGCAG	LCE4A	-0.525
GAACCTTTCACACAAGATGG	C1orf68	0.129		GAACCTTTCACACAAGATGG	C1orf68	0.852
TGGAACTGGGCATTTCACAG	C1orf68	-1.042		TGGAACTGGGCATTTCACAG	C1orf68	-0.455
GGGAGCTGGGCACTTCACAT	C1orf68	0.403		GGGAGCTGGGCACTTCACAT	C1orf68	-0.428
TCTGGCAAGGAGAAGCACCC	C1orf68	0.06		TCTGGCAAGGAGAAGCACCC	C1orf68	-0.34
GAAGTCCGGGACCGATACTG	KPRP	0.06		GAAGTCCGGGACCGATACTG	KPRP	-0.465
GATGCCTTCCTCCTCCTCGG	KPRP	-0.623		GATGCCTTCCTCCTCCTCGG	KPRP	-0.323
TATATATGGGTTCAGAGCGG	KPRP	-0.306		TATATATGGGTTCAGAGCGG	KPRP	0.291
GGAGGTGGACATCGCTGCAG	KPRP	-0.526		GGAGGTGGACATCGCTGCAG	KPRP	0.379
TCGAGTAGGGAGCTAGGCAG	LCE6A	0.408		TCGAGTAGGGAGCTAGGCAG	LCE6A	0.321
GTTGTCATTCCAGTTCCCAA	LCE6A	0.252		GTTGTCATTCCAGTTCCCAA	LCE6A	-0.202
TGAGGTTCAGAAGCCTAGGA	LCE6A	-0.64		TGAGGTTCAGAAGCCTAGGA	LCE6A	0.073
AAGCTGCGCTGCCTAAGTAG	LCE6A	-0.146		AAGCTGCGCTGCCTAAGTAG	LCE6A	-0.226
TGGCAGCACTGGTTCTGCTG	SMCP	0.371		TGGCAGCACTGGTTCTGCTG	SMCP	0.321
AACCAGTGCTGCCAGCCAAA	SMCP	-0.008		AACCAGTGCTGCCAGCCAAA	SMCP	0.01
GCCCAACTCACCGCAAACTC	SMCP	-1.243		GCCCAACTCACCGCAAACTC	SMCP	-0.325
TCACCGCAAACTCAGGACAA	SMCP	-0.491		TCACCGCAAACTCAGGACAA	SMCP	0.339
GCAGGGCGGCAAGTCCTCTG	KAZN	-0.135		GCAGGGCGGCAAGTCCTCTG	KAZN	0.436
TCAGCAGCTAAACAAACAGC	IVL	-1.047		TCAGCAGCTAAACAAACAGC	IVL	-0.554
GCTGAAGTACCTGGAACAGC	IVL	-1.037		GCTGAAGTACCTGGAACAGC	IVL	0.692
GCAGCCAAAGCACCTGGAGG	IVL	0.558		GCAGCCAAAGCACCTGGAGG	IVL	0.685
AAGCATCTGGTGCAGCAGGA	IVL	0.187		AAGCATCTGGTGCAGCAGGA	IVL	0.29
TGGGCATTGCTTCTTGACCT	SPRR4	0.014		TGGGCATTGCTTCTTGACCT	SPRR4	0.885
AAGAAGCAATGCCCACCGAA	SPRR4	0.83		AAGAAGCAATGCCCACCGAA	SPRR4	-1.984
GAATGATGGTGCCTTTCGGT	SPRR4	-0.292		GAATGATGGTGCCTTTCGGT	SPRR4	0.164
GGAATGATGGTGCCTTTCGG	SPRR4	0.286		GGAATGATGGTGCCTTTCGG	SPRR4	-0.117
GTGGGAACAAATATTTCCTG	SPRR3	0.426		GTGGGAACAAATATTTCCTG	SPRR3	0.366
CAAGGAGCCATGCCACTCAA	SPRR3	0.644		CAAGGAGCCATGCCACTCAA	SPRR3	0.332
TCCAGAGCCAGGCTGTACCA	SPRR3	0.007		TCCAGAGCCAGGCTGTACCA	SPRR3	0.233
ACTTGATGAAGCCTTGGTCA	SPRR3	0.945		ACTTGATGAAGCCTTGGTCA	SPRR3	0.903
GGTGGGTATGGTTGCACAGG	SPRR2G	0.196		GGTGGGTATGGTTGCACAGG	SPRR2G	0.416
GTGGGTATGGTTGCACAGGA	SPRR2G	1.135		GTGGGTATGGTTGCACAGGA	SPRR2G	0.057
GGAGGGCATTTATCCTGGCA	SPRR2G	-0.392		GGAGGGCATTTATCCTGGCA	SPRR2G	1.149
GGTGGAGGTGGGCAATGCTC	SPRR2G	-0.772		GGTGGAGGTGGGCAATGCTC	SPRR2G	-0.053
CAGGATGAAGGAGACTGCGA	LELP1	1.039		CAGGATGAAGGAGACTGCGA	LELP1	-0.332
GCAGGATGAAGGAGACTGCG	LELP1	-0.468		GCAGGATGAAGGAGACTGCG	LELP1	-1.821
CAGGATGAAGGGCATTTAGG	LELP1	0.669		CAGGATGAAGGGCATTTAGG	LELP1	0.671
AGGGAGGTGGGCAAGCATGT	LELP1	0.511		AGGGAGGTGGGCAAGCATGT	LELP1	0.065
GCAGTGCCAAGCAAAGGCTG	PRR9	0.449		GCAGTGCCAAGCAAAGGCTG	PRR9	-0.039
CTAGACACTTATCTTGGCAG	PRR9	-0.517		CTAGACACTTATCTTGGCAG	PRR9	0.087
ACTGAGAAAGACATACCTCC	PRR9	-1.495		ACTGAGAAAGACATACCTCC	PRR9	0.003
GCAGCTACTTTCCCTTGCCA	PRR9	0.513		GCAGCTACTTTCCCTTGCCA	PRR9	-0.299
GCCACCGGAGGAGAAGCAGC	LOR	-0.77		GCCACCGGAGGAGAAGCAGC	LOR	1.173
TCTGTCTGCGGCTACTCTGG	LOR	0.09		TCTGTCTGCGGCTACTCTGG	LOR	-0.187
GTCTGCGGCTACTCTGGCGG	LOR	0.715		GTCTGCGGCTACTCTGGCGG	LOR	0.133
GCAGCCGCTGCCAATCCCGG	LOR	-0.402		GCAGCCGCTGCCAATCCCGG	LOR	0.06
TCCTGACCTAAGCTTCCTGG	PGLYRP3	-0.305		TCCTGACCTAAGCTTCCTGG	PGLYRP3	1.457
GTCATCATCATCCACACCGC	PGLYRP3	-0.556		GTCATCATCATCCACACCGC	PGLYRP3	0.003
GATCTCCTATGCCATCCAGA	PGLYRP3	-0.11		GATCTCCTATGCCATCCAGA	PGLYRP3	-0.904
GATGATGTAGGCCACAGGCA	PGLYRP3	-0.062		GATGATGTAGGCCACAGGCA	PGLYRP3	-0.013
GTGGTCCTCTAGCTTCCTGG	PGLYRP4	1.791		GTGGTCCTCTAGCTTCCTGG	PGLYRP4	-0.635
TCATTATCCACACTGCCGGG	PGLYRP4	0.313		TCATTATCCACACTGCCGGG	PGLYRP4	0.194
TTCAGGCTTGTCTTCTGCCG	PGLYRP4	0.385		TTCAGGCTTGTCTTCTGCCG	PGLYRP4	0.141
TCCCACAGATGTCTCCACCA	PGLYRP4	0.144		TCCCACAGATGTCTCCACCA	PGLYRP4	-0.529
CACCCAGACACCCTGAACCA	S100A9	-0.25		CACCCAGACACCCTGAACCA	S100A9	0.252
ACCCAGACACCCTGAACCAG	S100A9	-0.318		ACCCAGACACCCTGAACCAG	S100A9	-0.294
GGTCATAGAACACATCATGG	S100A9	0.9		GGTCATAGAACACATCATGG	S100A9	0
TCCCACGAGAAGATGCACGA	S100A9	0.579		TCCCACGAGAAGATGCACGA	S100A9	0.757
TTACCACACCCACAAAGAGT	S100A12	-1.094		TTACCACACCCACAAAGAGT	S100A12	0.1
GGAGCTTGCAAACACCATCA	S100A12	0.214		GGAGCTTGCAAACACCATCA	S100A12	0.147
GCTGAAGCAGCTGCTTACAA	S100A12	0.208		GCTGAAGCAGCTGCTTACAA	S100A12	0.209
AAACTTGAAGAGCATCTGGA	S100A12	0.724		AAACTTGAAGAGCATCTGGA	S100A12	1.173
GAGTTGGATATCAACACTGA	S100A8	-0.778		GAGTTGGATATCAACACTGA	S100A8	-0.22
AGACGTCTGGTTCAAAGAGT	S100A8	0.92		AGACGTCTGGTTCAAAGAGT	S100A8	-1.107
GAATTTCCATGCCGTCTACA	S100A8	0.646		GAATTTCCATGCCGTCTACA	S100A8	0.452
GTTCAAGGCTTTCTCCAGCT	S100A8	0.462		GTTCAAGGCTTTCTCCAGCT	S100A8	-0.428
GGAGTGGCACCCTGTTCCGG	S100A7L2	0.033		GGAGTGGCACCCTGTTCCGG	S100A7L2	-1.757
TGGAGTGGCACCCTGTTCCG	S100A7L2	0.521		TGGAGTGGCACCCTGTTCCG	S100A7L2	0.296
GCGATGTTTCGCCAATACAG	S100A7L2	-0.252		GCGATGTTTCGCCAATACAG	S100A7L2	0.928
GCAAAGATGAATATCCCTCT	S100A7L2	-0.117		GCAAAGATGAATATCCCTCT	S100A7L2	0.639
ACCGACTCACACAGGCACTA	S100A7	0.238		ACCGACTCACACAGGCACTA	S100A7	0.468
CGGCATGCAGGACATCGTGG	C1orf233	0.582		CGGCATGCAGGACATCGTGG	C1orf233	-1.111
GAGGACGCTGTCGTGCACGT	C1orf233	0.003		GAGGACGCTGTCGTGCACGT	C1orf233	-0.183
CCACGAGCAGTTGAGCGCGA	C1orf233	0.011		CCACGAGCAGTTGAGCGCGA	C1orf233	-0.12
TGAGCGCGAAGGCGCGCACG	C1orf233	0.228		TGAGCGCGAAGGCGCGCACG	C1orf233	0.465
GGAGTATGTCACCTTCCTGG	S100A6	-0.721		GGAGTATGTCACCTTCCTGG	S100A6	-0.246
AGGAGTATGTCACCTTCCTG	S100A6	-0.245		AGGAGTATGTCACCTTCCTG	S100A6	-0.718
GAGGCCACTCACCGAGCCAA	S100A6	-0.481		GAGGCCACTCACCGAGCCAA	S100A6	0.185
GAGGCCAATGGCCTGATCCA	S100A6	-0.084		GAGGCCAATGGCCTGATCCA	S100A6	0.2
GTTGTAGGCCATGCACAGCA	S100A5	0.326		GTTGTAGGCCATGCACAGCA	S100A5	-0.257
CCTGGACAAGAACAGCGACC	S100A5	0.614		CCTGGACAAGAACAGCGACC	S100A5	0.023
GGAGAAGGCCCTGACCACTA	S100A5	0.154		GGAGAAGGCCCTGACCACTA	S100A5	-0.566
GTGGTCAGGGCCTTCTCCAG	S100A5	-0.554		GTGGTCAGGGCCTTCTCCAG	S100A5	0.295
GCTTCCCAGATAAGCAGCCC	S100A4	-0.002		GCTTCCCAGATAAGCAGCCC	S100A4	0.347
CAGCAACAGGGACAACGAGG	S100A4	0.042		CAGCAACAGGGACAACGAGG	S100A4	-0.077
GGTGGACACCATCACATCCA	S100A4	0.07		GGTGGACACCATCACATCCA	S100A4	0.721
GTGCCCTCTGGAGAAGGCCC	S100A4	-0.596		GTGCCCTCTGGAGAAGGCCC	S100A4	-0.586
GCAGAGGCTACTGGGAGCAG	S100A3	-1.094		GCAGAGGCTACTGGGAGCAG	S100A3	-0.395
CACCAACAAGGACTGCGAGG	S100A3	-0.219		CACCAACAAGGACTGCGAGG	S100A3	0.077
GGAGCTGGCCACCTGGACCC	S100A3	-1.248		GGAGCTGGCCACCTGGACCC	S100A3	0.363
TTCCTGGAAGGTGCACACGA	S100A3	-0.301		TTCCTGGAAGGTGCACACGA	S100A3	-0.596
AATGAAGGAACTTCTGCACA	S100A2	0.272		AATGAAGGAACTTCTGCACA	S100A2	0.287
CAAGTTCAAGCTGAGTAAGG	S100A2	-0.331		CAAGTTCAAGCTGAGTAAGG	S100A2	-0.339
CCACAAGTACTCCTGCCAAG	S100A2	-0.699		CCACAAGTACTCCTGCCAAG	S100A2	-1.161
TTGGCAGGAGTACTTGTGGA	S100A2	-0.126		TTGGCAGGAGTACTTGTGGA	S100A2	0.448
AACCTGGATGCCAATCATGA	S100A16	0.486		AACCTGGATGCCAATCATGA	S100A16	0.908
CACAGGGAACCGGAAGGCTG	S100A16	0.215		CACAGGGAACCGGAAGGCTG	S100A16	0.162
GAAGGCAGTCATTGTCCTGG	S100A16	-0.415		GAAGGCAGTCATTGTCCTGG	S100A16	-1.265
GGAGAAGGCAGTCATTGTCC	S100A16	0.718		GGAGAAGGCAGTCATTGTCC	S100A16	-1.354
AGCTGGAGAGGCCTGTCCGG	S100A14	-0.421		AGCTGGAGAGGCCTGTCCGG	S100A14	-0.122
GAACTTTCACCAGTACTCCG	S100A14	0.827		GAACTTTCACCAGTACTCCG	S100A14	-1.674
GAATGAGCCCACCTCTGCGT	S100A14	-1.073		GAATGAGCCCACCTCTGCGT	S100A14	-1.499
GTGTCGGTCAGCCAACGCAG	S100A14	0.227		GTGTCGGTCAGCCAACGCAG	S100A14	0.192
TGAGTACTGGAGATTGATTG	S100A13	-0.336		TGAGTACTGGAGATTGATTG	S100A13	-0.113
TGATGAGAAGATGAAGAGCT	S100A13	-0.386		TGATGAGAAGATGAAGAGCT	S100A13	0.198
CGTCAACGAGTTCAAAGAGC	S100A13	-0.122		CGTCAACGAGTTCAAAGAGC	S100A13	-0.383
TGCAAGGCAGGAGGGCCGGA	S100A13	-1.135		TGCAAGGCAGGAGGGCCGGA	S100A13	-1.156
GGCGTGGAACACGTTGATGA	S100A1	0.09		GGCGTGGAACACGTTGATGA	S100A1	0.259
CAAGTACAAGCTGAGCAAGA	S100A1	0.208		CAAGTACAAGCTGAGCAAGA	S100A1	0.877
GAGCTAGACGAGAATGGAGA	S100A1	0.391		GAGCTAGACGAGAATGGAGA	S100A1	-0.326
GCTTGTGGCTGCTCTCACAG	S100A1	0.168		GCTTGTGGCTGCTCTCACAG	S100A1	-0.807
GAAGAGCTTAAAGCAGCGCC	CHTOP	0.041		GAAGAGCTTAAAGCAGCGCC	CHTOP	0.809
AAGAGCTTAAAGCAGCGCCT	CHTOP	-0.333		AAGAGCTTAAAGCAGCGCCT	CHTOP	0.028
ATCCAGAGAGGCTTGCCCAG	CHTOP	-0.469		ATCCAGAGAGGCTTGCCCAG	CHTOP	-0.056
GAGCTACGGCTCGTCCACCT	CHTOP	0.303		GAGCTACGGCTCGTCCACCT	CHTOP	0.037
AGGACAATTCGTGATGGCGG	SNAPIN	0.198		AGGACAATTCGTGATGGCGG	SNAPIN	0.248
CAAATTGACAACCTAGCCAC	SNAPIN	-0.342		CAAATTGACAACCTAGCCAC	SNAPIN	-0.567
TAACCAAGACAACGCGTCGC	SNAPIN	0.138		TAACCAAGACAACGCGTCGC	SNAPIN	-0.212
TTGCCAAGGAAACAGCCCGC	SNAPIN	-0.717		TTGCCAAGGAAACAGCCCGC	SNAPIN	-0.526
GAACCAGCGGGCATGTCGGA	ILF2	-2.775		GAACCAGCGGGCATGTCGGA	ILF2	-2.409
AAACAGGCACACTCACACGT	ILF2	-2.91		AAACAGGCACACTCACACGT	ILF2	-3.156
TCAGGTGCTGGCTTGACCCG	ILF2	-2.193		TCAGGTGCTGGCTTGACCCG	ILF2	-2.365
CAAAGCGCCCACCACGACCA	ILF2	-0.53		CAAAGCGCCCACCACGACCA	ILF2	-1.096
GACACCGAAGCCCAGCGCCG	NPR1	0.158		GACACCGAAGCCCAGCGCCG	NPR1	0.028
TTTGGGCAAAGCCTGCAAGG	NPR1	0.153		TTTGGGCAAAGCCTGCAAGG	NPR1	-1.152
GCAGTTCAACTTCACCATGG	NPR1	0.365		GCAGTTCAACTTCACCATGG	NPR1	0.072
ATCCCAGCATCCTTCCACGA	NPR1	0.24		ATCCCAGCATCCTTCCACGA	NPR1	-0.386
TGCCAAGGATGAGTTAGAGG	INTS3	-1.249		TGCCAAGGATGAGTTAGAGG	INTS3	-1.243
GGAGCTGCGGCGCCAAGCCA	KAZN	0.621		GGAGCTGCGGCGCCAAGCCA	KAZN	-0.718
GTGTTACCGGGACTTAGCTC	INTS3	-3.379		GTGTTACCGGGACTTAGCTC	INTS3	0.735
GAGCAGCATCCTCATTGCCA	INTS3	-1.642		GAGCAGCATCCTCATTGCCA	INTS3	-1.043
GAGTTTAGTCTCCATGTCCG	INTS3	-0.074		GAGTTTAGTCTCCATGTCCG	INTS3	0.168
GATAGAGGAAGCGGGCTCCA	SLC27A3	-1.642		GATAGAGGAAGCGGGCTCCA	SLC27A3	-0.666
GGCCCAGGAACCCACCCTGC	SLC27A3	-0.183		GGCCCAGGAACCCACCCTGC	SLC27A3	0.308
CACACAGCTGATAGAAGCCC	SLC27A3	0.76		CACACAGCTGATAGAAGCCC	SLC27A3	-0.522
CAAACAGCAGAAAGTTCGGA	SLC27A3	0.012		CAAACAGCAGAAAGTTCGGA	SLC27A3	-0.971
AAAGCTGTGCCTCACTTCTG	GATAD2B	0.257		AAAGCTGTGCCTCACTTCTG	GATAD2B	-0.271
AAGGTTCATATAGATGGCAG	GATAD2B	-0.11		AAGGTTCATATAGATGGCAG	GATAD2B	-0.768
ATAGGCCCTGCTGTCCCACA	GATAD2B	0.151		ATAGGCCCTGCTGTCCCACA	GATAD2B	0.037
GAGACAACAGGACTGCTGGA	GATAD2B	0.317		GAGACAACAGGACTGCTGGA	GATAD2B	-0.35
AGTCTGTTGACTCTGCCGGA	KAZN	-0.242		AGTCTGTTGACTCTGCCGGA	KAZN	0.302
ACGGGCACTGACTCGGGCAG	DENND4B	0.082		ACGGGCACTGACTCGGGCAG	DENND4B	0.392
CCTGGCGAAGGCCAACACGC	DENND4B	-0.052		CCTGGCGAAGGCCAACACGC	DENND4B	-0.358
GCACCTACCTCACTTACCGG	DENND4B	0.987		GCACCTACCTCACTTACCGG	DENND4B	-0.857
GAACGGAGCACCCATCCCTG	DENND4B	0.191		GAACGGAGCACCCATCCCTG	DENND4B	-0.937
ACAAGCATTTGCTGAAGCCA	CRTC2	0.362		ACAAGCATTTGCTGAAGCCA	CRTC2	0.336
CAGTGAGGAACACATACCTT	CRTC2	-0.631		CAGTGAGGAACACATACCTT	CRTC2	0.056
TCTCGGAGCACTCGGCACCA	CRTC2	-1.675		TCTCGGAGCACTCGGCACCA	CRTC2	-1.276
AAGGAAGATGGCGACGTCGG	CRTC2	0.538		AAGGAAGATGGCGACGTCGG	CRTC2	-0.848
GCAAGAGTTCATCCTGGCCA	SLC39A1	-0.154		GCAAGAGTTCATCCTGGCCA	SLC39A1	-0.344
CCTAGTAAGCTGTTTCGCGG	SLC39A1	-0.462		CCTAGTAAGCTGTTTCGCGG	SLC39A1	0.246
TGGCCGGCGCAGCACACAGA	SLC39A1	-0.317		TGGCCGGCGCAGCACACAGA	SLC39A1	0.482
AGGCTCTGAAGCTACCGCCT	SLC39A1	-0.262		AGGCTCTGAAGCTACCGCCT	SLC39A1	-0.12
TTACCGGAACCTCTGGAGGG	CREB3L4	-0.852		TTACCGGAACCTCTGGAGGG	CREB3L4	0.782
TAGGAGAACTGGTTGCCCTG	CREB3L4	-0.136		TAGGAGAACTGGTTGCCCTG	CREB3L4	0.427
GAAGCATGTTACCTTGGTGA	CREB3L4	-0.647		GAAGCATGTTACCTTGGTGA	CREB3L4	-0.814
CAGCTCAGGACAGTCGGCGG	CREB3L4	-0.221		CAGCTCAGGACAGTCGGCGG	CREB3L4	0.753
TCAGCGACAATTGGACAGAA	JTB	-0.963		TCAGCGACAATTGGACAGAA	JTB	0.138
ACAGCCCGGAAATTAGAGCA	JTB	-0.392		ACAGCCCGGAAATTAGAGCA	JTB	0.558
CAGGAAGAGAAGCTGTCAGG	JTB	-0.891		CAGGAAGAGAAGCTGTCAGG	JTB	-1.817
ACTCCGCTACAGCCAAGCAG	JTB	-0.22		ACTCCGCTACAGCCAAGCAG	JTB	-1.123
GAGCAAGATGTCCCGGGCCA	RAB13	0.675		GAGCAAGATGTCCCGGGCCA	RAB13	0.52
ATAACTACTGCCTACTACCG	RAB13	-0.129		ATAACTACTGCCTACTACCG	RAB13	0.503
TGATTTCAAGATCCGCACTG	RAB13	-0.863		TGATTTCAAGATCCGCACTG	RAB13	-0.035
ATGGCCAGCGGGCTCACCGA	RAB13	-0.115		ATGGCCAGCGGGCTCACCGA	RAB13	-0.414
CTCCAGGATGTTCCTTCAGG	RPS27	-2.155		CTCCAGGATGTTCCTTCAGG	RPS27	-0.562
AAACCGATGGAGTCTAGAGG	NUP210L	0.564		AAACCGATGGAGTCTAGAGG	NUP210L	0.758
GTTTGAGTGGAGCATTGCCC	NUP210L	-0.736		GTTTGAGTGGAGCATTGCCC	NUP210L	0.506
GAGCAAGAATAATACTGCTG	NUP210L	-0.562		GAGCAAGAATAATACTGCTG	NUP210L	0.115
AAACCAGAAACAACAACAGG	NUP210L	-0.584		AAACCAGAAACAACAACAGG	NUP210L	-1.183
GAAGTACAAGGCCATTAGCG	TPM3	0.759		GAAGTACAAGGCCATTAGCG	TPM3	0.215
TTTCCTTCAAATGCAGGCTG	TPM3	-0.346		TTTCCTTCAAATGCAGGCTG	TPM3	0.375
TGAAGCTTTGAAGGATGCCC	TPM3	0.031		TGAAGCTTTGAAGGATGCCC	TPM3	-0.588
ACAGCCACTGCTCATGATGG	TPM3	-0.052		ACAGCCACTGCTCATGATGG	TPM3	0.078
CCAGCAGGAACTAAATCAGA	C1orf189	0.317		CCAGCAGGAACTAAATCAGA	C1orf189	-1.458
GATGCAGGACACCATGGTAC	C1orf189	0.626		GATGCAGGACACCATGGTAC	C1orf189	0.267
GGTGTCCTGCATCCTTAGGG	C1orf189	-0.242		GGTGTCCTGCATCCTTAGGG	C1orf189	-2.327
GAAACCCGTATGCCACCCTA	C1orf189	-0.349		GAAACCCGTATGCCACCCTA	C1orf189	0.446
TGAGTACCTACGCTATCAGG	C1orf43	0.09		TGAGTACCTACGCTATCAGG	C1orf43	0.28
TGTCAGGTAGCCCTTACCAG	C1orf43	0.131		TGTCAGGTAGCCCTTACCAG	C1orf43	0.004
ATACTTGATATCCTGAACCC	C1orf43	-0.184		ATACTTGATATCCTGAACCC	C1orf43	0.517
GCTTTGCAATGAAATCTCGA	C1orf43	-0.244		GCTTTGCAATGAAATCTCGA	C1orf43	0.385
GTGGGCACTAACCGAGCCCG	UBAP2L	0.765		GTGGGCACTAACCGAGCCCG	UBAP2L	-0.006
TCTGGAAGGAAACCCAGACA	UBAP2L	-0.972		TCTGGAAGGAAACCCAGACA	UBAP2L	-1.217
GTGGTGGGCCACCAAGACGG	UBAP2L	-0.939		GTGGTGGGCCACCAAGACGG	UBAP2L	-1.645
GATCACCTCTGCCTCGGCCA	UBAP2L	-0.102		GATCACCTCTGCCTCGGCCA	UBAP2L	1.06
GCCGAAGCCAAATTCCTCAG	HAX1	0.214		GCCGAAGCCAAATTCCTCAG	HAX1	0.207
AGGGAAAGCCACACACCAGG	HAX1	-0.885		AGGGAAAGCCACACACCAGG	HAX1	-1.892
CCTGGTGAGAGACTACGGGA	HAX1	-2.168		CCTGGTGAGAGACTACGGGA	HAX1	-1.428
AGTGGAGGAGCGCCGGACTG	HAX1	0.187		AGTGGAGGAGCGCCGGACTG	HAX1	0.525
GTGGCCCATGATTTCAGCCG	AQP10	-0.713		GTGGCCCATGATTTCAGCCG	AQP10	-0.209
TCTCAGCAGCTCCTCACCCA	AQP10	0.003		TCTCAGCAGCTCCTCACCCA	AQP10	-2.702
GAGGCGTCCAACGATGCACA	AQP10	0.217		GAGGCGTCCAACGATGCACA	AQP10	-0.324
GCCCTACAGAACTATACAGG	AQP10	0.206		GCCCTACAGAACTATACAGG	AQP10	0.502
GCAAGATCCCAGCAATCCCA	ATP8B2	-1.075		GCAAGATCCCAGCAATCCCA	ATP8B2	-1.428
AAAGAGGTTGACAGGCAGGA	ATP8B2	-0.346		AAAGAGGTTGACAGGCAGGA	ATP8B2	0.204
ATGGTGAGGACAAGAACCAA	ATP8B2	0.216		ATGGTGAGGACAAGAACCAA	ATP8B2	0.483
TGATCAGCACCTGAGACTGG	ATP8B2	-0.224		TGATCAGCACCTGAGACTGG	ATP8B2	-0.378
GGAGGAAGCATGCTGGCCGT	IL6R	-1.717		GGAGGAAGCATGCTGGCCGT	IL6R	-1.457
TGGGACTGTGCACTTGCTGG	IL6R	-1.268		TGGGACTGTGCACTTGCTGG	IL6R	-0.967
ACTCACAAACAACATTGCTG	IL6R	-0.21		ACTCACAAACAACATTGCTG	IL6R	-0.278
CTGCCAGTTAGCAGTCCCGG	IL6R	-1.471		CTGCCAGTTAGCAGTCCCGG	IL6R	-0.13
TGAGCGACCTTCCTTCAGGG	SHE	0.137		TGAGCGACCTTCCTTCAGGG	SHE	0.473
CAGCTGGAGAGCCTTCACCA	SHE	-0.854		CAGCTGGAGAGCCTTCACCA	SHE	-0.539
GAGAGAGTCGGAGAGAACGA	SHE	-0.385		GAGAGAGTCGGAGAGAACGA	SHE	-0.022
CAAGGGCCGCAAGAACTCGG	SHE	0.129		CAAGGGCCGCAAGAACTCGG	SHE	0.483
AGGCTGCTGGATCATATCAG	TDRD10	0.999		AGGCTGCTGGATCATATCAG	TDRD10	-0.229
AGGCCAGAAGACATACCAGC	TDRD10	0.137		AGGCCAGAAGACATACCAGC	TDRD10	-0.443
GCGAGTCCCGCGCATAACGG	TDRD10	-0.535		GCGAGTCCCGCGCATAACGG	TDRD10	-0.214
AATGAACATGACCACAGCCC	TDRD10	-0.734		AATGAACATGACCACAGCCC	TDRD10	-0.006
GTGTCTCCAGTCCTCTCTGG	UBE2Q1	-0.679		GTGTCTCCAGTCCTCTCTGG	UBE2Q1	-1.88
TGAAGATGAGGAGATGCCTG	UBE2Q1	0.157		TGAAGATGAGGAGATGCCTG	UBE2Q1	-0.623
GGAGGTTATAGAGTTTACAC	UBE2Q1	-1.173		GGAGGTTATAGAGTTTACAC	UBE2Q1	-1.502
TGCGGAAGCGCTCGTGGCCG	UBE2Q1	0.622		TGCGGAAGCGCTCGTGGCCG	UBE2Q1	-0.064
GAAGCCAAGGAGCAGCGCCA	CHRNB2	0.135		GAAGCCAAGGAGCAGCGCCA	CHRNB2	0.042
ACTGGCCCAGCTCATCAGTG	CHRNB2	0.868		ACTGGCCCAGCTCATCAGTG	CHRNB2	0.622
AGGAAGACGACCTTCACCCA	CHRNB2	-0.054		AGGAAGACGACCTTCACCCA	CHRNB2	-0.027
GGGCTGAGTGGTCTGAGTGG	CHRNB2	-0.173		GGGCTGAGTGGTCTGAGTGG	CHRNB2	-1.609
TACCTGGTTATCAGAAGCCA	ADAR	0.367		TACCTGGTTATCAGAAGCCA	ADAR	0.738
GCTAGAGGAAGCCAAAGCCA	ADAR	0.23		GCTAGAGGAAGCCAAAGCCA	ADAR	-0.092
AGACCAGACAGTCATAGCCA	ADAR	-0.101		AGACCAGACAGTCATAGCCA	ADAR	0.171
TCGCGGGCGCAATGAATCCG	ADAR	-0.092		TCGCGGGCGCAATGAATCCG	ADAR	0.625
AAAGCTGGAACTCACCAAAG	KCNN3	-0.158		AAAGCTGGAACTCACCAAAG	KCNN3	0.717
TGTGATGGAGATGAGCCACA	KCNN3	-0.451		TGTGATGGAGATGAGCCACA	KCNN3	1.72
ACACGAGCAGCACAGTGCCA	KCNN3	-0.838		ACACGAGCAGCACAGTGCCA	KCNN3	0.406
GAGGAGATGACGATCTCCGG	KCNN3	0.699		GAGGAGATGACGATCTCCGG	KCNN3	-0.641
GACTGGGTCATCGAGAACCA	PMVK	-1.942		GACTGGGTCATCGAGAACCA	PMVK	-1.35
GAGCAGAGCCGACAGCAGCG	PMVK	-1.395		GAGCAGAGCCGACAGCAGCG	PMVK	-1.428
GGACACCAGCACCTACAAGG	PMVK	-1.536		GGACACCAGCACCTACAAGG	PMVK	-0.86
GAACAGCAGTACCAGCCGCG	PMVK	-0.832		GAACAGCAGTACCAGCCGCG	PMVK	-0.922
TCTGCTGGACAAGCTGGCCA	PBXIP1	0.227		TCTGCTGGACAAGCTGGCCA	PBXIP1	-0.428
AGCCTGGTTCTCCACAGCCA	PBXIP1	0.304		AGCCTGGTTCTCCACAGCCA	PBXIP1	0.522
TCCCAGGCCTGTCACCACGG	PBXIP1	0.009		TCCCAGGCCTGTCACCACGG	PBXIP1	-0.168
ACTGGGCCCGGCATCCAGGA	PBXIP1	0.91		ACTGGGCCCGGCATCCAGGA	PBXIP1	-0.083
TCATGCCTGTGCACTCACGG	PYGO2	-1		TCATGCCTGTGCACTCACGG	PYGO2	-1.124
ACATGGGTACACCAAGCCTG	PYGO2	0.886		ACATGGGTACACCAAGCCTG	PYGO2	-0.23
GGGAAAGTTCATGTTGCCTG	PYGO2	0.002		GGGAAAGTTCATGTTGCCTG	PYGO2	0.978
CCTCCCTCCAGCTTGTCCGG	PYGO2	-0.374		CCTCCCTCCAGCTTGTCCGG	PYGO2	-0.054
TTGTTTGAAGCGCAACTCGA	SHC1	-0.495		TTGTTTGAAGCGCAACTCGA	SHC1	1.108
AAAGACCCTGTGAATCAGAG	SHC1	-0.723		AAAGACCCTGTGAATCAGAG	SHC1	-1.047
TCTATCTCATTTGCATCCGG	SHC1	-0.407		TCTATCTCATTTGCATCCGG	SHC1	-2.028
GAGGCTGGCCAACCCGGCTG	SHC1	0.639		GAGGCTGGCCAACCCGGCTG	SHC1	-1.079
GTGAGTCAGTACAAACACAC	C1orf195	0.204		GTGAGTCAGTACAAACACAC	C1orf195	-0.894
ACACGCGTACTGTCTCTCCC	C1orf195	0.556		ACACGCGTACTGTCTCTCCC	C1orf195	0.344
CACGCGTACTGTCTCTCCCA	C1orf195	-0.045		CACGCGTACTGTCTCTCCCA	C1orf195	-0.441
TCAGCCTGAAGCCCTCTTGT	C1orf195	0.119		TCAGCCTGAAGCCCTCTTGT	C1orf195	-0.011
GGGCCTCTGAACTTTCTCCG	FLAD1	0.344		GGGCCTCTGAACTTTCTCCG	FLAD1	0.487
GAAGAGGTAGACGTTTCGGA	FLAD1	-0.068		GAAGAGGTAGACGTTTCGGA	FLAD1	-0.259
TGCATGGAAGAGGTGCAGGA	FLAD1	0.054		TGCATGGAAGAGGTGCAGGA	FLAD1	0.079
ATAAGGACAGCCTCCAGCTG	FLAD1	0.377		ATAAGGACAGCCTCCAGCTG	FLAD1	1.058
GAAGGGTAGGGTTTGGGCTA	LENEP	0.223		GAAGGGTAGGGTTTGGGCTA	LENEP	-0.312
ACCCTACCCTTCTTCCTCGG	LENEP	0.208		ACCCTACCCTTCTTCCTCGG	LENEP	-0.747
GCGGGTGCCTGTCATTAAGA	LENEP	0.09		GCGGGTGCCTGTCATTAAGA	LENEP	-0.428
TCATTAAGATGGGCACAGGG	LENEP	0.361		TCATTAAGATGGGCACAGGG	LENEP	0.123
ACGGCCTCTGGAGTTCCCAA	ZBTB7B	0.09		ACGGCCTCTGGAGTTCCCAA	ZBTB7B	0.215
TGGCAGACAGGGCACTCCTG	ZBTB7B	-0.1		TGGCAGACAGGGCACTCCTG	ZBTB7B	-0.028
GTGCCACAAGGCTTTCGCCA	ZBTB7B	-0.42		GTGCCACAAGGCTTTCGCCA	ZBTB7B	0.195
GGAGAGGTCGAGGCCAGCGG	ZBTB7B	-1.047		GGAGAGGTCGAGGCCAGCGG	ZBTB7B	-0.487
GCATGAGCACGTAACACAGG	DCST2	0.287		GCATGAGCACGTAACACAGG	DCST2	0.215
TGCCCGGAAGACCAAAGAGG	DCST2	-0.726		TGCCCGGAAGACCAAAGAGG	DCST2	-0.151
GACCGCCGAAGTGCTACAGA	DCST2	0.438		GACCGCCGAAGTGCTACAGA	DCST2	0.462
CGTGGCTAAAGACAAGCCCA	DCST2	-0.38		CGTGGCTAAAGACAAGCCCA	DCST2	-0.272
GTGCAGAGGCTCCTGACCTG	DCST1	-0.856		GTGCAGAGGCTCCTGACCTG	DCST1	0.423
ACCCACATAGATGGCAGCCA	DCST1	0.139		ACCCACATAGATGGCAGCCA	DCST1	0.414
TTGGCGGGCCTCCCTGCCCT	DCST1	0.114		TTGGCGGGCCTCCCTGCCCT	DCST1	-0.285
GCTTGCGGTCAAACCAACGA	DCST1	0.071		GCTTGCGGTCAAACCAACGA	DCST1	-0.195
TAATTGGGAGATCGTCCTGA	ADAM15	0.238		TAATTGGGAGATCGTCCTGA	ADAM15	0.73
CCAGCCCGATGGCACTCGGG	ADAM15	0.4		CCAGCCCGATGGCACTCGGG	ADAM15	0.275
GAAGCTATACCCTGGAGCAG	ADAM15	-0.792		GAAGCTATACCCTGGAGCAG	ADAM15	-0.866
GGTAACAGAGACCAAGACTG	ADAM15	-0.208		GGTAACAGAGACCAAGACTG	ADAM15	0.477
CAGAGGACAGTCCGCAGCAG	EFNA4	-0.071		CAGAGGACAGTCCGCAGCAG	EFNA4	-0.007
AGTTCCAGTAGACTACGTGG	EFNA4	-0.421		AGTTCCAGTAGACTACGTGG	EFNA4	-0.824
CAGGTAAGAACTCAAAGCCG	EFNA4	-0.672		CAGGTAAGAACTCAAAGCCG	EFNA4	0.194
ACAAGATGGAGCATTGATGG	EFNA4	-0.087		ACAAGATGGAGCATTGATGG	EFNA4	0.874
AAGGCGATGCCCACGGCCAG	EFNA3	0.235		AAGGCGATGCCCACGGCCAG	EFNA3	-1.327
GAAGGCGATGCCCACGGCCA	EFNA3	0.164		GAAGGCGATGCCCACGGCCA	EFNA3	-0.068
AGAAGGCGATGCCCACGGCC	EFNA3	-0.203		AGAAGGCGATGCCCACGGCC	EFNA3	-0.187
GAGGAAGAAGGCGATGCCCA	EFNA3	-0.77		GAGGAAGAAGGCGATGCCCA	EFNA3	-2.033
AAACTGTGGGACCCGAAGGG	MIB2	0.388		AAACTGTGGGACCCGAAGGG	MIB2	-1.004
GCAGCACAGACCCAAGAGAG	EFNA1	0.563		GCAGCACAGACCCAAGAGAG	EFNA1	0.178
GCAGTACATACTGTACCTGG	EFNA1	-0.097		GCAGTACATACTGTACCTGG	EFNA1	-0.02
CAGGAGAAGAGACTTGCAGC	EFNA1	0.313		CAGGAGAAGAGACTTGCAGC	EFNA1	0.855
GTGCGGGTTCTACATAGCAT	EFNA1	0.988		GTGCGGGTTCTACATAGCAT	EFNA1	0.347
GCCGGCGGAGAACATGCCAA	SLC50A1	-1.091		GCCGGCGGAGAACATGCCAA	SLC50A1	-1.276
GGAGGGCCTCTACCTTCCGA	SLC50A1	0.489		GGAGGGCCTCTACCTTCCGA	SLC50A1	-0.722
TACAGACTGCAACCCTGCTA	SLC50A1	-0.093		TACAGACTGCAACCCTGCTA	SLC50A1	0.379
AAACCCATAGAGGCACCAGG	SLC50A1	-0.583		AAACCCATAGAGGCACCAGG	SLC50A1	-0.303
CCCGAGCCGACTTAGCCCGC	DPM3	0.055		CCCGAGCCGACTTAGCCCGC	DPM3	0.236
CGTGGTCAGGGCCACCCAGG	DPM3	-1.124		CGTGGTCAGGGCCACCCAGG	DPM3	-0.505
ACCTGGGTGGCCCTGACCAC	DPM3	0.116		ACCTGGGTGGCCCTGACCAC	DPM3	-0.471
CCATGACGAAATTAGCGCAG	DPM3	-0.083		CCATGACGAAATTAGCGCAG	DPM3	-0.528
AGGTGGTGACACAGACTCGG	KRTCAP2	-1.728		AGGTGGTGACACAGACTCGG	KRTCAP2	-1.952
GAGAATCTTGTCTTTGGCAA	KRTCAP2	-0.017		GAGAATCTTGTCTTTGGCAA	KRTCAP2	1.126
GAGGGAGGAGAGCGCCAGCG	KRTCAP2	-0.244		GAGGGAGGAGAGCGCCAGCG	KRTCAP2	-0.906
GCGCCGGTTGGACTCACGGG	KRTCAP2	-0.787		GCGCCGGTTGGACTCACGGG	KRTCAP2	-0.493
GCACGGTAGGGCCATGGCAG	TRIM46	-0.668		GCACGGTAGGGCCATGGCAG	TRIM46	-0.68
ACTTAAGCAGCCGGTCCAGG	TRIM46	0.25		ACTTAAGCAGCCGGTCCAGG	TRIM46	-0.101
AAAGCACCTCGCTTCCTCCC	TRIM46	0.101		AAAGCACCTCGCTTCCTCCC	TRIM46	0.828
AGAGTTGACATACCAGGCGT	TRIM46	-0.819		AGAGTTGACATACCAGGCGT	TRIM46	-0.124
GCTGCCCGTAGTTCTTTCGG	MUC1	0.09		GCTGCCCGTAGTTCTTTCGG	MUC1	-0.375
CCAGAGAGGAATTAAACTGG	MUC1	0.012		CCAGAGAGGAATTAAACTGG	MUC1	-0.41
GGTTGTGGTAGCCCTGGCAG	MUC1	-0.412		GGTTGTGGTAGCCCTGGCAG	MUC1	-0.75
CAAGGCGGGCCTGTTGTCCG	MUC1	0.099		CAAGGCGGGCCTGTTGTCCG	MUC1	0.595
GAGTTGGGTGACCAGCGCCT	THBS3	0.724		GAGTTGGGTGACCAGCGCCT	THBS3	0.245
TTGGAATGGACACTCACTCA	THBS3	0.012		TTGGAATGGACACTCACTCA	THBS3	0.303
AAACTGGGTGACCAACATGC	THBS3	0.528		AAACTGGGTGACCAACATGC	THBS3	-0.789
GAGGACACCACCCTGCTTGG	THBS3	0.303		GAGGACACCACCCTGCTTGG	THBS3	-0.953
TGACCAGCAGAACAGCTCCA	MTX1	0.346		TGACCAGCAGAACAGCTCCA	MTX1	-0.965
GTACCTGAAGGGCTCTGCCA	MTX1	-0.897		GTACCTGAAGGGCTCTGCCA	MTX1	-1.737
ACGGCTACAGCTGCTGACTG	MTX1	-0.205		ACGGCTACAGCTGCTGACTG	MTX1	0.393
GAAGACGAAGGCGTCCAAGG	MTX1	-0.91		GAAGACGAAGGCGTCCAAGG	MTX1	-1.291
GCAGCCCAGGAGCCTCAAGG	MIB2	-0.338		GCAGCCCAGGAGCCTCAAGG	MIB2	0.921
GGAGAAGTCACAGCTGGCCA	GBA	0.45		GGAGAAGTCACAGCTGGCCA	GBA	-0.342
GAAAGTGAAGGGATTTGGAG	GBA	0.542		GAAAGTGAAGGGATTTGGAG	GBA	-1.78
AGAGTACACGCAGTGGGCGA	GBA	-0.068		AGAGTACACGCAGTGGGCGA	GBA	-1.165
ATGATGCTTACCCTACTCAA	GBA	0.372		ATGATGCTTACCCTACTCAA	GBA	0.104
CTGCATCCAAATCTTCTCCC	FAM189B	0.628		CTGCATCCAAATCTTCTCCC	FAM189B	-0.46
TCCACCTGTGATGAAGCCCG	FAM189B	-0.19		TCCACCTGTGATGAAGCCCG	FAM189B	-0.615
GAAGCGGCCATTCACTCTAG	FAM189B	-0.638		GAAGCGGCCATTCACTCTAG	FAM189B	0.601
GTAAGCAGGGCCTGCAGCCA	FAM189B	0.578		GTAAGCAGGGCCTGCAGCCA	FAM189B	-0.226
GTGGAAACCAACAATGGCGC	SCAMP3	-0.105		GTGGAAACCAACAATGGCGC	SCAMP3	-0.213
ACAGGAGGAGCTCAACCGGA	SCAMP3	-0.108		ACAGGAGGAGCTCAACCGGA	SCAMP3	0.143
AGGGTTGTAGACGTCAAGCG	SCAMP3	0.364		AGGGTTGTAGACGTCAAGCG	SCAMP3	-0.021
ACTGGCGCAAGTCACCTGAA	SCAMP3	-0.058		ACTGGCGCAAGTCACCTGAA	SCAMP3	1.031
AATCGTTAGCACCTTAGGAG	CLK2	-0.054		AATCGTTAGCACCTTAGGAG	CLK2	0.411
GAGTGTAGAGGACGACGCTG	CLK2	0.238		GAGTGTAGAGGACGACGCTG	CLK2	-0.282
GGAGGAAGCACAGACGGCGG	CLK2	1		GGAGGAAGCACAGACGGCGG	CLK2	-0.38
GTAGTAGTGACCGGACACGA	CLK2	0.158		GTAGTAGTGACCGGACACGA	CLK2	0.263
GGAGCGGGTGAAGTCAGCGG	HCN3	-1.485		GGAGCGGGTGAAGTCAGCGG	HCN3	-0.295
GTTGAAGACGATCCAAGGCG	HCN3	-0.479		GTTGAAGACGATCCAAGGCG	HCN3	-0.299
GAAGATGCGAACCACAGCAC	HCN3	0.423		GAAGATGCGAACCACAGCAC	HCN3	-1.213
CGGGACACACGCCTCACCGA	HCN3	-0.37		CGGGACACACGCCTCACCGA	HCN3	0.344
TATTGTCCGGGTCGTGCCGG	PKLR	0.081		TATTGTCCGGGTCGTGCCGG	PKLR	0.628
GGTGTCCAGGGCGATGGCCA	PKLR	0.185		GGTGTCCAGGGCGATGGCCA	PKLR	0.374
GCGCGACTCAACTTCTCCCA	PKLR	-0.367		GCGCGACTCAACTTCTCCCA	PKLR	-0.209
GGGATGGGAGTGCTTACCGA	PKLR	0.435		GGGATGGGAGTGCTTACCGA	PKLR	-0.224
GAACCCAGCCACCTCTCCCG	FDPS	-0.071		GAACCCAGCCACCTCTCCCG	FDPS	-1.522
GGTGGCTGGGTTCCCTACGG	FDPS	-0.698		GGTGGCTGGGTTCCCTACGG	FDPS	0.238
CTGGTGCCAAGCGTGGACAG	FDPS	0.314		CTGGTGCCAAGCGTGGACAG	FDPS	0.048
TCTCCAGCGGGCCTGGACTG	FDPS	0.09		TCTCCAGCGGGCCTGGACTG	FDPS	-1.428
TGGACTGCAGCCCATAGCGG	RUSC1	-0.781		TGGACTGCAGCCCATAGCGG	RUSC1	-1.127
AAGGACCACGAACTACGGAC	RUSC1	-1.125		AAGGACCACGAACTACGGAC	RUSC1	0.021
CTTCTGCACCAAGTTCCGGG	RUSC1	0.131		CTTCTGCACCAAGTTCCGGG	RUSC1	-1.516
CGGGCTGAAGCCTTTCCGGA	RUSC1	-0.384		CGGGCTGAAGCCTTTCCGGA	RUSC1	0.314
AAAGCAGAAGCCATTACCAG	ASH1L	-0.109		AAAGCAGAAGCCATTACCAG	ASH1L	-1.813
TCAGGGCAGCAACAAGACCG	TMEM51	0.175		TCAGGGCAGCAACAAGACCG	TMEM51	0.047
CAAGAGCAAGACCTTCTCTG	TMEM51	-0.415		CAAGAGCAAGACCTTCTCTG	TMEM51	0.238
CCTCTGATAAACCCTCCCAG	ASH1L	-1.575		CCTCTGATAAACCCTCCCAG	ASH1L	-1.191
TAGTTGGCAGAAGATCTCGG	ASH1L	-2.247		TAGTTGGCAGAAGATCTCGG	ASH1L	-0.389
GCTGGCCTCCACGTCAGCCC	TMEM51	0.132		GCTGGCCTCCACGTCAGCCC	TMEM51	0.431
GGAGTCAAAGGCTCTATCGA	TMEM51	-0.704		GGAGTCAAAGGCTCTATCGA	TMEM51	0.548
GGATTGGGTTCTGATTCCGA	ASH1L	-0.751		GGATTGGGTTCTGATTCCGA	ASH1L	0.537
GAGCAGCGCAGTATGGCGGG	MSTO1	-0.749		GAGCAGCGCAGTATGGCGGG	MSTO1	-1.428
GGGCCGAGCGACCGATTCCA	MSTO1	0.023		GGGCCGAGCGACCGATTCCA	MSTO1	-2.531
AGGGTCAAATCCATTCCCAA	MSTO1	-0.971		AGGGTCAAATCCATTCCCAA	MSTO1	0.36
ATTCAGAAGTACAACCACGA	MSTO1	-0.868		ATTCAGAAGTACAACCACGA	MSTO1	0.256
TTTGATACAGCGAAAGGCCC	YY1AP1	0.103		TTTGATACAGCGAAAGGCCC	YY1AP1	-1.226
TGATGAACTTCCTTACACTG	YY1AP1	0.3		TGATGAACTTCCTTACACTG	YY1AP1	-1.037
TGAACAACATCAGATAGCGA	YY1AP1	-0.395		TGAACAACATCAGATAGCGA	YY1AP1	-0.236
ATCGCTCTCGGCCTCCGACA	YY1AP1	0.127		ATCGCTCTCGGCCTCCGACA	YY1AP1	0.849
AAAGCGAGGAGGAAGGCCAT	DAP3	-0.328		AAAGCGAGGAGGAAGGCCAT	DAP3	-1.121
ATTCAGTGAAGCTTGCCTGA	DAP3	-0.377		ATTCAGTGAAGCTTGCCTGA	DAP3	-1.464
TGTTCAACCACTTCTCCCAG	DAP3	-2.247		TGTTCAACCACTTCTCCCAG	DAP3	-2.013
AATAGGGCATAACACGGGTG	DAP3	-0.215		AATAGGGCATAACACGGGTG	DAP3	-1.194
AGGAATCATCTTCTTCAAGG	GON4L	-1.218		AGGAATCATCTTCTTCAAGG	GON4L	-0.114
AATGACACGCTCTAAACTGA	GON4L	-0.504		AATGACACGCTCTAAACTGA	GON4L	-0.755
GAGAGGCACAAACATCTGGC	GON4L	-0.096		GAGAGGCACAAACATCTGGC	GON4L	-2.122
ACAGCATAAAGGCAATCAAG	GON4L	0.066		ACAGCATAAAGGCAATCAAG	GON4L	0.279
GTGATGGATGACCAGACCCA	SYT11	-0.278		GTGATGGATGACCAGACCCA	SYT11	-0.256
GAGAGAAGCGGTCAAAGCTG	SYT11	-0.159		GAGAGAAGCGGTCAAAGCTG	SYT11	-0.272
TGTGGCACAGAGAATGACAG	SYT11	0.576		TGTGGCACAGAGAATGACAG	SYT11	0.444
ACTTGGCCACAGGCTTGCGG	SYT11	-1.654		ACTTGGCCACAGGCTTGCGG	SYT11	-0.428
AAAGGAGGCAGTACTGGCCA	RIT1	0.349		AAAGGAGGCAGTACTGGCCA	RIT1	0.478
ACGTACTGACGATACACCTG	RIT1	-0.403		ACGTACTGACGATACACCTG	RIT1	-0.052
GTGATGATCTGGCTTACCAA	RIT1	0.325		GTGATGATCTGGCTTACCAA	RIT1	-0.75
GTACTCCCGTGAGAGCCCAG	RIT1	0.74		GTACTCCCGTGAGAGCCCAG	RIT1	0.065
AGGGAGGTTCATGACAACTG	KIAA0907	0.726		AGGGAGGTTCATGACAACTG	KIAA0907	-0.199
TCGAGGACAGACTCAAGACG	KIAA0907	-1.14		TCGAGGACAGACTCAAGACG	KIAA0907	-0.908
ACGCGCACCAACTACCGCGC	MIB2	0.412		ACGCGCACCAACTACCGCGC	MIB2	0.966
GCAGCATCCAAGGCTCCTGA	KIAA0907	-0.91		GCAGCATCCAAGGCTCCTGA	KIAA0907	0.695
AAGCGGTCGCCATGTCCGCG	KIAA0907	0.401		AAGCGGTCGCCATGTCCGCG	KIAA0907	1.47
ACTCAGCACACTGCCTCCGG	RXFP4	0.039		ACTCAGCACACTGCCTCCGG	RXFP4	-0.138
GTTGCACCCAGCCTCCGCCC	RXFP4	-0.57		GTTGCACCCAGCCTCCGCCC	RXFP4	-0.686
TAGAAGGGCGGCTCTCCCGG	RXFP4	-0.72		TAGAAGGGCGGCTCTCCCGG	RXFP4	0.373
GTAGAAGGGCGGCTCTCCCG	RXFP4	-1.851		GTAGAAGGGCGGCTCTCCCG	RXFP4	0.171
GCTGCAAGAAGCACGGGCTG	MIB2	-0.278		GCTGCAAGAAGCACGGGCTG	MIB2	0.597
AAGAGAAACGGACTGCAAGG	ARHGEF2	0.371		AAGAGAAACGGACTGCAAGG	ARHGEF2	-0.35
TGGCGAGGGTGTCTTTACAG	ARHGEF2	0.408		TGGCGAGGGTGTCTTTACAG	ARHGEF2	-0.016
TAACAAGAGCATCACAGCCA	ARHGEF2	0.003		TAACAAGAGCATCACAGCCA	ARHGEF2	-1.023
TCGGATCGAATCCCTCACGC	ARHGEF2	0.634		TCGGATCGAATCCCTCACGC	ARHGEF2	-0.345
GCTGGAGTACCACAATAGCA	SSR2	-0.266		GCTGGAGTACCACAATAGCA	SSR2	-0.397
GTTTGGGCAACTCACCACAA	SSR2	-1.254		GTTTGGGCAACTCACCACAA	SSR2	-0.177
GTGGCTGTGAAGCTCATCCC	FHAD1	0.469		GTGGCTGTGAAGCTCATCCC	FHAD1	0.003
GCTGAACAGATACGCCGTGG	SSR2	0.543		GCTGAACAGATACGCCGTGG	SSR2	0.836
ACTGCTGAACAGATACGCCG	SSR2	-0.095		ACTGCTGAACAGATACGCCG	SSR2	-0.165
AGACATCATATCCTGGACCA	UBQLN4	-0.219		AGACATCATATCCTGGACCA	UBQLN4	-0.543
ATGCTGGCAGTGGAAGCCGG	UBQLN4	-0.619		ATGCTGGCAGTGGAAGCCGG	UBQLN4	-0.73
TCAAAGAGGAAATCTCCCGG	UBQLN4	-0.123		TCAAAGAGGAAATCTCCCGG	UBQLN4	-1.041
TTGACGGTGACCCGAATGGG	UBQLN4	0.117		TTGACGGTGACCCGAATGGG	UBQLN4	0.903
GATGTTACTGGCTATGGCAG	LAMTOR2	-0.628		GATGTTACTGGCTATGGCAG	LAMTOR2	-0.892
TATGTATGCCAAGGAGACCG	LAMTOR2	-0.308		TATGTATGCCAAGGAGACCG	LAMTOR2	-0.428
CAGGTACTGCACCAAAGCCT	LAMTOR2	0.576		CAGGTACTGCACCAAAGCCT	LAMTOR2	0.089
AAGATGCCGCCACTTGGGTG	LAMTOR2	0.098		AAGATGCCGCCACTTGGGTG	LAMTOR2	-0.075
GATCTGAGCCTTGACAGCAG	RAB25	-0.031		GATCTGAGCCTTGACAGCAG	RAB25	0.161
CAAGCACCAGACCTATGCTG	RAB25	-0.116		CAAGCACCAGACCTATGCTG	RAB25	-1.526
ATTGGTAGAGTCCAGGGCTG	RAB25	-0.14		ATTGGTAGAGTCCAGGGCTG	RAB25	-0.043
CCTCCCAGAAATCTTTGCGA	RAB25	0.249		CCTCCCAGAAATCTTTGCGA	RAB25	-0.222
GCAGGATGTGTACTACGGCG	MEX3A	0.538		GCAGGATGTGTACTACGGCG	MEX3A	-1.782
AGGACGTGGCCACAGCCCGG	MEX3A	-0.608		AGGACGTGGCCACAGCCCGG	MEX3A	0.516
GGGCACGGGAACACACTCCG	MEX3A	-1.102		GGGCACGGGAACACACTCCG	MEX3A	-0.528
GGAGAACTAGGATGTTTCGG	MEX3A	-0.836		GGAGAACTAGGATGTTTCGG	MEX3A	0.25
TGAAGAGGTGGTCAGCCGCG	LMNA	0.519		TGAAGAGGTGGTCAGCCGCG	LMNA	0.435
TCTCAGTGAGAAGCGCACGC	LMNA	0.09		TCTCAGTGAGAAGCGCACGC	LMNA	-0.428
TTCAGGATGAGATGCTGCGG	LMNA	0.015		TTCAGGATGAGATGCTGCGG	LMNA	-0.544
GGAGAAGACTTATTCTGCCA	LMNA	0.523		GGAGAAGACTTATTCTGCCA	LMNA	-0.141
GCTGCTGCCGACGACGACCG	SEMA4A	-0.203		GCTGCTGCCGACGACGACCG	SEMA4A	0.238
GCTGAAGGCGAAGGTGCCGC	SEMA4A	0.217		GCTGAAGGCGAAGGTGCCGC	SEMA4A	-1.448
CTACCTGTTGCCCATCTCGG	SEMA4A	0.154		CTACCTGTTGCCCATCTCGG	SEMA4A	-0.261
AGACCGACAACTTCCTCCGC	SEMA4A	-0.217		AGACCGACAACTTCCTCCGC	SEMA4A	-0.524
GATGCAAAGGAGCTGGTCCC	FHAD1	0.338		GATGCAAAGGAGCTGGTCCC	FHAD1	1.113
GGTATCACTGGCCTCTACCG	SLC25A44	0.223		GGTATCACTGGCCTCTACCG	SLC25A44	0.286
GATGCTCTGGGCCACAAGGG	SLC25A44	0.154		GATGCTCTGGGCCACAAGGG	SLC25A44	-1.759
ATAGCCCACCACAATGACAA	SLC25A44	0.517		ATAGCCCACCACAATGACAA	SLC25A44	-0.063
AGTCCACCAGCTCAGGTCGG	SLC25A44	0.162		AGTCCACCAGCTCAGGTCGG	SLC25A44	-0.039
CCTTCTCTGGGATCCCGCTG	PMF1	-1.021		CCTTCTCTGGGATCCCGCTG	PMF1	-1.533
AGGCTCTACACAGAGAACAG	PMF1	-1.173		AGGCTCTACACAGAGAACAG	PMF1	0.026
GGAGCTGGTTGCTGTGCTGA	PMF1	-0.313		GGAGCTGGTTGCTGTGCTGA	PMF1	0.083
GGCTGGCGGTCTCCTCACTC	PMF1	0.928		GGCTGGCGGTCTCCTCACTC	PMF1	-0.954
ACTCCTCGCCCTATTGGCCC	BGLAP	-0.031		ACTCCTCGCCCTATTGGCCC	BGLAP	0.431
CGGCCAGGGCCAATAGGGCG	BGLAP	-0.314		CGGCCAGGGCCAATAGGGCG	BGLAP	-0.282
AGCGATGCAAAGTGCGGCCA	BGLAP	-0.345		AGCGATGCAAAGTGCGGCCA	BGLAP	-0.444
CAGCGATGCAAAGTGCGGCC	BGLAP	1.077		CAGCGATGCAAAGTGCGGCC	BGLAP	-0.333
AGGCGAAGGCTCCTGTGCGG	PAQR6	-0.778		AGGCGAAGGCTCCTGTGCGG	PAQR6	-1.682
[truncated: 69,367 more rows]

## Sheet: 1.4 Replicate 2 FC
ARID1A-WT				ARID1A-KO
[truncated: 71,090 more rows]

[truncated: 4 more sheets: 1.5 Replicate 1 PR, 1.6 Replicate 2 PR, 1.7 ARID1A-KO fitness genes, 1.8 ARID1A-SL Hits]
