# Supplementary material for: Genome-Wide CRISPR Screen Identifies KEAP1 Perturbation as a Vulnerability of ARID1A-Deficient Cells
Source: Cancers (Basel). 2024 Aug 24;16(17):2949. doi: 10.3390/cancers16172949 (PMC11394604; doi:10.3390/cancers16172949)
Supplement: Supplementary file 1 [file cancers-16-02949-s001.zip › Supplemental_Table_S5_Raw_data.xlsx]

## Sheet: 5.1 Figure 1
Figure 1:							Figure 1C
For raw data contained in Figure 1, refer to Supplemental Table #1.							Category	GO Term		Genes	Count	%	P-value	Fold.Enrichment	Benjamini	FDR
							GOTERM_BP_DIRECT	rRNA processing	RT		72	5.1	4.2e-47	7.8	1.6e-43	1.5e-43
							GOTERM_BP_DIRECT	translation	RT		87	6.2	8.3e-42	5.6	1.5e-38	1.5e-38
							GOTERM_BP_DIRECT	cell division	RT		110	7.8	2.6e-38	4.1	3.2e-35	3e-35
							GOTERM_BP_DIRECT	cytoplasmic translation	RT		49	3.5	8.7e-32	7.7	8.1e-29	7.7e-29
							GOTERM_BP_DIRECT	mRNA splicing, via spliceosome	RT		72	5.1	1.1e-31	5.1	8.3e-29	7.9e-29
							GOTERM_BP_DIRECT	mRNA processing	RT		64	4.5	9.3e-23	4.1	5.8e-20	5.5e-20
							GOTERM_BP_DIRECT	mitotic cell cycle	RT		52	3.7	8.8e-22	4.8	4.7e-19	4.4e-19
							GOTERM_BP_DIRECT	DNA replication	RT		46	3.3	1e-21	5.4	4.8e-19	4.6e-19
							GOTERM_BP_DIRECT	RNA splicing	RT		59	4.2	2.4e-21	4.2	9.7e-19	9.2e-19
							GOTERM_BP_DIRECT	mitochondrial translation	RT		40	2.8	1.3e-20	5.9	4.8e-18	4.6e-18
							GOTERM_BP_DIRECT	translational initiation	RT		30	2.1	3.8e-20	8.1	1.3e-17	1.2e-17
							GOTERM_BP_DIRECT	chromosome segregation	RT		32	2.3	9.8e-17	6	3e-14	2.9e-14
							GOTERM_BP_DIRECT	ribosome biogenesis	RT		22	1.6	1.9e-14	7.8	5.3e-12	5.1e-12
							GOTERM_BP_DIRECT	maturation of SSU-rRNA from tricistronic rRNA transcript (SSU-rRNA, 5.8S rRNA, LSU-rRNA)	RT		19	1.3	2.5e-14	9.3	6.8e-12	6.4e-12
							GOTERM_BP_DIRECT	DNA repair	RT		61	4.3	4.4e-14	3	1.1e-11	1e-11
							GOTERM_BP_DIRECT	nucleocytoplasmic transport	RT		24	1.7	1.2e-13	6.6	2.8e-11	2.7e-11
							GOTERM_BP_DIRECT	mRNA export from nucleus	RT		25	1.8	1.3e-13	6.2	2.9e-11	2.8e-11
							GOTERM_BP_DIRECT	mitotic spindle organization	RT		24	1.7	1.3e-12	6	2.6e-10	2.5e-10
							GOTERM_BP_DIRECT	mitotic sister chromatid segregation	RT		19	1.3	2.2e-12	7.7	4.3e-10	4.1e-10
							GOTERM_BP_DIRECT	positive regulation of transcription initiation from RNA polymerase II promoter	RT		23	1.6	3.1e-12	6.1	5.8e-10	5.5e-10
							GOTERM_BP_DIRECT	ribosomal large subunit biogenesis	RT		18	1.3	1.7e-11	7.5	2.9e-09	2.8e-09
							GOTERM_BP_DIRECT	transcription elongation from RNA polymerase II promoter	RT		18	1.3	3e-11	7.3	5.1e-09	4.8e-09
							GOTERM_BP_DIRECT	transcription initiation from RNA polymerase II promoter	RT		20	1.4	4.5e-11	6.3	7.2e-09	6.9e-09
							GOTERM_BP_DIRECT	U2-type prespliceosome assembly	RT		15	1.1	6.7e-11	8.9	1e-08	9.8e-09
							GOTERM_BP_DIRECT	RNA polymerase II transcriptional preinitiation complex assembly	RT		22	1.6	9.5e-11	5.5	1.4e-08	1.3e-08
							GOTERM_BP_DIRECT	cell cycle	RT		62	4.4	9.8e-11	2.5	1.4e-08	1.3e-08
							GOTERM_BP_DIRECT	positive regulation of telomerase RNA localization to Cajal body	RT		12	0.8	2.1e-10	11.4	2.8e-08	2.7e-08
							GOTERM_BP_DIRECT	proteasomal protein catabolic process	RT		17	1.2	2.1e-10	7.1	2.8e-08	2.7e-08
							GOTERM_BP_DIRECT	transcription, DNA-templated	RT		29	2.1	1.2e-09	3.8	1.6e-07	1.5e-07
							GOTERM_BP_DIRECT	positive regulation of protein localization to Cajal body	RT		10	0.7	2e-09	12.9	2.4e-07	2.3e-07
							GOTERM_BP_DIRECT	positive regulation of transcription elongation from RNA polymerase II promoter	RT		19	1.3	2.2e-09	5.5	2.6e-07	2.5e-07
							GOTERM_BP_DIRECT	mRNA transport	RT		25	1.8	5.1e-09	4	5.9e-07	5.6e-07
							GOTERM_BP_DIRECT	transcription from RNA polymerase II promoter	RT		45	3.2	5.5e-09	2.6	6.2e-07	5.9e-07
							GOTERM_BP_DIRECT	maturation of SSU-rRNA	RT		12	0.8	8.8e-09	9	9.5e-07	9.1e-07
							GOTERM_BP_DIRECT	proteasomal ubiquitin-independent protein catabolic process	RT		13	0.9	9e-09	8	9.5e-07	9.1e-07
							GOTERM_BP_DIRECT	mitotic spindle assembly checkpoint	RT		15	1.1	9.4e-09	6.7	9.7e-07	9.2e-07
							GOTERM_BP_DIRECT	DNA replication initiation	RT		14	1	1.3e-08	7.1	1.3e-06	1.2e-06
							GOTERM_BP_DIRECT	spliceosomal snRNP assembly	RT		14	1	1.3e-08	7.1	1.3e-06	1.2e-06
							GOTERM_BP_DIRECT	spindle assembly	RT		16	1.1	1.5e-08	6	1.5e-06	1.4e-06
							GOTERM_BP_DIRECT	positive regulation of establishment of protein localization to telomere	RT		9	0.6	2.3e-08	12.8	2.1e-06	2e-06
							GOTERM_BP_DIRECT	Golgi lumen acidification	RT		9	0.6	2.3e-08	12.8	2.1e-06	2e-06
							GOTERM_BP_DIRECT	protein import into nucleus	RT		26	1.8	3.2e-08	3.6	2.8e-06	2.7e-06
							GOTERM_BP_DIRECT	formation of cytoplasmic translation initiation complex	RT		11	0.8	3.5e-08	9.2	3e-06	2.9e-06
							GOTERM_BP_DIRECT	maturation of LSU-rRNA from tricistronic rRNA transcript (SSU-rRNA, 5.8S rRNA, LSU-rRNA)	RT		10	0.7	5.9e-08	10.2	5e-06	4.7e-06
							GOTERM_BP_DIRECT	regulation of DNA replication	RT		17	1.2	6e-08	5.1	5e-06	4.7e-06
							GOTERM_BP_DIRECT	U4 snRNA 3'-end processing	RT		8	0.6	6.2e-08	14.2	5e-06	4.8e-06
							GOTERM_BP_DIRECT	protein neddylation	RT		12	0.8	6.7e-08	7.8	5.3e-06	5.1e-06
							GOTERM_BP_DIRECT	proteasome-mediated ubiquitin-dependent protein catabolic process	RT		39	2.8	6.9e-08	2.6	5.4e-06	5.1e-06
							GOTERM_BP_DIRECT	mitotic metaphase plate congression	RT		16	1.1	7.5e-08	5.4	5.7e-06	5.4e-06
							GOTERM_BP_DIRECT	stem cell population maintenance	RT		18	1.3	1.2e-07	4.7	8.7e-06	8.3e-06
							GOTERM_BP_DIRECT	snRNA processing	RT		10	0.7	1.4e-07	9.5	1e-05	9.5e-06
							GOTERM_BP_DIRECT	telomere maintenance	RT		18	1.3	1.6e-07	4.6	1.1e-05	1.1e-05
							GOTERM_BP_DIRECT	regulation of mitotic cell cycle	RT		19	1.3	1.9e-07	4.3	1.3e-05	1.3e-05
							GOTERM_BP_DIRECT	COPII vesicle coating	RT		12	0.8	2.1e-07	7.1	1.4e-05	1.4e-05
							GOTERM_BP_DIRECT	protein stabilization	RT		39	2.8	2.1e-07	2.5	1.4e-05	1.4e-05
							GOTERM_BP_DIRECT	positive regulation of mitotic metaphase/anaphase transition	RT		9	0.6	2.2e-07	10.7	1.5e-05	1.4e-05
							GOTERM_BP_DIRECT	DNA-dependent DNA replication	RT		13	0.9	2.3e-07	6.4	1.5e-05	1.4e-05
							GOTERM_BP_DIRECT	nuclear mRNA surveillance	RT		8	0.6	2.6e-07	12.6	1.7e-05	1.6e-05
							GOTERM_BP_DIRECT	RNA splicing, via transesterification reactions	RT		12	0.8	3.5e-07	6.8	2.2e-05	2.1e-05
							GOTERM_BP_DIRECT	positive regulation of histone H3-K4 methylation	RT		12	0.8	3.5e-07	6.8	2.2e-05	2.1e-05
							GOTERM_BP_DIRECT	regulation of transcription elongation from RNA polymerase II promoter	RT		11	0.8	4.9e-07	7.5	3e-05	2.8e-05
							GOTERM_BP_DIRECT	nuclear-transcribed mRNA catabolic process, exonucleolytic, 3'-5'	RT		8	0.6	8.2e-07	11.4	4.9e-05	4.7e-05
							GOTERM_BP_DIRECT	mitochondrial respiratory chain complex I assembly	RT		18	1.3	1e-06	4.1	6e-05	5.7e-05
							GOTERM_BP_DIRECT	aerobic respiration	RT		19	1.3	1.1e-06	3.9	6.2e-05	5.9e-05
							GOTERM_BP_DIRECT	positive regulation of transcription, DNA-templated	RT		87	6.2	1.1e-06	1.7	6.2e-05	5.9e-05
							GOTERM_BP_DIRECT	protein transport	RT		60	4.2	1.1e-06	1.9	6.5e-05	6.2e-05
							GOTERM_BP_DIRECT	intracellular pH reduction	RT		9	0.6	1.2e-06	9.1	6.5e-05	6.2e-05
							GOTERM_BP_DIRECT	endosomal lumen acidification	RT		9	0.6	1.2e-06	9.1	6.5e-05	6.2e-05
							GOTERM_BP_DIRECT	positive regulation of double-strand break repair via homologous recombination	RT		14	1	1.4e-06	5.1	7.3e-05	7e-05
							GOTERM_BP_DIRECT	vacuolar acidification	RT		11	0.8	1.4e-06	6.8	7.3e-05	7e-05
							GOTERM_BP_DIRECT	regulation of cell cycle	RT		48	3.4	1.7e-06	2.1	8.8e-05	8.4e-05
							GOTERM_BP_DIRECT	ribosomal large subunit assembly	RT		11	0.8	2.2e-06	6.5	0.00011	0.00011
							GOTERM_BP_DIRECT	microtubule nucleation	RT		11	0.8	2.2e-06	6.5	0.00011	0.00011
							GOTERM_BP_DIRECT	chromosome organization	RT		11	0.8	2.2e-06	6.5	0.00011	0.00011
							GOTERM_BP_DIRECT	mRNA polyadenylation	RT		13	0.9	2.5e-06	5.3	0.00012	0.00012
							GOTERM_BP_DIRECT	regulation of meiotic cell cycle	RT		10	0.7	3.3e-06	7.1	0.00016	0.00016
							GOTERM_BP_DIRECT	ER to Golgi vesicle-mediated transport	RT		26	1.8	3.5e-06	2.8	0.00017	0.00016
							GOTERM_BP_DIRECT	iron-sulfur cluster assembly	RT		13	0.9	3.5e-06	5.1	0.00017	0.00016
							GOTERM_BP_DIRECT	positive regulation of DNA-templated transcription, elongation	RT		9	0.6	4.5e-06	8	0.00021	0.0002
							GOTERM_BP_DIRECT	double-strand break repair via break-induced replication	RT		8	0.6	4.8e-06	9.5	0.00022	0.00021
							GOTERM_BP_DIRECT	RNA catabolic process	RT		13	0.9	4.9e-06	5	0.00022	0.00021
							GOTERM_BP_DIRECT	DNA strand elongation involved in DNA replication	RT		7	0.5	8.3e-06	11.1	0.00037	0.00036
							GOTERM_BP_DIRECT	centrosome cycle	RT		14	1	8.3e-06	4.4	0.00037	0.00036
							GOTERM_BP_DIRECT	regulation of double-strand break repair	RT		11	0.8	1.1e-05	5.6	0.00051	0.00048
							GOTERM_BP_DIRECT	positive regulation of telomere maintenance via telomerase	RT		12	0.8	1.2e-05	5	0.00054	0.00052
							GOTERM_BP_DIRECT	poly(A)+ mRNA export from nucleus	RT		10	0.7	1.3e-05	6.2	0.00057	0.00054
							GOTERM_BP_DIRECT	DNA unwinding involved in DNA replication	RT		10	0.7	1.3e-05	6.2	0.00057	0.00054
							GOTERM_BP_DIRECT	DNA duplex unwinding	RT		18	1.3	1.6e-05	3.4	0.00068	0.00064
							GOTERM_BP_DIRECT	positive regulation of G2/M transition of mitotic cell cycle	RT		11	0.8	1.6e-05	5.4	0.00069	0.00065
							GOTERM_BP_DIRECT	intra-Golgi vesicle-mediated transport	RT		12	0.8	1.7e-05	4.9	0.0007	0.00067
							GOTERM_BP_DIRECT	attachment of spindle microtubules to kinetochore	RT		8	0.6	1.8e-05	8.1	0.00075	0.00071
							GOTERM_BP_DIRECT	positive regulation of rRNA processing	RT		7	0.5	1.9e-05	10	0.00079	0.00075
							GOTERM_BP_DIRECT	regulation of chromosome organization	RT		9	0.6	2.2e-05	6.7	0.00087	0.00083
							GOTERM_BP_DIRECT	protein folding	RT		29	2.1	2.5e-05	2.4	0.001	0.00095
							GOTERM_BP_DIRECT	cellular response to DNA damage stimulus	RT		40	2.8	2.7e-05	2	0.0011	0.001
							GOTERM_BP_DIRECT	anaphase-promoting complex-dependent catabolic process	RT		10	0.7	2.9e-05	5.7	0.0011	0.0011
							GOTERM_BP_DIRECT	nuclear polyadenylation-dependent tRNA catabolic process	RT		6	0.4	3.2e-05	12.2	0.0012	0.0011
							GOTERM_BP_DIRECT	polyadenylation-dependent snoRNA 3'-end processing	RT		6	0.4	3.2e-05	12.2	0.0012	0.0011
							GOTERM_BP_DIRECT	nuclear polyadenylation-dependent rRNA catabolic process	RT		6	0.4	3.2e-05	12.2	0.0012	0.0011
							GOTERM_BP_DIRECT	maturation of LSU-rRNA	RT		8	0.6	3.2e-05	7.6	0.0012	0.0011
							GOTERM_BP_DIRECT	RNA export from nucleus	RT		9	0.6	3.4e-05	6.4	0.0012	0.0012
							GOTERM_BP_DIRECT	protein deneddylation	RT		7	0.5	4e-05	9.1	0.0015	0.0014
							GOTERM_BP_DIRECT	tRNA processing	RT		12	0.8	4e-05	4.5	0.0015	0.0014
							GOTERM_BP_DIRECT	positive regulation of mRNA splicing, via spliceosome	RT		10	0.7	4.2e-05	5.5	0.0015	0.0014
							GOTERM_BP_DIRECT	lysosomal lumen acidification	RT		9	0.6	5.2e-05	6.1	0.0018	0.0017
							GOTERM_BP_DIRECT	DNA recombination	RT		18	1.3	5.4e-05	3.1	0.0018	0.0017
							GOTERM_BP_DIRECT	mRNA cis splicing, via spliceosome	RT		8	0.6	5.4e-05	7.1	0.0018	0.0017
							GOTERM_BP_DIRECT	rRNA catabolic process	RT		8	0.6	5.4e-05	7.1	0.0018	0.0017
							GOTERM_BP_DIRECT	regulation of DNA strand elongation	RT		8	0.6	5.4e-05	7.1	0.0018	0.0017
							GOTERM_BP_DIRECT	histone H4-K5 acetylation	RT		8	0.6	5.4e-05	7.1	0.0018	0.0017
							GOTERM_BP_DIRECT	histone H4-K8 acetylation	RT		8	0.6	5.4e-05	7.1	0.0018	0.0017
							GOTERM_BP_DIRECT	regulation of cyclin-dependent protein serine/threonine kinase activity	RT		14	1	5.7e-05	3.8	0.0019	0.0018
							GOTERM_BP_DIRECT	positive regulation of translation	RT		18	1.3	6.3e-05	3	0.0021	0.002
							GOTERM_BP_DIRECT	DNA-templated transcription, elongation	RT		25	1.8	6.4e-05	2.5	0.0021	0.002
							GOTERM_BP_DIRECT	chromatin remodeling	RT		28	2	7.5e-05	2.3	0.0024	0.0023
							GOTERM_BP_DIRECT	isoprenoid biosynthetic process	RT		7	0.5	7.6e-05	8.3	0.0024	0.0023
							GOTERM_BP_DIRECT	positive regulation of telomere maintenance in response to DNA damage	RT		7	0.5	7.6e-05	8.3	0.0024	0.0023
							GOTERM_BP_DIRECT	histone H2A acetylation	RT		9	0.6	7.6e-05	5.8	0.0024	0.0023
							GOTERM_BP_DIRECT	positive regulation of telomerase activity	RT		11	0.8	7.8e-05	4.6	0.0024	0.0023
							GOTERM_BP_DIRECT	metaphase/anaphase transition of mitotic cell cycle	RT		6	0.4	7.9e-05	10.7	0.0024	0.0023
							GOTERM_BP_DIRECT	nuclear pore organization	RT		6	0.4	7.9e-05	10.7	0.0024	0.0023
							GOTERM_BP_DIRECT	viral mRNA export from host cell nucleus	RT		6	0.4	7.9e-05	10.7	0.0024	0.0023
							GOTERM_BP_DIRECT	regulation of translation	RT		18	1.3	8.6e-05	3	0.0026	0.0025
							GOTERM_BP_DIRECT	replication fork processing	RT		11	0.8	0.0001	4.5	0.0031	0.0029
							GOTERM_BP_DIRECT	proteolysis involved in cellular protein catabolic process	RT		13	0.9	0.00011	3.8	0.0033	0.0031
							GOTERM_BP_DIRECT	monoubiquitinated histone H2A deubiquitination	RT		10	0.7	0.00011	4.9	0.0033	0.0031
							GOTERM_BP_DIRECT	snoRNA localization	RT		5	0.4	0.00011	14.2	0.0033	0.0032
							GOTERM_BP_DIRECT	maturation of 5.8S rRNA from tricistronic rRNA transcript (SSU-rRNA, 5.8S rRNA, LSU-rRNA)	RT		5	0.4	0.00011	14.2	0.0033	0.0032
							GOTERM_BP_DIRECT	exonucleolytic nuclear-transcribed mRNA catabolic process involved in deadenylation-dependent decay	RT		7	0.5	0.00013	7.7	0.0038	0.0036
							GOTERM_BP_DIRECT	positive regulation of DNA-directed DNA polymerase activity	RT		7	0.5	0.00013	7.7	0.0038	0.0036
							GOTERM_BP_DIRECT	mitochondrial ATP synthesis coupled proton transport	RT		15	1.1	0.00014	3.3	0.0039	0.0037
							GOTERM_BP_DIRECT	transcription from RNA polymerase III promoter	RT		9	0.6	0.00015	5.3	0.0043	0.0041
							GOTERM_BP_DIRECT	retrograde vesicle-mediated transport, Golgi to ER	RT		13	0.9	0.00017	3.6	0.0046	0.0044
							GOTERM_BP_DIRECT	nuclear pore complex assembly	RT		6	0.4	0.00017	9.5	0.0046	0.0044
							GOTERM_BP_DIRECT	exonucleolytic trimming to generate mature 3'-end of 5.8S rRNA from tricistronic rRNA transcript (SSU-rRNA, 5.8S rRNA, LSU-rRNA)	RT		6	0.4	0.00017	9.5	0.0046	0.0044
							GOTERM_BP_DIRECT	nuclear-transcribed mRNA catabolic process, nonsense-mediated decay	RT		11	0.8	0.00017	4.2	0.0047	0.0044
							GOTERM_BP_DIRECT	regulation of embryonic development	RT		12	0.8	0.00017	3.9	0.0047	0.0045
							GOTERM_BP_DIRECT	tRNA wobble uridine modification	RT		8	0.6	0.0002	6	0.0053	0.005
							GOTERM_BP_DIRECT	regulation of translational initiation	RT		10	0.7	0.0002	4.6	0.0053	0.005
							GOTERM_BP_DIRECT	protein export from nucleus	RT		10	0.7	0.0002	4.6	0.0053	0.005
							GOTERM_BP_DIRECT	monoubiquitinated histone deubiquitination	RT		9	0.6	0.00021	5.1	0.0056	0.0053
							GOTERM_BP_DIRECT	mRNA transcription from RNA polymerase II promoter	RT		12	0.8	0.00022	3.8	0.0056	0.0053
							GOTERM_BP_DIRECT	maturation of 5.8S rRNA	RT		7	0.5	0.00022	7.1	0.0056	0.0053
							GOTERM_BP_DIRECT	regulation of DNA-dependent DNA replication initiation	RT		7	0.5	0.00022	7.1	0.0056	0.0053
							GOTERM_BP_DIRECT	DNA-templated transcription, initiation	RT		11	0.8	0.00027	4	0.007	0.0067
							GOTERM_BP_DIRECT	regulation of mitotic spindle organization	RT		8	0.6	0.00028	5.7	0.0072	0.0069
							GOTERM_BP_DIRECT	meiotic cell cycle	RT		16	1.1	0.0003	2.9	0.0076	0.0072
							GOTERM_BP_DIRECT	histone acetylation	RT		15	1.1	0.00031	3	0.0076	0.0073
							GOTERM_BP_DIRECT	endonucleolytic cleavage in ITS1 to separate SSU-rRNA from 5.8S rRNA and LSU-rRNA from tricistronic rRNA transcript (SSU-rRNA, 5.8S rRNA, LSU-rRNA)	RT		6	0.4	0.00032	8.5	0.0076	0.0073
							GOTERM_BP_DIRECT	SRP-dependent cotranslational protein targeting to membrane	RT		6	0.4	0.00032	8.5	0.0076	0.0073
							GOTERM_BP_DIRECT	DNA replication checkpoint	RT		6	0.4	0.00032	8.5	0.0076	0.0073
							GOTERM_BP_DIRECT	box C/D snoRNP assembly	RT		6	0.4	0.00032	8.5	0.0076	0.0073
							GOTERM_BP_DIRECT	positive regulation of transcription of nuclear large rRNA transcript from RNA polymerase I promoter	RT		6	0.4	0.00032	8.5	0.0076	0.0073
							GOTERM_BP_DIRECT	phosphorylation of RNA polymerase II C-terminal domain	RT		6	0.4	0.00032	8.5	0.0076	0.0073
							GOTERM_BP_DIRECT	kinetochore organization	RT		5	0.4	0.00032	11.9	0.0077	0.0073
							GOTERM_BP_DIRECT	ribosomal subunit export from nucleus	RT		5	0.4	0.00032	11.9	0.0077	0.0073
							GOTERM_BP_DIRECT	mitotic DNA replication initiation	RT		5	0.4	0.00032	11.9	0.0077	0.0073
							GOTERM_BP_DIRECT	histone exchange	RT		7	0.5	0.00034	6.6	0.0078	0.0075
							GOTERM_BP_DIRECT	regulation of protein neddylation	RT		7	0.5	0.00034	6.6	0.0078	0.0075
							GOTERM_BP_DIRECT	retrograde protein transport, ER to cytosol	RT		7	0.5	0.00034	6.6	0.0078	0.0075
							GOTERM_BP_DIRECT	ribosomal small subunit assembly	RT		7	0.5	0.00034	6.6	0.0078	0.0075
							GOTERM_BP_DIRECT	histone H4-K16 acetylation	RT		7	0.5	0.00034	6.6	0.0078	0.0075
							GOTERM_BP_DIRECT	regulation of macroautophagy	RT		13	0.9	0.00036	3.4	0.0081	0.0077
							GOTERM_BP_DIRECT	regulation of signal transduction by p53 class mediator	RT		11	0.8	0.00042	3.8	0.0095	0.0091
							GOTERM_BP_DIRECT	histone H3 acetylation	RT		13	0.9	0.00042	3.3	0.0095	0.0091
							GOTERM_BP_DIRECT	liver regeneration	RT		11	0.8	0.00052	3.7	0.012	0.011
							GOTERM_BP_DIRECT	transcription from RNA polymerase I promoter	RT		6	0.4	0.00055	7.8	0.012	0.011
							GOTERM_BP_DIRECT	positive regulation of chromosome segregation	RT		6	0.4	0.00055	7.8	0.012	0.011
							GOTERM_BP_DIRECT	protein modification by small protein conjugation	RT		6	0.4	0.00055	7.8	0.012	0.011
							GOTERM_BP_DIRECT	regulation of mRNA splicing, via spliceosome	RT		8	0.6	0.00055	5.2	0.012	0.012
							GOTERM_BP_DIRECT	G1/S transition of mitotic cell cycle	RT		15	1.1	0.00056	2.9	0.012	0.012
							GOTERM_BP_DIRECT	mitotic cytokinesis	RT		14	1	0.00068	3	0.015	0.014
							GOTERM_BP_DIRECT	ribosomal large subunit export from nucleus	RT		5	0.4	0.00071	10.2	0.015	0.014
							GOTERM_BP_DIRECT	meiotic chromosome condensation	RT		5	0.4	0.00071	10.2	0.015	0.014
							GOTERM_BP_DIRECT	blastocyst development	RT		8	0.6	0.00075	4.9	0.016	0.015
							GOTERM_BP_DIRECT	positive regulation of transcription from RNA polymerase I promoter	RT		8	0.6	0.00075	4.9	0.016	0.015
							GOTERM_BP_DIRECT	centrosome duplication	RT		7	0.5	0.00075	5.9	0.016	0.015
							GOTERM_BP_DIRECT	positive regulation of protein import into nucleus	RT		11	0.8	0.00077	3.6	0.016	0.015
							GOTERM_BP_DIRECT	toxin transport	RT		11	0.8	0.00077	3.6	0.016	0.015
							GOTERM_BP_DIRECT	DNA-templated transcription, termination	RT		6	0.4	0.00088	7.1	0.018	0.017
							GOTERM_BP_DIRECT	positive regulation of mitotic cell cycle spindle assembly checkpoint	RT		6	0.4	0.00088	7.1	0.018	0.017
							GOTERM_BP_DIRECT	protein localization to kinetochore	RT		6	0.4	0.00088	7.1	0.018	0.017
							GOTERM_BP_DIRECT	regulation of growth	RT		13	0.9	0.00096	3	0.019	0.018
							GOTERM_BP_DIRECT	regulation of RNA splicing	RT		15	1.1	0.00097	2.7	0.02	0.019
							GOTERM_BP_DIRECT	protein N-linked glycosylation via asparagine	RT		8	0.6	0.00099	4.7	0.02	0.019
							GOTERM_BP_DIRECT	leading strand elongation	RT		4	0.3	0.0013	14.2	0.025	0.024
							GOTERM_BP_DIRECT	CUT catabolic process	RT		4	0.3	0.0013	14.2	0.025	0.024
							GOTERM_BP_DIRECT	DNA deamination	RT		4	0.3	0.0013	14.2	0.025	0.024
							GOTERM_BP_DIRECT	snRNA transcription	RT		4	0.3	0.0013	14.2	0.025	0.024
							GOTERM_BP_DIRECT	mitochondrial electron transport, NADH to ubiquinone	RT		11	0.8	0.0013	3.3	0.025	0.024
							GOTERM_BP_DIRECT	pre-replicative complex assembly involved in nuclear cell cycle DNA replication	RT		5	0.4	0.0013	8.9	0.025	0.024
							GOTERM_BP_DIRECT	positive regulation of chromosome separation	RT		5	0.4	0.0013	8.9	0.025	0.024
							GOTERM_BP_DIRECT	posttranslational protein targeting to membrane, translocation	RT		5	0.4	0.0013	8.9	0.025	0.024
							GOTERM_BP_DIRECT	mRNA cleavage	RT		5	0.4	0.0013	8.9	0.025	0.024
							GOTERM_BP_DIRECT	endonucleolytic cleavage in 5'-ETS of tricistronic rRNA transcript (SSU-rRNA, 5.8S rRNA, LSU-rRNA)	RT		5	0.4	0.0013	8.9	0.025	0.024
							GOTERM_BP_DIRECT	stem cell division	RT		5	0.4	0.0013	8.9	0.025	0.024
							GOTERM_BP_DIRECT	negative regulation of mRNA polyadenylation	RT		5	0.4	0.0013	8.9	0.025	0.024
							GOTERM_BP_DIRECT	pre-mRNA cleavage required for polyadenylation	RT		6	0.4	0.0014	6.6	0.025	0.024
							GOTERM_BP_DIRECT	tRNA 5'-leader removal	RT		6	0.4	0.0014	6.6	0.025	0.024
							GOTERM_BP_DIRECT	mitotic sister chromatid cohesion	RT		7	0.5	0.0015	5.2	0.027	0.026
							GOTERM_BP_DIRECT	nuclear-transcribed mRNA catabolic process	RT		7	0.5	0.0015	5.2	0.027	0.026
							GOTERM_BP_DIRECT	cellular response to interleukin-4	RT		8	0.6	0.0017	4.4	0.03	0.029
							GOTERM_BP_DIRECT	sister chromatid cohesion	RT		8	0.6	0.0017	4.4	0.03	0.029
							GOTERM_BP_DIRECT	spliceosomal complex assembly	RT		8	0.6	0.0017	4.4	0.03	0.029
							GOTERM_BP_DIRECT	mitotic spindle assembly	RT		10	0.7	0.0018	3.5	0.033	0.031
							GOTERM_BP_DIRECT	ribosomal small subunit biogenesis	RT		7	0.5	0.002	5	0.035	0.033
							GOTERM_BP_DIRECT	blastocyst formation	RT		7	0.5	0.002	5	0.035	0.033
							GOTERM_BP_DIRECT	primary miRNA processing	RT		6	0.4	0.002	6.1	0.035	0.034
							GOTERM_BP_DIRECT	protein localization to nucleolus	RT		5	0.4	0.0023	7.9	0.041	0.039
							GOTERM_BP_DIRECT	mitotic nuclear envelope reassembly	RT		5	0.4	0.0023	7.9	0.041	0.039
							GOTERM_BP_DIRECT	cellular response to UV	RT		12	0.8	0.0024	2.9	0.042	0.04
							GOTERM_BP_DIRECT	regulation of mitotic metaphase/anaphase transition	RT		9	0.6	0.0025	3.7	0.043	0.041
							GOTERM_BP_DIRECT	negative regulation of telomere maintenance via telomerase	RT		7	0.5	0.0026	4.7	0.045	0.043
							GOTERM_BP_DIRECT	regulation of DNA repair	RT		10	0.7	0.0026	3.3	0.045	0.043
							GOTERM_BP_DIRECT	G2/M transition of mitotic cell cycle	RT		12	0.8	0.0028	2.8	0.048	0.046
							GOTERM_BP_DIRECT	vesicle tethering	RT		6	0.4	0.0028	5.7	0.048	0.046
							GOTERM_BP_DIRECT	RNA phosphodiester bond hydrolysis, exonucleolytic	RT		9	0.6	0.003	3.6	0.051	0.049
							GOTERM_BP_DIRECT	positive regulation of centriole replication	RT		4	0.3	0.0031	11.4	0.052	0.05
							GOTERM_BP_DIRECT	viral translational termination-reinitiation	RT		4	0.3	0.0031	11.4	0.052	0.05
							GOTERM_BP_DIRECT	scaRNA localization to Cajal body	RT		4	0.3	0.0031	11.4	0.052	0.05
							GOTERM_BP_DIRECT	histone H3-K4 trimethylation	RT		7	0.5	0.0033	4.5	0.056	0.053
							GOTERM_BP_DIRECT	regulation of G1/S transition of mitotic cell cycle	RT		11	0.8	0.0034	3	0.057	0.054
							GOTERM_BP_DIRECT	histone H4 acetylation	RT		10	0.7	0.0036	3.2	0.059	0.056
							GOTERM_BP_DIRECT	mitotic DNA replication checkpoint	RT		5	0.4	0.0036	7.1	0.059	0.056
							GOTERM_BP_DIRECT	tubulin complex assembly	RT		5	0.4	0.0036	7.1	0.059	0.056
							GOTERM_BP_DIRECT	positive regulation of RNA polymerase II transcriptional preinitiation complex assembly	RT		5	0.4	0.0036	7.1	0.059	0.056
							GOTERM_BP_DIRECT	somatic stem cell population maintenance	RT		11	0.8	0.0039	2.9	0.064	0.061
							GOTERM_BP_DIRECT	hydrogen ion transmembrane transport	RT		20	1.4	0.0039	2	0.064	0.061
							GOTERM_BP_DIRECT	protein K11-linked ubiquitination	RT		8	0.6	0.004	3.8	0.065	0.062
							GOTERM_BP_DIRECT	positive regulation of cell growth	RT		15	1.1	0.0048	2.3	0.077	0.074
							GOTERM_BP_DIRECT	ubiquitin-dependent protein catabolic process	RT		33	2.3	0.005	1.7	0.081	0.077
							GOTERM_BP_DIRECT	intracellular protein transport	RT		37	2.6	0.0052	1.6	0.084	0.08
							GOTERM_BP_DIRECT	negative regulation of mRNA splicing, via spliceosome	RT		7	0.5	0.0053	4.1	0.084	0.08
							GOTERM_BP_DIRECT	RNA polymerase I transcriptional preinitiation complex assembly	RT		5	0.4	0.0054	6.5	0.084	0.08
							GOTERM_BP_DIRECT	regulation of dosage compensation by inactivation of X chromosome	RT		5	0.4	0.0054	6.5	0.084	0.08
							GOTERM_BP_DIRECT	mitotic spindle midzone assembly	RT		5	0.4	0.0054	6.5	0.084	0.08
							GOTERM_BP_DIRECT	cell proliferation	RT		24	1.7	0.0058	1.8	0.09	0.085
							GOTERM_BP_DIRECT	double-strand break repair via homologous recombination	RT		15	1.1	0.0058	2.3	0.09	0.085
							GOTERM_BP_DIRECT	regulation of dephosphorylation	RT		4	0.3	0.0059	9.5	0.09	0.085
							GOTERM_BP_DIRECT	post-chaperonin tubulin folding pathway	RT		4	0.3	0.0059	9.5	0.09	0.085
							GOTERM_BP_DIRECT	mRNA 3'-splice site recognition	RT		4	0.3	0.0059	9.5	0.09	0.085
							GOTERM_BP_DIRECT	histone H4-R3 methylation	RT		4	0.3	0.0059	9.5	0.09	0.085
							GOTERM_BP_DIRECT	mature ribosome assembly	RT		4	0.3	0.0059	9.5	0.09	0.085
							GOTERM_BP_DIRECT	endodermal cell fate commitment	RT		4	0.3	0.0059	9.5	0.09	0.085
							GOTERM_BP_DIRECT	alternative mRNA splicing, via spliceosome	RT		7	0.5	0.0066	4	0.1	0.095
							GOTERM_BP_DIRECT	regulation of protein catabolic process	RT		6	0.4	0.0067	4.7	0.1	0.096
							GOTERM_BP_DIRECT	mitotic chromosome condensation	RT		6	0.4	0.0067	4.7	0.1	0.096
							GOTERM_BP_DIRECT	chaperone-mediated protein folding	RT		9	0.6	0.0069	3.1	0.1	0.098
							GOTERM_BP_DIRECT	post-translational protein modification	RT		8	0.6	0.007	3.4	0.1	0.1
							GOTERM_BP_DIRECT	attachment of mitotic spindle microtubules to kinetochore	RT		5	0.4	0.0076	5.9	0.11	0.11
							GOTERM_BP_DIRECT	histone monoubiquitination	RT		5	0.4	0.0076	5.9	0.11	0.11
							GOTERM_BP_DIRECT	cellular protein modification process	RT		15	1.1	0.0077	2.2	0.11	0.11
							GOTERM_BP_DIRECT	cellular respiration	RT		9	0.6	0.008	3	0.12	0.11
							GOTERM_BP_DIRECT	regulation of cytokinesis	RT		9	0.6	0.008	3	0.12	0.11
							GOTERM_BP_DIRECT	establishment of mitotic spindle orientation	RT		8	0.6	0.0083	3.3	0.12	0.12
							GOTERM_BP_DIRECT	DNA damage checkpoint	RT		8	0.6	0.0083	3.3	0.12	0.12
							GOTERM_BP_DIRECT	positive regulation of G1/S transition of mitotic cell cycle	RT		10	0.7	0.0084	2.8	0.12	0.12
							GOTERM_BP_DIRECT	nucleosome disassembly	RT		6	0.4	0.0086	4.5	0.12	0.12
							GOTERM_BP_DIRECT	positive regulation of proteasomal protein catabolic process	RT		6	0.4	0.0086	4.5	0.12	0.12
							GOTERM_BP_DIRECT	histone modification	RT		6	0.4	0.0086	4.5	0.12	0.12
							GOTERM_BP_DIRECT	positive regulation of transcription from RNA polymerase III promoter	RT		6	0.4	0.0086	4.5	0.12	0.12
							GOTERM_BP_DIRECT	nucleotide-excision repair	RT		9	0.6	0.0092	3	0.13	0.12
							GOTERM_BP_DIRECT	transcription initiation from RNA polymerase III promoter	RT		4	0.3	0.0098	8.1	0.14	0.13
							GOTERM_BP_DIRECT	ribosomal small subunit export from nucleus	RT		4	0.3	0.0098	8.1	0.14	0.13
							GOTERM_BP_DIRECT	positive regulation of mRNA 3'-end processing	RT		4	0.3	0.0098	8.1	0.14	0.13
							GOTERM_BP_DIRECT	mitochondrial respiratory chain complex assembly	RT		4	0.3	0.0098	8.1	0.14	0.13
							GOTERM_BP_DIRECT	ATP-dependent chromatin remodeling	RT		8	0.6	0.0098	3.3	0.14	0.13
							GOTERM_BP_DIRECT	protein import into mitochondrial inner membrane	RT		5	0.4	0.01	5.5	0.14	0.14
							GOTERM_BP_DIRECT	proteasome assembly	RT		5	0.4	0.01	5.5	0.14	0.14
							GOTERM_BP_DIRECT	regulation of apoptotic process	RT		28	2	0.01	1.7	0.14	0.14
							GOTERM_BP_DIRECT	ubiquitin-dependent ERAD pathway	RT		13	0.9	0.011	2.3	0.15	0.14
							GOTERM_BP_DIRECT	protein N-linked glycosylation	RT		10	0.7	0.011	2.7	0.15	0.14
							GOTERM_BP_DIRECT	protein modification process	RT		13	0.9	0.012	2.3	0.16	0.15
							GOTERM_BP_DIRECT	positive regulation of translational initiation	RT		6	0.4	0.013	4.1	0.18	0.17
							GOTERM_BP_DIRECT	inner cell mass cell proliferation	RT		5	0.4	0.014	5.1	0.18	0.17
							GOTERM_BP_DIRECT	mRNA 3'-end processing	RT		5	0.4	0.014	5.1	0.18	0.17
							GOTERM_BP_DIRECT	mitochondrial electron transport, ubiquinol to cytochrome c	RT		5	0.4	0.014	5.1	0.18	0.17
							GOTERM_BP_DIRECT	mitotic telomere maintenance via semi-conservative replication	RT		3	0.2	0.014	14.2	0.18	0.18
							GOTERM_BP_DIRECT	RNA import into nucleus	RT		3	0.2	0.014	14.2	0.18	0.18
							GOTERM_BP_DIRECT	positive regulation of attachment of spindle microtubules to kinetochore	RT		3	0.2	0.014	14.2	0.18	0.18
							GOTERM_BP_DIRECT	cleavage involved in rRNA processing	RT		3	0.2	0.014	14.2	0.18	0.18
							GOTERM_BP_DIRECT	U5 snRNA 3'-end processing	RT		3	0.2	0.014	14.2	0.18	0.18
							GOTERM_BP_DIRECT	negative regulation of t-circle formation	RT		3	0.2	0.014	14.2	0.18	0.18
							GOTERM_BP_DIRECT	U1 snRNA 3'-end processing	RT		3	0.2	0.014	14.2	0.18	0.18
							GOTERM_BP_DIRECT	positive regulation of spindle assembly	RT		4	0.3	0.015	7.1	0.19	0.18
							GOTERM_BP_DIRECT	chromatin assembly	RT		4	0.3	0.015	7.1	0.19	0.18
							GOTERM_BP_DIRECT	positive regulation of attachment of mitotic spindle microtubules to kinetochore	RT		4	0.3	0.015	7.1	0.19	0.18
							GOTERM_BP_DIRECT	N-terminal peptidyl-methionine acetylation	RT		4	0.3	0.015	7.1	0.19	0.18
							GOTERM_BP_DIRECT	7-methylguanosine cap hypermethylation	RT		4	0.3	0.015	7.1	0.19	0.18
							GOTERM_BP_DIRECT	embryonic cleavage	RT		4	0.3	0.015	7.1	0.19	0.18
							GOTERM_BP_DIRECT	cellular response to increased oxygen levels	RT		4	0.3	0.015	7.1	0.19	0.18
							GOTERM_BP_DIRECT	negative regulation of mitotic nuclear division	RT		4	0.3	0.015	7.1	0.19	0.18
							GOTERM_BP_DIRECT	regulation of telomere maintenance	RT		6	0.4	0.016	3.9	0.2	0.19
							GOTERM_BP_DIRECT	centriole replication	RT		6	0.4	0.016	3.9	0.2	0.19
							GOTERM_BP_DIRECT	snRNA 3'-end processing	RT		6	0.4	0.016	3.9	0.2	0.19
							GOTERM_BP_DIRECT	telomere maintenance via telomerase	RT		6	0.4	0.016	3.9	0.2	0.19
							GOTERM_BP_DIRECT	chaperone-mediated protein complex assembly	RT		6	0.4	0.016	3.9	0.2	0.19
							GOTERM_BP_DIRECT	histone H3-K4 methylation	RT		7	0.5	0.016	3.3	0.2	0.19
							GOTERM_BP_DIRECT	positive regulation of lamellipodium assembly	RT		7	0.5	0.016	3.3	0.2	0.19
							GOTERM_BP_DIRECT	protein targeting to vacuole involved in ubiquitin-dependent protein catabolic process via the multivesicular body sorting pathway	RT		5	0.4	0.018	4.7	0.22	0.2
							GOTERM_BP_DIRECT	ubiquinone biosynthetic process	RT		5	0.4	0.018	4.7	0.22	0.2
							GOTERM_BP_DIRECT	rRNA methylation	RT		5	0.4	0.018	4.7	0.22	0.2
							GOTERM_BP_DIRECT	regulation of mRNA processing	RT		5	0.4	0.018	4.7	0.22	0.2
							GOTERM_BP_DIRECT	kinetochore assembly	RT		5	0.4	0.018	4.7	0.22	0.2
							GOTERM_BP_DIRECT	DNA synthesis involved in DNA repair	RT		5	0.4	0.018	4.7	0.22	0.2
							GOTERM_BP_DIRECT	negative regulation of apoptotic process	RT		51	3.6	0.018	1.4	0.22	0.21
							GOTERM_BP_DIRECT	cellular iron ion homeostasis	RT		10	0.7	0.019	2.5	0.23	0.22
							GOTERM_BP_DIRECT	cellular response to gamma radiation	RT		7	0.5	0.019	3.2	0.23	0.22
							GOTERM_BP_DIRECT	regulation of mitotic nuclear division	RT		6	0.4	0.02	3.7	0.24	0.23
							GOTERM_BP_DIRECT	binding of sperm to zona pellucida	RT		8	0.6	0.02	2.8	0.24	0.23
							GOTERM_BP_DIRECT	membrane fission	RT		8	0.6	0.02	2.8	0.24	0.23
							GOTERM_BP_DIRECT	regulation of mitotic cell cycle phase transition	RT		4	0.3	0.021	6.3	0.25	0.24
							GOTERM_BP_DIRECT	histone H2B ubiquitination	RT		4	0.3	0.021	6.3	0.25	0.24
							GOTERM_BP_DIRECT	positive regulation of DNA replication	RT		7	0.5	0.022	3.1	0.26	0.25
							GOTERM_BP_DIRECT	dolichol-linked oligosaccharide biosynthetic process	RT		5	0.4	0.022	4.4	0.26	0.25
							GOTERM_BP_DIRECT	establishment of protein localization	RT		8	0.6	0.023	2.8	0.27	0.25
							GOTERM_BP_DIRECT	hematopoietic stem cell proliferation	RT		6	0.4	0.023	3.6	0.27	0.26
							GOTERM_BP_DIRECT	positive regulation of DNA repair	RT		8	0.6	0.026	2.7	0.3	0.29
							GOTERM_BP_DIRECT	transcription-dependent tethering of RNA polymerase II gene DNA at nuclear periphery	RT		3	0.2	0.027	10.7	0.3	0.29
							GOTERM_BP_DIRECT	inner cell mass cell differentiation	RT		3	0.2	0.027	10.7	0.3	0.29
							GOTERM_BP_DIRECT	transcription initiation from mitochondrial promoter	RT		3	0.2	0.027	10.7	0.3	0.29
							GOTERM_BP_DIRECT	negative regulation of DNA-templated transcription, elongation	RT		3	0.2	0.027	10.7	0.3	0.29
							GOTERM_BP_DIRECT	meiotic chromosome segregation	RT		3	0.2	0.027	10.7	0.3	0.29
							GOTERM_BP_DIRECT	positive regulation of histone H2B ubiquitination	RT		3	0.2	0.027	10.7	0.3	0.29
							GOTERM_BP_DIRECT	positive regulation of mitotic sister chromatid separation	RT		3	0.2	0.027	10.7	0.3	0.29
							GOTERM_BP_DIRECT	positive regulation of DNA damage checkpoint	RT		3	0.2	0.027	10.7	0.3	0.29
							GOTERM_BP_DIRECT	cellular response to actinomycin D	RT		3	0.2	0.027	10.7	0.3	0.29
							GOTERM_BP_DIRECT	oligosaccharide-lipid intermediate biosynthetic process	RT		3	0.2	0.027	10.7	0.3	0.29
							GOTERM_BP_DIRECT	cellular response to cycloheximide	RT		3	0.2	0.027	10.7	0.3	0.29
							GOTERM_BP_DIRECT	mitotic sister chromatid separation	RT		3	0.2	0.027	10.7	0.3	0.29
							GOTERM_BP_DIRECT	nuclear polyadenylation-dependent mRNA catabolic process	RT		3	0.2	0.027	10.7	0.3	0.29
							GOTERM_BP_DIRECT	positive regulation by host of viral transcription	RT		5	0.4	0.028	4.2	0.31	0.29
							GOTERM_BP_DIRECT	cellular response to nitric oxide	RT		5	0.4	0.028	4.2	0.31	0.29
							GOTERM_BP_DIRECT	positive regulation of telomere maintenance	RT		5	0.4	0.028	4.2	0.31	0.29
							GOTERM_BP_DIRECT	spliceosomal tri-snRNP complex assembly	RT		6	0.4	0.028	3.4	0.31	0.29
							GOTERM_BP_DIRECT	tRNA aminoacylation for protein translation	RT		6	0.4	0.028	3.4	0.31	0.29
							GOTERM_BP_DIRECT	transcription from mitochondrial promoter	RT		4	0.3	0.029	5.7	0.31	0.29
							GOTERM_BP_DIRECT	RNA metabolic process	RT		4	0.3	0.029	5.7	0.31	0.29
							GOTERM_BP_DIRECT	cellular response to phorbol 13-acetate 12-myristate	RT		4	0.3	0.029	5.7	0.31	0.29
							GOTERM_BP_DIRECT	mitochondrial respiratory chain complex III assembly	RT		4	0.3	0.029	5.7	0.31	0.29
							GOTERM_BP_DIRECT	histone mRNA catabolic process	RT		4	0.3	0.029	5.7	0.31	0.29
							GOTERM_BP_DIRECT	transcription-coupled nucleotide-excision repair	RT		4	0.3	0.029	5.7	0.31	0.29
							GOTERM_BP_DIRECT	protein localization to nucleus	RT		8	0.6	0.029	2.6	0.31	0.3
							GOTERM_BP_DIRECT	osteoblast differentiation	RT		16	1.1	0.029	1.8	0.31	0.3
							GOTERM_BP_DIRECT	apoptotic process	RT		56	4	0.032	1.3	0.34	0.32
							GOTERM_BP_DIRECT	response to endoplasmic reticulum stress	RT		12	0.8	0.033	2	0.35	0.33
							GOTERM_BP_DIRECT	chromatin organization	RT		27	1.9	0.033	1.5	0.35	0.34
							GOTERM_BP_DIRECT	regulation of double-strand break repair via homologous recombination	RT		5	0.4	0.034	4	0.36	0.34
							GOTERM_BP_DIRECT	positive regulation of transcription from RNA polymerase II promoter	RT		102	7.2	0.034	1.2	0.36	0.35
							GOTERM_BP_DIRECT	negative regulation of protein catabolic process	RT		8	0.6	0.036	2.5	0.38	0.36
							GOTERM_BP_DIRECT	telomere capping	RT		4	0.3	0.037	5.2	0.39	0.37
							GOTERM_BP_DIRECT	IRES-dependent viral translational initiation	RT		4	0.3	0.037	5.2	0.39	0.37
							GOTERM_BP_DIRECT	regulation of chromatin organization	RT		4	0.3	0.037	5.2	0.39	0.37
							GOTERM_BP_DIRECT	vesicle coating	RT		4	0.3	0.037	5.2	0.39	0.37
							GOTERM_BP_DIRECT	localization	RT		6	0.4	0.038	3.2	0.39	0.37
							GOTERM_BP_DIRECT	oligodendrocyte development	RT		6	0.4	0.038	3.2	0.39	0.37
							GOTERM_BP_DIRECT	mitotic G2 DNA damage checkpoint	RT		7	0.5	0.038	2.8	0.39	0.37
							GOTERM_BP_DIRECT	protein phosphorylation	RT		47	3.3	0.038	1.3	0.39	0.37
							GOTERM_BP_DIRECT	cell morphogenesis	RT		12	0.8	0.038	2	0.39	0.37
							GOTERM_BP_DIRECT	negative regulation of transcription elongation from RNA polymerase II promoter	RT		5	0.4	0.04	3.7	0.41	0.39
							GOTERM_BP_DIRECT	endonucleolytic cleavage to generate mature 5'-end of SSU-rRNA from (SSU-rRNA, 5.8S rRNA, LSU-rRNA)	RT		3	0.2	0.043	8.5	0.43	0.41
							GOTERM_BP_DIRECT	transcription elongation from RNA polymerase I promoter	RT		3	0.2	0.043	8.5	0.43	0.41
							GOTERM_BP_DIRECT	positive regulation of mitotic cytokinesis	RT		3	0.2	0.043	8.5	0.43	0.41
							GOTERM_BP_DIRECT	positive regulation of chromosome condensation	RT		3	0.2	0.043	8.5	0.43	0.41
							GOTERM_BP_DIRECT	nucleolus organization	RT		3	0.2	0.043	8.5	0.43	0.41
							GOTERM_BP_DIRECT	positive regulation of centriole elongation	RT		3	0.2	0.043	8.5	0.43	0.41
							GOTERM_BP_DIRECT	cellular metabolic process	RT		3	0.2	0.043	8.5	0.43	0.41
							GOTERM_BP_DIRECT	regulation of mitotic centrosome separation	RT		3	0.2	0.043	8.5	0.43	0.41
							GOTERM_BP_DIRECT	cytoplasmic translational initiation	RT		3	0.2	0.043	8.5	0.43	0.41
							GOTERM_BP_DIRECT	positive regulation of RNA export from nucleus	RT		3	0.2	0.043	8.5	0.43	0.41
							GOTERM_BP_DIRECT	cellular response to fatty acid	RT		6	0.4	0.043	3	0.43	0.41
							GOTERM_BP_DIRECT	protein targeting to mitochondrion	RT		6	0.4	0.043	3	0.43	0.41
							GOTERM_BP_DIRECT	positive regulation of fibroblast proliferation	RT		9	0.6	0.045	2.2	0.44	0.42
							GOTERM_BP_DIRECT	in utero embryonic development	RT		23	1.6	0.045	1.5	0.44	0.42
							GOTERM_BP_DIRECT	protein dephosphorylation	RT		18	1.3	0.045	1.7	0.44	0.42
							GOTERM_BP_DIRECT	cellular response to hydroxyurea	RT		4	0.3	0.047	4.7	0.46	0.44
							GOTERM_BP_DIRECT	histone phosphorylation	RT		4	0.3	0.047	4.7	0.46	0.44
							GOTERM_BP_DIRECT	GTP biosynthetic process	RT		4	0.3	0.047	4.7	0.46	0.44
							GOTERM_BP_DIRECT	cellular response to X-ray	RT		4	0.3	0.047	4.7	0.46	0.44
							GOTERM_BP_DIRECT	regulation of exit from mitosis	RT		4	0.3	0.047	4.7	0.46	0.44
							GOTERM_BP_DIRECT	protein import into mitochondrial matrix	RT		5	0.4	0.048	3.6	0.46	0.44
							GOTERM_BP_DIRECT	cellular response to epidermal growth factor stimulus	RT		8	0.6	0.049	2.4	0.48	0.45

## Sheet: 5.2 Figure 2
Figure 2A								Figure 2B														Figure 2C				Figure 2E
	RMG-1 WT			RMG-1 KO				Time (hours)	ARID1A-WT DMSO			ARID1A-WT AI-1 (75uM)			ARID1A-KO DMSO			ARID1A-KO AI-1 (75uM)					IC50 Values			condition	concentration	elapsed	.mean	.sd	.se
siCTRL	1	1	1	1	1	1		0	0	0	0	0	0	0	0	0	0	0	0	0		ARID1A-Status:	WT	KO		CTRL	DMSO	0	10.8483	6.68077	1.85291
siKEAP1 #5	1.02965	0.906047	0.922192	0.893007	0.699766	0.53404		2	0.960143	1.10023	-0.04416	1.47115	3.48502	0.42946	1.1885	2.3387	0.61782	0.900844	2.4045	0.74398		OVISE		54.22		ARID1A-KO	DMSO	0	9.71347	8.3146	2.30605
siKEAP1 #8	1.01561	0.951024	0.895362	0.914221	0.636682	0.617188		4	1.52767	1.91122	0.86438	1.74045	4.29858	0.492555	1.51808	3.70993	0.88345	1.1625	3.13	0.755045		RMG-2	56.08			CTRL	20	0	10.8337	7.14573	1.98187
								6	2.22813	2.50184	1.47519	1.99694	5.53257	1.04895	2.09226	5.11159	0.928805	1.42748	3.85221	0.76334		OVMANA		28.69		ARID1A-KO	20	0	10.2841	8.72589	2.42013
								8	3.03767	3.37824	2.84294	2.28587	7.55267	1.71441	2.474	6.65154	1.36061	1.59471	4.53216	1.01272		OVCA 429	92.93			CTRL	40	0	11.9386	7.48852	2.07694
								10	3.49681	4.28864	4.15914	3.01132	9.65287	2.48764	2.9767	8.42887	2.25067	1.92575	5.64115	1.52801		RMG-1	58.54			ARID1A-KO	40	0	10.642	7.70224	2.13622
								12	4.15133	5.39057	5.26781	3.66341	11.9341	3.53595	3.33725	10.0776	2.77716	2.27783	6.90178	2.03047		JHOC-5	52.03			CTRL	60	0	10.3145	5.87052	1.62819
								14	4.26599	6.25793	6.24578	4.5499	14.9486	4.43053	3.88162	11.8123	3.4184	2.73715	8.41484	2.56868		JHOC-7		30.17		ARID1A-KO	60	0	8.94159	8.1655	2.2647
								18	4.98915	7.55397	7.42729	5.44176	18.0464	5.4672	4.59274	13.6577	4.03112	3.20389	9.95022	2.86615						CTRL	75	0	9.23299	5.84856	1.6221
								24	6.88016	9.19342	8.15832	6.75607	22.0565	6.36635	5.28888	15.7087	4.37547	3.64598	11.0809	3.2409						ARID1A-KO	75	0	8.39012	7.89546	2.18981
								28	9.47693	10.8996	9.18745	8.32947	26.8194	7.43975	6.1395	18.0529	4.81679	4.07608	13.2382	3.58225						CTRL	DMSO	12	23.4318	16.6869	4.62811
								30	10.154	12.8706	10.4225	10.3388	32.2992	9.34099	7.09916	20.7126	5.56208	4.67741	15.4484	4.10514						ARID1A-KO	DMSO	12	20.2647	10.3438	2.86886
								32	11.2541	14.6584	11.7364	12.8789	38.7944	11.2438	8.13375	23.7223	6.31811	5.48602	18.1392	4.70847						CTRL	20	12	22.4704	13.3156	3.69308
								34	12.473	16.8035	13.1466	15.5474	45.1355	13.2487	9.20892	26.8461	7.15768	6.39307	21.2488	5.34713						ARID1A-KO	20	12	21.8939	12.5048	3.46821
								36	14.3207	18.9718	14.295	18.3892	51.2082	15.7448	10.3828	30.1489	7.6085	7.38667	24.51	5.93663						CTRL	40	12	25.7807	18.766	5.20475
								38	16.1384	21.6469	15.4451	21.121	56.5767	18.5259	11.8417	33.4946	8.26343	8.449	27.7641	6.68909						ARID1A-KO	40	12	25.2547	20.3702	5.64968
								40	17.923	24.8561	16.5859	23.7682	61.3677	21.6786	13.5854	37.0061	9.03079	9.43169	31.0556	7.44409						CTRL	60	12	22.3531	13.8547	3.84259
								42	20.0636	28.7434	17.9902	26.406	65.1501	24.6234	15.1152	40.5009	9.68765	10.4851	34.6107	8.16005						ARID1A-KO	60	12	16.4727	7.03297	1.9506
								44	22.848	32.5852	19.6604	28.9685	67.889	27.9422	17.0553	44.3355	10.2576	11.6846	38.4099	8.9075						CTRL	75	12	14.3808	8.79261	2.43863
								46	25.7049	36.9998	21.6357	31.6692	69.919	30.8606	19.1482	47.9989	11.0907	12.7485	41.9475	9.51939						ARID1A-KO	75	12	11.0265	7.81532	2.16758
								48	28.2708	41.72	23.4445	34.3871	71.3056	33.726	21.4168	51.8731	11.7774	13.8957	45.183	10.0857						CTRL	DMSO	24	15.6887	9.70436	2.6915
								50	31.7301	46.3879	25.9608	36.9207	72.0917	36.7925	23.536	55.85	12.8165	14.9968	48.2029	10.7019						ARID1A-KO	DMSO	24	13.2042	10.1276	2.8089
								52	34.9296	50.576	28.4431	39.5672	72.5795	40.0803	26.013	59.7132	13.9748	15.9756	51.0328	11.3305						CTRL	20	24	14.8909	8.45121	2.34394
								54	38.779	54.9899	30.318	41.9422	72.9332	43.0794	29.1584	63.5869	14.6456	16.8763	53.7309	12.0189						ARID1A-KO	20	24	13.2756	10.0863	2.79743
								56	43.1589	59.1805	32.9338	44.2081	73.12	45.8417	31.9717	67.2367	15.9389	17.6812	56.6315	12.4592						CTRL	40	24	17.2304	11.0698	3.07021
								58	47.7976	63.3035	35.8552	46.0935	73.2336	47.9875	35.7503	70.7811	16.8471	18.409	58.9746	13.0823						ARID1A-KO	40	24	13.3275	9.1764	2.54508
								60	52.304	66.8445	38.1183	47.9618	73.315	50.1382	39.3393	73.6656	17.8413	19.0573	61.0156	13.5168						CTRL	60	24	15.1555	8.36073	2.31885
								62	56.9264	70.0961	40.9073	49.5898	73.3766	51.9064	43.574	76.1878	18.9449	19.4053	62.7574	14.1281						ARID1A-KO	60	24	11.09	9.28491	2.57517
								64	61.2605	72.8353	43.4358	50.9841	73.4022	53.6071	47.5243	78.1381	20.1332	19.6627	64.2901	14.7135						CTRL	75	24	14.1378	8.73832	2.42357
								66	65.6938	74.8393	45.9833	52.046	73.409	54.8912	51.3244	79.8407	21.4201	19.7748	65.2486	15.2218						ARID1A-KO	75	24	10.7535	9.02533	2.50318
								68	69.7214	76.201	48.7037	53.016	73.428	55.8082	55.5658	81.0589	22.8085	19.7844	66.5661	15.7947						CTRL	DMSO	36	35.3793	28.7946	7.9862
								70	73.3232	76.9357	51.528	53.9018	73.4333	56.7806	59.8713	81.716	24.2898	19.6679	67.4203	16.428						ARID1A-KO	DMSO	36	25.9868	13.3632	3.70628
								72	76.1705	77.2709	53.7248	54.5296	73.4444	57.7419	63.6129	82.2029	25.8318	19.3777	68.0906	16.582						CTRL	20	36	32.7401	23.5485	6.53117
								74	78.0518	77.4286	55.8365	55.0571	73.4427	58.5976	67.4113	82.4948	27.238	19.0405	68.5217	17.0791						ARID1A-KO	20	36	25.0783	13.1981	3.66051
								76	79.2822	77.5591	58.2077	55.5214	73.4183	59.2569	71.1131	82.6055	28.7637	18.6904	68.539	17.4684						CTRL	40	36	35.0642	27.5224	7.63335
								78	80.2207	77.6403	59.8265	55.6391	73.3967	59.7981	74.6098	82.6478	29.7373	18.4156	68.8405	17.6612						ARID1A-KO	40	36	28.1012	19.2197	5.3306
								80	80.7666	77.6484	62.2249	55.6232	73.3608	60.0656	77.446	82.6759	32.3858	18.0598	68.8759	18.1986						CTRL	60	36	29.9545	20.3584	5.64641
								82	81.1554	77.6554	63.7299	55.6035	73.3415	60.4671	79.6124	82.6961	33.6377	17.6593	68.0795	18.3883						ARID1A-KO	60	36	19.1743	8.21727	2.27906
								84	81.3354	77.6576	65.7989	55.6082	73.3403	60.5851	81.4427	82.7061	35.4494	17.4671	68.423	18.7537						CTRL	75	36	21.1218	15.3469	4.25646
								86	81.4181	77.664	67.6518	55.1761	73.3328	60.6373	83.0834	82.708	37.0252	16.9856	67.8852	18.9933						ARID1A-KO	75	36	13.0622	8.89489	2.467
								88	81.4269	77.6627	69.1219	54.5733	73.2898	60.8311	84.3315	82.7099	38.7551	16.7359	67.2585	19.3827						CTRL	DMSO	48	40.8815	31.8385	8.83042
								90	81.426	77.6588	70.6439	54.1242	73.2441	61.0001	85.374	82.7125	40.3266	16.3917	66.5468	19.6715						ARID1A-KO	DMSO	48	29.2316	13.8673	3.84609
								92	81.4241	77.6615	71.848	53.349	73.1407	61.0391	86.0703	82.7111	41.6656	16.1676	65.8065	19.8379						CTRL	20	48	37.8619	25.6429	7.11205
								94	81.4208	77.659	72.8957	52.629	73.0144	61.1537	86.7096	82.7095	43.0282	15.8396	64.5911	20.0154						ARID1A-KO	20	48	28.1605	13.7536	3.81457
								96	81.421	77.6556	73.6176	51.6303	72.8711	61.1856	87.1693	82.7079	44.8572	15.4511	63.6086	20.3597						CTRL	40	48	39.2428	29.8035	8.26601
								98	81.4138	77.6579	74.0921	50.6641	72.7411	60.7706	87.4898	82.71	46.2942	15.0146	62.6881	20.4704						ARID1A-KO	40	48	30.2289	19.6964	5.4628
																										CTRL	60	48	34.2436	24.3499	6.75345
																										ARID1A-KO	60	48	19.6068	9.16156	2.54096
																										CTRL	75	48	25.5283	19.5755	5.42926
																										ARID1A-KO	75	48	14.4728	9.32276	2.58567
																										CTRL	DMSO	60	46.1158	32.6144	9.0456
																										ARID1A-KO	DMSO	60	35.3856	17.6515	4.89564
																										CTRL	20	60	43.8405	28.5458	7.91719
																										ARID1A-KO	20	60	31.8661	16.8133	4.66318
																										CTRL	40	60	43.185	30.7269	8.52211
																										ARID1A-KO	40	60	30.8569	19.8762	5.51267
																										CTRL	60	60	36.6718	25.3179	7.02192
																										ARID1A-KO	60	60	20.8281	10.5624	2.9295
																										CTRL	75	60	32.6661	28.2438	7.83343
																										ARID1A-KO	75	60	16.5584	9.83259	2.72707
																										CTRL	DMSO	72	47.6013	32.5853	9.03754
																										ARID1A-KO	DMSO	72	35.1678	19.7099	5.46654
																										CTRL	20	72	44.5598	27.8849	7.73389
																										ARID1A-KO	20	72	30.577	19.2186	5.33028
																										CTRL	40	72	43.3021	30.9527	8.58472
																										ARID1A-KO	40	72	26.28	16.5748	4.59703
																										CTRL	60	72	33.2044	23.2337	6.44386
																										ARID1A-KO	60	72	16.2749	12.7632	3.53988
																										CTRL	75	72	34.3508	29.6387	8.22029
																										ARID1A-KO	75	72	16.9142	9.76672	2.7088
																										CTRL	DMSO	84	60.0128	28.9706	8.035
																										ARID1A-KO	DMSO	84	49.5146	23.9895	6.65349
																										CTRL	20	84	57.5435	29.2288	8.10662
																										ARID1A-KO	20	84	41.5331	22.2797	6.17928
																										CTRL	40	84	51.8651	31.6205	8.76994
																										ARID1A-KO	40	84	36.7088	20.5333	5.69492
																										CTRL	60	84	41.5242	28.2023	7.82191
																										ARID1A-KO	60	84	21.3756	12.4288	3.44713
																										CTRL	75	84	38.5121	32.8378	9.10758
																										ARID1A-KO	75	84	20.488	11.6942	3.24339
																										CTRL	DMSO	96	67.1028	25.2036	6.99022
																										ARID1A-KO	DMSO	96	57.7094	26.1955	7.26534
																										CTRL	20	96	64.2587	29.2899	8.12356
																										ARID1A-KO	20	96	47.9917	25.9309	7.19195
																										CTRL	40	96	56.3062	31.1878	8.64995
																										ARID1A-KO	40	96	40.3598	23.2849	6.45807
																										CTRL	60	96	43.9198	28.7005	7.96009
																										ARID1A-KO	60	96	22.0918	13.4352	3.72626
																										CTRL	75	96	41.3478	35.5064	9.84771
																										ARID1A-KO	75	96	23.4954	15.6735	4.34704
																										CTRL	DMSO	108	76.4517	20.5048	5.68701
																										ARID1A-KO	DMSO	108	65.1705	27.3462	7.58447
																										CTRL	20	108	73.1446	26.2634	7.28415
																										ARID1A-KO	20	108	54.005	29.6548	8.22477
																										CTRL	40	108	62.7849	30.552	8.4736
																										ARID1A-KO	40	108	44.8825	25.1179	6.96646
																										CTRL	60	108	46.0934	30.0235	8.32703
																										ARID1A-KO	60	108	22.1358	14.4894	4.01864
																										CTRL	75	108	42.8245	34.2471	9.49843
																										ARID1A-KO	75	108	25.5975	16.1302	4.47371
																										CTRL	DMSO	120	83.6688	15.2638	4.23342
																										ARID1A-KO	DMSO	120	70.7834	28.0281	7.77361
																										CTRL	20	120	78.7856	25.8421	7.1673
																										ARID1A-KO	20	120	60.4678	32.3124	8.96185
																										CTRL	40	120	68.2951	30.6605	8.50368
																										ARID1A-KO	40	120	49.4466	28.4805	7.89907
																										CTRL	60	120	47.6475	30.0928	8.34624
																										ARID1A-KO	60	120	22.6233	16.3568	4.53655
																										CTRL	75	120	45.5145	33.9332	9.41138
																										ARID1A-KO	75	120	27.5309	17.6611	4.89831
																										CTRL	DMSO	132	88.952	12.2602	3.40037
																										ARID1A-KO	DMSO	132	77.6309	23.8435	6.61299
																										CTRL	20	132	83.4525	23.0917	6.40448
																										ARID1A-KO	20	132	65.7161	33.1846	9.20376
																										CTRL	40	132	73.5317	29.9894	8.31756
																										ARID1A-KO	40	132	54.9572	28.3035	7.84998
																										CTRL	60	132	49.6679	30.851	8.55653
																										ARID1A-KO	60	132	25.0775	17.7201	4.91466
																										CTRL	75	132	49.1751	30.588	8.48358
																										ARID1A-KO	75	132	30.6532	19.1395	5.30833
																										CTRL	DMSO	144	97.4355	1.73183	0.774496
																										ARID1A-KO	DMSO	144	97.1827	1.16767	0.522199
																										CTRL	20	144	98.9653	1.36802	0.611795
																										ARID1A-KO	20	144	97.6632	0.936738	0.418922
																										CTRL	40	144	93.6882	5.85494	2.61841
																										ARID1A-KO	40	144	84.26	4.53352	2.02745
																										CTRL	60	144	71.7401	10.8497	4.85215
																										ARID1A-KO	60	144	50.0598	4.65847	2.08333
																										CTRL	75	144	39.3347	5.54699	2.48069
																										ARID1A-KO	75	144	27.0441	4.53115	2.02639
																										CTRL	DMSO	156	99.0083	0.844524	0.377682
																										ARID1A-KO	DMSO	156	98.7372	0.548365	0.245236
																										CTRL	20	156	99.6714	0.439506	0.196553
																										ARID1A-KO	20	156	99.1935	0.401054	0.179357
																										CTRL	40	156	97.3221	3.05496	1.36622
																										ARID1A-KO	40	156	91.1048	3.65204	1.63324
																										CTRL	60	156	80.1793	10.0165	4.4795
																										ARID1A-KO	60	156	55.1418	6.03655	2.69963
																										CTRL	75	156	43.4277	6.75317	3.02011
																										ARID1A-KO	75	156	28.1784	4.96436	2.22013
																										CTRL	DMSO	168	99.5406	0.416184	0.186123
																										ARID1A-KO	DMSO	168	99.2517	0.311405	0.139264
																										CTRL	20	168	99.8999	0.126588	0.0566119
																										ARID1A-KO	20	168	99.6284	0.0882371	0.0394608
																										CTRL	40	168	99.0331	1.32915	0.594414
																										ARID1A-KO	40	168	95.6674	2.19506	0.98166
																										CTRL	60	168	87.2045	9.05853	4.0511
																										ARID1A-KO	60	168	62.1879	6.71332	3.00229
																										CTRL	75	168	48.7433	7.1544	3.19955
																										ARID1A-KO	75	168	30.2884	6.19827	2.77195

## Sheet: 5.3 Figure 3
Figure 3A-B					Figure 3C-D										Figure 3E			Figure 3F
See supplemental Table 3 for DGE datasets.					Data obtained from cBioPortal - RSEM (Batch normalized from Illumina HiSeq_RNASeqV2)										RMG-1 WT	RMG-1 KO		Dox (ug/mL)	RMG NRF2-E79Q					AC NRF2-E79Q
															1	0.94457		0	1	1	1	1	1	1	1	1	1	1
															1	0.901532		0.1	1.17415	0.853029	0.88845	1.32288	1.06708	0.858351	0.992979	0.946339	0.833725	0.913761
															1	1.61516		1	0.875264	0.786532	0.877615	1.13478	1.02776	0.705429	0.866142	0.792438	0.771714	0.853074
															1	1.50149		2	0.682259	0.716939	0.856844	1.0408	1.00089	0.545379	0.641206	0.702402	0.684205	0.688581
															1	2.02368
															1	0.722503
															1	1.21878
															1	2.33529
															1	3.27615

## Sheet: 5.4 Figure 4
Figure 4A					Figure 4B					Figure 4C								Figure 4D
RMG DMSO	AC DMSO	RMG AI-1 (50uM)	AC AI-1 (50uM)		RMG DMSO	AC DMSO	RMG AI-1 (50uM)	AC AI-1 (50uM)			RMG-1 WT			RMG-1 KO					RMG-1 WT			RMG-1 KO
3	27	4	6		2	1	0	1		Control	1.06383	3.66972	1.53061	4.92611	7.14286	6.52174		siCTRL	3.68098	3.46535	3.59712	6.97674	6.66667	7.14286
2	1	2	14		2	2	1	1		AI-1 (50uM)	5	3.44828	6.09756	9.82143	10.7143	9.48905		siKEAP1 #5	6.25	6.03448	2.83019	12.987	13.2812	9.31372
1	6	2	5		1	3	1	2
1	2	2	13		0	3	2	6
3	3	1	23		1	1	0	2
6	1	12	5		0	6	2	5
3	3	2	8		1	1	1	3
2	4	2	5		0	3	1	2
2	9	2	14		4	0	0	16
0	7	3	10		3	0	1	3
9	11	1	10		5	1	1	5
3	12	1	2		2	1	0	1
0	7	1	26		3	2	0	8
2	24	4	3		3	3	0	8
1	5	1	15		0	1	0	1
1	12	2	8		2	3	1	26
1	2	5	18		1	1	0	3
2	4	3	27		2	4	1	0
1	32	4	19		1	5	1	2
0	9	2	2		1	11	0	6
2	19	3	3		0	1	0	9
5	2	5	7		1	3	0	32
4	7	3	3		0	3	0	7
0	7	7	23		9	0	0	2
1	8	2	32		1	1	0	6
2	6	0	4		0	3	0	13
7	11	8	6		1	0	1	5
3	6	8	0		1	1	1	3
4	5	4	3		1	0	0	20
7	1	20	3		2	6	1	16
13	8	8	2		1	5	0	30
2	21	15	4		2	1	1	3
2	2	8	5		1	3	2	7
0	7	4	10		1	2	0	11
1	12	2	13		2	1	0	8
1	2	1	1		0	0	0	4
2	2	16	1		2	5	0	1
1	11	3	4		0	2	0	5
1	1	2	2		2	2	0	4
2	1	6	2		2	0	1	11
1	6	18	8		0	2	0	6
1	2	4	4		1	2	3	1
3	1	3	12		0	2	1	7
0	5	3	6		0	2	2	4
8	4	7	5		0	5	0	7
5	2	14	12		2	5	0	9
1	1	29	8		0	1	0	10
3	5	3	12		1	7	0	4
1	3	0	7		0	0	0	6
3	1	7	24		1	3	0	8
2	2	7	5		1	16	1	14
5	1	2	14		0	12	3	2
3	0	3	8		0	5	2	3
3	10	4	5		0	7	3	4
7	17	1	10		1	8	0	8
2	4	0	5		0	8	2	0
5	23	1	8		0	19	1	0
1	4	2	12		1	2	1	3
6	5	0	9		2	2	3	14
10	10	3	11		2	2	0	0
13	2	4	8		1	0	1	0
7	3	1	6		2	0	1	2
2	6	1	24		1	0	0	1
1	6	4	45		1	0	0	6
1	1	4	7		1	0	0	1
1	2	1	8		1	7	1	12
1	0	1	2		0	0	0	3
1	0	9	27		4	5	0	1
3	0	0	5		1	10	0	0
1	1	1	13		1	3	3	6
1	0	5	10		0	6	0	11
1	1	0	2		1	9	1	2
0	1	0	4		0	6	4	0
2	0	0	13		1	6	0	1
0	3	2	7		1	2	0	3
1	0	1	8		1	4	1	6
2	1	1	2		0	9	0	2
2	1	6	11		0	2	0	1
2	1	5	5		1	2	2	3
7	0	7	3		2	2	0	10
4	2	0	19		1	15	0	5
1	1	3	9		2	9	0	1
4	1	12	8		0	7	2	4
2	1	8	2		3	10	0	1
6	9	7	7		0	3	0	1
7	0	4	18		1	4	0	2
1	10	3	10		1	3	0	1
1	0	3	14		1	6	0	4
1	0	2	2		2	24	1	0
0	1	3	0		2	25	1	1
4	0	0	1		3	10	2	23
1	2	0	3		1	27	1	7
0	0	4	1		2	29	2	11
0	4	3	1		4	16	0	6
0	0	1	2		3	0	0	6
1	1	1	1		5	0	1	6
0	4	12	1		14	1	0	15
1	0	8	3		3	0	0	0
3	0	2	2		7	0	0	2
5	0	5	2		1	3	0	1
1	3	0	5		3	1	0	5
1	8	1	4		3	1	0	13
2	5	2	8		1	0	1	3
4	0	1	12		1	1	1	1
6	0	10	9		1	0	3	7
9	0	1	9		2	0	1	1
1	0	0	8		2	1	0	1
1	0	1	1		2	2	11	1
1	0	7	0		4	5	8	7
0	0	12	2		6	0	7	1
1	7	2	0		6	0	0	12
4	0	2	30		13	0	1	6
1	0	11	1		3	1	3	2
2	0	1	0		0	1	1	5
3	1	0	5		7	0	2	5
4	4	1	1		3	1	1	1
5	0	0	6		0	0	1	7
7	0	0	1		6	1	1	6
1	1	1	0		12	2	0	1
2	1	0	3		0	0	5	1
4	0	0	1		0	0	4	1
14	0	0	3		16	0	13	0
4	0	1	2		1	0	15	3
1	0	0	2		2	0	1	4
3	0	0	0		6	0	1	6
5	0	0	0		7	0	0	6
2	3	1	0		2	0	2	10
5	4	1	2		8	1	1	3
4	0	0	1		2	1	1	1
2	0	0	5		6	0	1	3
4	0	1	0		3	2	1	3
0	0	0	0		1	5	1	10
2	1	0	0		1	2	7	3
0	0	0	1		6	0	1	3
0	0	0	3		3	0	0	5
6	1	2	4		5	1	0	2
0	0	17	6		7	2	6	12
3	1	1	0		1	0	0	11
0	0	0	0		2	0	2	1
0	2	0	0		7	2	0	6
0	0	2	1		1	0	1	2
4	0	1	3		0	2	9	1
0	0	2	0		3	0	3	0
0	4	0	4		0	0	7	0
0	0	3	1		3	1	6	10
0	1	0	1		0	0	1	1
0	0	0	1		2	0	6	1
0	7	2	0		1	0	4	3
0	0	1	1		2	0	2	1
0	1	4	3		2	1	0	12
0	0	1	1		16	0	0	15
0	0	4	2		1	1	0	5
4	1	0	1		1	1	4	12
0	0	1	0		0	0	0	0
2	0	4	0		5	3	0	1
2	0	0	3		3	1	0	3
0	0	0	4		3	0	5	2
0	3	0	1		2	0	3	2
0	2	0	0		1	1	2	5
0	0	0	0		5	0	12	3
7	0	0	0		2	1	1	0
0	1	0	2		0	0	8	0
0	0	0	0		6	2	2	2
0	7	6	0		9	1	0	5
0	0	1	2		6	1	3	0
1	1	0	0		9	1	14	4
0	0	0	0		9	1	0	0
2	0	1	0		7	1	0	0
0	7	2	1		3	2	2	1
0	0	0	0		2	1	1	0
0	0	7	1		0	1	6	1
0	0	0	0		1	0	3	1
0	5	0	0		0	1	1	3
0	0	0	0		0	1	6	1
1	0	0	3		0	3	11	1
0	3	2	2		1	1	0
1	3	3	1		4	4	3
0	5	0	1		2	3	3
0	0	1	0		0	0	2
1	0	0	0		1	0	10
0	0	0	0		8	0	1
1	1	1	0		3	5	5
0	0	0	3		0	1	6
0	0	1	7		0	4	6
0	0	0	0		0	1	6
0	0	1	0		0	5	6
2	0	4	0		0	2	0
0	3	0	0		0	4	7
4	5	1	0		0	2	11
2	0	0	0		0	1	23
0	0	0	0		0	0	1
0		0	5		0	5	4
0		18	2		1		2
2		1	1		0		1
0		0	1		0		1
3		0	4		0		4
0		0	0		1		1
0		1	0		0		1
0		4	0		0		7
3		0	0		0		3
0		1	1		0		13
0		0	1		1		1
0		0	0		3		5
0		0	0		0		2
0		0	1		2		0
0		0	0		0		15
2		0	2		1		1
3		0	8		0		1
2		0	0		1		1
0			0		0		1
5			1		0		7
1			0		0		5
0			2		0		1
4			2		0		12
0			1		0		6
0			0		1		6
0			1		0		5
0			0		0		2
0			0		0		7
0			2		0		1
0			0		0		6
0			0		0		10
0			0		2		1
0			1		0		6
5			0		2		3
3			0		0		4
0			8		0		1
0			0		0		6
0			1		0		3
2			0		1		1
0			0		3		3
0			4		0		3
0			0		4		10
0			5		2		3
0			5		2		5
1			0		1		2
0			0		2		1
0			3		0		3
0			1		0		10
0			4		2		0
0			0		3		0
3			1		1		1
5			4		1		2
0			0		2		6
0			1		1		1
0			0		1		11
0			0		4		12
0			0		0		1
0			0		0		1
0			0		1		3
0			0		3		12
5			0		0		15
3			0		1		5
0					1		12
0					0		1
0					0		5
2					0		3
0					0		2
0					2		2
0					1
0					1
0					2
1					0
0					1
0					2
0					1
0					1
0					0
3					1
5					0
0					0
0					1
					1
					1
					0
					0
					4
					0
					0
					1
					0
					0
					1
					1
					3
					1
					0
					1
					1
					0
					0
					1
					1
					1
					0
					0
					0
					0
					2

## Sheet: 5.5 Supplemental F1
Figure S1D
ARID1A-WT(T0)				ARID1A-KO (T0)				ARID1A-WT (T14)				ARID1A-KO (T14)
169.26	149.43	60.83	104.47	186.23	140.98	78.32	114.87	97.14	213.99	40.83	118.26	98.28	81.47	14.23	34.92
128.29	153.95	64.55	149.98	126.97	177.76	59.25	158.71	197.45	144.29	64.55	159.98	71.08	108.99	41.07	61.6

## Sheet: 5.6 Supplemental F2
Figure S2B														Figure S2D																												Figure S2E	VOA 17189
Time (hours)	RMG-1 WT (DMSO 0.1%)			RMG-1 WT (AI-1 100uM)			RMG-1 KO (DMSO 0.1%)			RMG-1 KO (AI-1 100uM)				AI-1 (uM)	RMG-1			JHOC-5				OVCA429			RMG-2				OVMANA				OVISE				JHOC-7							NTC-Control
0	0	0	0	0	0	0	0	0	0	0	0	0		0	1	1	1	1	1	1	1	1	1	1	1	1	1	1	1	1	1	1	1	1	1	1	1	1	1	1		Time (hours)	DMSO					AI-1 (20µM)
2	0.960143	1.71007	0.563245	1.61642	1.57609	0.647275	0.587969	1.1885	0.543465	0.602792	0.991885	0.50712		25	0.886821	0.89245		0.849399	0.77496			1.06602	1.16985		0.903102	0.929299			0.472725	0.503059			0.933309	0.960321			0.618157	0.572626				0	12.6194	14.3192	13.3781	13.1655	14.3299	14.6107	15.9517
4	1.52767	2.47873	0.91135	1.50529	1.85414	0.990665	0.863142	1.51808	1.10304	0.751711	1.31683	0.73757		50	0.6663	0.569494		0.604213	0.666079	0.461373	0.520779	0.874431	0.855781	1.25613	0.638342	0.613249	0.700847	0.556362	0.433948	0.359296	0.492665	0.26471	0.622191	0.71166	0.584213	0.376259	0.446821	0.242369	0.208294	0.155999		4	13.0378	15.3388	14.5469	13.9153	15.0739	15.5639	17.0705
6	2.22813	3.10774	1.56167	1.53101	2.10818	1.25453	1.17893	2.09226	1.63891	0.888214	1.47908	1.31584		75	0.381223	0.348091	0.271572	0.28769	0.398035	0.156545	0.142994	0.68285	0.73574	0.856637	0.18696	0.171459	0.340269	0.160779	0.174569	0.142548	0.287308	0.09661	0.211455	0.281903	0.292772	0.146528	0.173147	0.087285	0.088125	0.049122		8	13.3938	16.35	14.6904	14.8846	16.479	16.0659	18.2268
8	3.03767	3.89018	2.36565	1.41174	2.5473	1.73418	1.62875	2.474	2.16361	1.1785	1.79365	1.64298		100	0.250619	0.170794	0.154327	0.061984	0.233771	0.055093	0.041297	0.356861	0.450324	0.402896	0.047831	0.044738	0.198988	0.14632	0.05313	0.058378	0.184868	0.082296	0.054019	0.066727	0.178009	0.073508	0.141744	0.077061	0.079827	0.041695		12	14.2732	16.8907	15.4014	15.4805	16.5381	16.8632	19.3026
10	3.49681	4.93807	2.92532	1.97299	3.23193	2.30574	2.05885	2.9767	2.72988	1.71997	2.08321	2.27716																														16	14.9468	16.7086	17.1139	15.9245	17.327	17.2105	20.4573
12	4.15133	5.85673	3.53317	2.93405	4.11614	2.74904	2.63563	3.33725	3.15663	2.27963	2.54613	2.74927																														20	15.6216	17.8765	17.74	17.0337	18.4887	18.2798	20.3465
14	4.26599	6.9431	4.18484	3.74547	5.38916	3.67049	2.85355	3.88162	3.87163	2.62437	3.12376	3.13797																														24	16.1471	18.7228	18.3144	17.3757	20.1221	18.8363	21.9212
16	4.98915	8.1881	4.68004	4.50876	6.54403	4.15873	3.47521	4.59274	4.37437	3.18542	3.49004	3.56928																														28	17.2059	19.8567	19.8355	18.3343	21.0959	19.1327	23.0381
18	6.88016	9.67268	5.09366	6.77671	7.91295	4.39806	4.80131	5.28888	4.89283	4.11686	4.08633	3.98302																														32	18.3188	21.7034	21.0271	18.8495	23.1922	20.0632	23.9224
20	9.47693	11.5378	5.84478	9.14127	9.3771	5.08021	6.47081	6.1395	5.60543	5.55881	4.51703	4.4825																														36	19.9892	23.5859	22.0333	20.4337	24.6259	21.2538	25.7785
22	10.154	13.6422	6.26114	10.7034	11.1558	5.64107	7.0716	7.09916	6.16819	6.36542	5.24094	4.82914																														40	20.9826	25.0744	24.8467	21.8456	26.8741	22.5086	27.2445
24	11.2541	15.445	6.90463	12.6323	13.1026	6.20491	7.90535	8.13375	6.89253	7.36276	5.85522	5.39958																														44	23.0443	26.1044	26.2448	23.2345	29.0135	23.4947	28.643
26	12.473	17.5505	7.3736	14.5845	15.0599	6.81749	8.47076	9.20892	7.665	8.1681	6.68805	5.77876																														48	25.2406	28.8297	29.1888	25.1856	30.5683	26.094	30.6166
28	14.3207	20.2572	8.03485	16.2737	16.9926	7.58728	9.43497	10.3828	8.19694	9.1884	7.59194	6.42231																														52	27.5214	30.414	30.8741	27.0265	33.2612	27.4498	33.6754
30	16.1384	22.855	8.54407	17.9923	18.7966	8.52759	10.3826	11.8417	9.0424	9.72782	8.77349	7.11102																														56	29.3622	32.6309	32.8601	28.3824	35.5596	29.624	35.4753
32	17.923	26.0457	9.20524	19.2751	20.7279	9.5464	11.436	13.5854	9.91008	10.0704	9.99635	7.62863																														60	31.5944	35.5177	36.0906	30.6753	38.274	31.7504	38.9033
34	20.0636	29.5746	9.84844	20.3065	22.5684	10.6533	12.6753	15.1152	10.6235	10.224	11.0409	8.31011																														64	35.7407	38.0812	38.1113	32.7728	41.1559	34.6125	41.8937
36	22.848	32.9906	10.5734	20.9938	24.322	11.8778	14.2125	17.0553	11.6975	10.2686	11.9574	8.81219																														68	38.5539	40.7219	42.0126	35.6816	44.8007	37.362	44.6182
38	25.7049	36.9147	11.1386	21.3016	25.6215	12.9246	15.8088	19.1482	12.7621	10.2473	12.5206	9.37082																														72	41.6396	43.3563	44.9297	37.5434	48.8499	40.1636	48.6389
40	28.2708	41.6833	11.6043	21.3335	26.8763	13.7349	17.4878	21.4168	14.0328	10.2621	13.1127	9.91131																														76	44.7631	47.1997	48.2242	41.5308	52.1912	43.2866	52.5409
42	31.7301	46.3155	12.3204	20.9306	27.8468	14.4053	19.1149	23.536	15.3544	9.86546	13.4691	10.363																														80	48.3188	50.6986	52.1469	44.0277	55.7671	46.4857	56.7412
44	34.9296	50.6898	12.9781	20.7579	28.6355	14.778	21.0073	26.013	16.7367	9.43972	13.5905	10.6563																														84	53.6747	54.5354	56.0616	47.3762	61.2859	50.8958	60.9517
46	38.779	55.2874	14.0898	20.0629	29.2531	15.0722	22.826	29.1584	18.2326	9.49798	13.5982	10.9849																														88	58.3374	58.1504	59.8329	50.8762	64.6158	54.9388	64.3311
48	43.1589	59.9023	14.8201	19.1754	29.588	15.1178	25.0813	31.9717	19.7221	9.2764	13.4609	11.2068																														92	60.8135	61.2771	62.9554	54.5262	67.63	58.1025	69.1796
50	47.7976	64.5262	15.7155	18.3169	29.6499	14.9897	27.1036	35.7503	21.2526	9.09655	13.455	11.331																														96	65.6186	65.0202	66.4783	58.4675	72.7556	61.7303	73.6679
52	52.304	68.8773	16.992	17.462	29.5771	14.6175	29.4042	39.3393	22.9146	8.96962	13.2354	11.3541																														100	69.7694	68.6814	70.3607	61.5636	75.1329	66.4912	79.2046
54	56.9264	72.6654	18.493	16.6591	29.2184	14.2364	31.9886	43.574	24.8662	8.65209	12.8537	11.1908																														104	73.8579	73.9873	75.0071	64.6905	80.6121	70.9959	81.7745
56	61.2605	76.0439	19.9896	15.7111	28.6653	13.783	33.8493	47.5243	26.8264	8.60004	12.6705	11.1829																														108	79.5489	78.3543	78.5762	68.3739	83.7869	74.6234	85.5811
58	65.6938	78.5511	21.211	14.8501	27.9556	13.3247	37.1697	51.3244	28.8703	8.5146	12.5712	11.1526																														112	81.995	81.257	82.0033	72.0615	85.9174	78.9794	88.9358
60	69.7214	80.6129	22.802	14.258	27.0874	12.7333	39.9559	55.5658	31.2806	8.57611	12.4123	11.0312																														116	86.155	84.5284	85.2424	76.7999	89.4589	82.5156	92.1392
62	73.3232	82.0612	24.4033	13.3919	26.139	12.0524	42.5374	59.8713	33.3697	8.2904	12.4835	10.7641																														120	89.6313	87.4228	87.7322	79.7095	90.9586	85.5561	94.7823
64	76.1705	82.908	26.282	12.7925	25.2843	11.3511	44.1041	63.6129	36.1276	8.40083	12.4137	10.6244																														124	92.6062	89.9486	89.8823	82.3338	93.7759	87.5156	96.0995
66	78.0518	83.2111	28.4901	12.1969	24.3268	10.7825	47.9415	67.4113	38.9267	8.40147	12.3975	10.4672																														128	94.9269	90.4623	91.6695	85.5009	95.3059	90.4687	97.4943
68	79.2822	83.3508	31.1559	11.6721	23.5618	10.2898	50.803	71.1131	40.8176	8.46567	12.424	10.1833																														132	96.8678	93.1306	94.6063	87.759	95.773	92.7381	98.0798
70	80.2207	83.4106	33.5788	11.5509	22.6789	9.82897	54.0061	74.6098	43.8537	8.35595	12.375	10.0132																														136	97.5466	95.148	96.3649	90.2332	97.0909	94.4717	98.5382
72	80.7666	83.4197	36.4119	10.9734	21.9055	10.1861	56.954	77.446	44.9246	8.31192	12.3522	10.2689																														140	98.4427	96.3928	97.132	93.0869	98.1462	95.5058	98.929
74	81.1554	83.417	40.3027	10.93	21.2931	9.80903	60.2511	79.6124	47.8519	8.255	12.4048	9.9944																														144	98.9913	97.3036	97.8815	94.5496	98.4513	96.5366	99.3353
76	81.3354	83.4185	43.5281	10.6493	20.8752	9.38203	63.194	81.4427	50.9041	8.29823	12.5371	9.55955																														148	99.3028	98.551	98.6719	96.2129	98.8437	97.5477	99.4589
78	81.4181	83.4223	47.119	10.4995	20.3942	9.01282	66.2522	83.0834	54.3132	8.23289	12.1095	9.50216																														152	99.5324	98.6359	98.9293	96.8103	99.0566	98.2109	99.7129
80	81.4269	83.4202	51.3631	9.90636	20.0274	8.50477	69.0862	84.3315	57.7708	7.89759	11.8652	9.28575																														156	99.613	99.0367	99.4645	97.5458	99.3815	98.8974	99.7439
82	81.426	83.4195	55.3854	9.54595	19.7778	8.13411	72.4546	85.374	61.1623	7.83543	11.7673	9.3118																														160	99.7224	99.3213	99.4792	98.0452	99.4591	99.1882	99.8059
84	81.4241	83.4188	59.4075	9.24839	19.5957	7.73608	75.7062	86.0703	64.6478	7.73246	11.6576	9.00075																														164	99.7951	99.6219	99.7532	98.6377	99.5223	99.5314	99.8529
86	81.4208	83.4198	63.627	9.13308	19.092	7.54178	78.6567	86.7096	68.4149	7.84861	11.5576	8.7874																														168	99.7727	99.6812	99.8514	98.8187	99.5791	99.6873	99.8805
88	81.421	83.4208	67.4597	9.05452	18.8722	7.16873	82.0159	87.1693	71.6807	8.04828	11.3675	8.85839
[truncated: 133 more columns]

## Sheet: 5.7 Supplemental F3
Figure S3A-B				Figure S3E
See TCGA data presented in Fig 3C-D				Dox (ng/mL)	RMG1-WT			RMG-1 KO
				0	1	1	1	1	1	1
				125	0.95377	1.03969		1.06232	1.0217
				250	0.99243	0.973916		1.11297	0.969228
				500	0.907237	1.01585		1.00476	0.995375
				1000	0.844554	0.976064	0.845043	0.923101	0.973141	0.850182
				2000	0.762895	0.881649	0.685922	1.0726	0.948951	0.688787

## Sheet: 5.8 Supplemental F4
Figure S4B
	DMSO (0.1%)						AI-1 (75uM)						CER (25uM)						CER (25uM) + AI-1 (75uM)
RMG-1 WT	1.01416	0.985843	1.05841	0.941592	1.04341	0.956592	1.16111	1.17048	1.39089	1.39583	1.23212	1.2361	0.922507	1.02231	1.2526	0.975325	0.866416	0.905047	0.81078	0.857099	1.76072	1.64088	1.0883	1.1414
RMG-1 KO	1.08019	0.919811	1.01136	0.988637	1.04288	0.95712	0.784819	0.812624	0.727591	0.813227	0.97843	0.857119	0.827628	0.609817	1.01203	0.92538	0.966423	0.920597	0.564565	0.571604	0.613652	0.489309	0.867909	0.746963
